# Supplementary material for: Transcription Factor SomA Is Required for Adhesion, Development and Virulence of the Human Pathogen Aspergillus fumigatus
Source: PLoS Pathog. 2015 Nov 3;11(11):e1005205. doi: 10.1371/journal.ppat.1005205 (PMC4631450; doi:10.1371/journal.ppat.1005205)
Supplement: S1 Table — (XLSX) [file ppat.1005205.s008.xlsx]

## Sheet: GFP control
S1 Table. LC/MS raw data
Sheet 1, name GFP control, shows the proteins identified in a GFP-trap from GFP overexpression strain (AfGB76) and sheet 2, name SomA-GFP, shows the identifed proteins from a GFP-trap using SomA-GFP strain (AfGB75)
Accession	Description	ΣCoverage	Σ# Proteins	Σ# Unique Peptides	Σ# Peptides	Σ# PSMs	Score A3	Coverage A3	# Peptides A3	# PSM A3	Score A5	Coverage A5	# Peptides A5	# PSM A5	Score B3	Coverage B3	# Peptides B3	# PSM B3	Score B5	Coverage B5	# Peptides B5	# PSM B5	Score C3	Coverage C3	# Peptides C3	# PSM C3	Score C5	Coverage C5	# Peptides C5	# PSM C5	Score D3	Coverage D3	# Peptides D3	# PSM D3	Score D5	Coverage D5	# Peptides D5	# PSM D5	Score E3	Coverage E3	# Peptides E3	# PSM E3	Score E5	Coverage E5	# Peptides E5	# PSM E5	Score F3	Coverage F3	# Peptides F3
95.m00844 AFUA_1G10910;95.m00844	tubulin beta, putative|Aspergillus fumigatus AFU293|chr_1|70-4832|95	52.79	1	16	16	207	321.817	27.68	8	9	25.6712	23.82	6	7	700.034	50.64	14	23	72.3619	36.05	9	17	320.249	23.61	7	9	23.1573	14.81	5	8	926.607	42.7	12	28	112.033	45.71	12	31	345.255	39.91	11	12	36.3728	31.12	9	10	868.12	47.85	15
	Sequence	Spectrum File	Modifications	Activation Type	ΔScore	ΔCn	Rank	Search Engine Rank	IonScore	Exp Value	XCorr	# Missed Cleavages	Isolation Interference [%]	Ion Inject Time [ms]	Charge	m/z [Da]	MH+ [Da]	ΔM [ppm]	RT [min]	First Scan	Last Scan	MS Order	Ions Matched
	MSSTFIGNSTSIQELFK	CL01_140203183131.raw		CID	1	0	1	1	94.06	1.55095e-09		0	16.8333	91	2	945.47	1889.93	0.528773	69.2284	14302	14302	MS2	11/164
	MSSTFIGNSTSIQELFK	CL02_140203205803.raw		CID	1	0	1	1	90.35	3.78254e-09		0	20.8685	119	2	945.47	1889.93	0.270414	74.8051	12511	12511	MS2	10/164
	VGDQFTAMFR	CL02.raw		CID	1	0	1	1	81.83	1.24668e-08		0	46.1289	22	2	586.286	1171.56	6.81091	32.936	4703	4703	MS2	8/96
	MSSTFIGNSTSIQELFK	CL03_140203232423.raw		CID	1	0	1	1	81.02	1.57745e-07		0	60.2274	73	2	945.47	1889.93	0.851722	69.3111	12480	12480	MS2	10/164
	mSSTFIGNSTSIQELFK	CL02.raw	M1(Oxidation)	CID	1	0	1	1	79.78	4.52344e-08		0	57.5586	43	2	953.474	1905.94	8.05989	37.685	6322	6322	MS2	13/164
	VGDQFTAMFR	CL03_140203232423.raw		CID	1	0	1	1	73.88	8.16501e-07		0	15.7491	20	2	586.283	1171.56	1.08023	53.19	8164	8164	MS2	9/96
	MSSTFIGNSTSIQELFK	CL01.raw		CID	1	0	1	1	72.97	1.99341e-07		0	17.1947	20	2	945.476	1889.94	6.53558	35.6575	6270	6270	MS2	9/164
	MMATFSVVPSPK	CL02_140203205803.raw		CID	1	0	1	1	72.35	2.44483e-07		0	15.2177	63	2	647.832	1294.66	1.8059	56.4512	8150	8150	MS2	7/88
	mSSTFIGNSTSIQELFK	CL02_140203205803.raw	M1(Oxidation)	CID	1	0	1	1	69.95	4.04632e-07		0	36.9647	116	2	953.466	1905.93	-0.330297	71.7239	11768	11768	MS2	10/164
	mSSTFIGNSTSIQELFK	CL01_140203183131.raw	M1(Oxidation)	CID	1	0	1	1	69.49	4.38596e-07		0	54.3702	74	2	953.464	1905.92	-3.02031	66.3314	13472	13472	MS2	10/164
	VGDQFTAMFR	CL02_140203205803.raw		CID	1	0	1	1	68.44	2.86438e-07		0	29.541	91	2	586.282	1171.56	-0.0659096	57.2204	8310	8310	MS2	9/96
	AVLVDLEPGTMDAVR	CL02_140203205803.raw		CID	1	0	1	1	62.75	2.33589e-06		0	3.94497	35	2	793.416	1585.82	-0.3295	65.4456	10227	10227	MS2	12/112
	MMATFSVVPSPK	CL01_140203183131.raw		CID	1	0	1	1	61.77	2.96047e-06		0	22.653	20	2	647.831	1294.66	1.24017	52.3169	9258	9258	MS2	7/88
	AVLVDLEPGTmDAVR	CL02_140203205803.raw	M11(Oxidation)	CID	1	0	1	1	59.86	4.13105e-06		0	9.3079	200	2	801.415	1601.82	0.866914	57.2924	8326	8326	MS2	11/112
	YLTcSAIFR	CL03.raw	C4(Carbamidomethyl)	CID	1	0	1	1	59.82	4.89889e-06		0	19.7074	25	2	565.79	1130.57	5.72825	26.7937	2964	2964	MS2	7/64
	LAVNMVPFPR	CL03.raw		CID	1	0	1	1	59.43	5.9293e-06		0	13.6075	28	2	572.325	1143.64	6.8887	31.5317	4530	4530	MS2	7/96
	LSNPSYGDLNHLVSAVmSGVTTcLR	CL02_140203205803.raw	M17(Oxidation); C23(Carbamidomethyl)	CID	1	0	1	1	59.42	3.82864e-06		0	10.5967	200	3	903.11	2707.31	-1.33569	78.0459	13227	13227	MS2	29/280
	LSNPSYGDLNHLVSAVMSGVTTcLR	CL01.raw	C23(Carbamidomethyl)	CID	1	0	1	1	59.37	4.21981e-06		0	7.96583	41	3	897.785	2691.34	6.79082	41.0604	7907	7907	MS2	9/280
	LAVNMVPFPR	CL01.raw		CID	1	0	1	1	59.21	6.17742e-06		0	17.5579	14	2	572.324	1143.64	5.1809	31.5508	4871	4871	MS2	7/96
	LAVNMVPFPR	CL01_140203183131.raw		CID	1	0	1	1	59.16	5.58159e-06		0	22.5787	20	2	572.321	1143.63	0.270937	57.5265	10776	10776	MS2	7/96
	VGDQFTAMFR	CL01_140203183131.raw		CID	1	0	1	1	59.05	3.65517e-06		0	44.5407	88	2	586.282	1171.56	-0.2743	53.0782	9473	9473	MS2	7/96
	mSSTFIGNSTSIQELFK	CL01.raw	M1(Oxidation)	CID	1	0	1	1	58.72	5.77389e-06		0	35.4458	78	2	953.473	1905.94	6.45872	34.59	5921	5921	MS2	9/164
	mSSTFIGNSTSIQELFK	CL03.raw	M1(Oxidation)	CID	1	0	1	1	58.66	5.71807e-06		0	39.8297	47	2	953.475	1905.94	8.38013	34.6577	5549	5549	MS2	9/164
	mSSTFIGNSTSIQELFK	CL03_140203232423.raw	M1(Oxidation)	CID	1	0	1	1	58.6	2.75395e-05		0	40.9036	128	2	953.467	1905.93	-0.0100581	66.3677	11763	11763	MS2	9/164
	AVLVDLEPGTMDAVR	CL03_140203232423.raw		CID	1	0	1	1	58.19	3.02661e-05		0	7.22723	17	2	793.417	1585.83	0.825138	60.5269	10199	10199	MS2	11/112
	LSNPSYGDLNHLVSAVMSGVTTcLR	CL01_140203183131.raw	C23(Carbamidomethyl)	CID	1	0	1	1	58.17	5.94381e-06		0	2.73723	55	3	897.78	2691.33	1.07588	84.8595	18009	18009	MS2	13/280
	MMATFSVVPSPK	CL03_140203232423.raw		CID	1	0	1	1	57.95	3.19858e-05		0	25.1268	27	2	647.831	1294.65	0.674445	52.3003	7929	7929	MS2	7/88
	mMATFSVVPSPK	CL02.raw	M1(Oxidation)	CID	0.1786	0	1	1	56.21	7.53894e-06		0	38.8676	61	2	655.833	1310.66	8.08513	30.1919	3814	3814	MS2	7/88
	VGDQFTAmFR	CL02_140203205803.raw	M8(Oxidation)	CID	1	0	1	1	54.84	7.2181e-06		0	55.2085	200	2	594.28	1187.55	0.310817	45.5473	5885	5885	MS2	8/96
	AVSVPELTQQMFDPK	CL03.raw		CID	1	0	1	1	54.01	1.68806e-05		0	11.0487	47	2	845.437	1689.87	8.53036	33.9101	5314	5314	MS2	12/136
	AGPFGELFRPDNFVFGQSGAGNNWAK	CL02_140203205803.raw		CID	1	0	1	1	52.45	1.79189e-05		0	8.30862	47	3	928.448	2783.33	-0.747944	80.3398	13720	13720	MS2	31/268
	AVSVPELTQQmFDPK	CL03_140203232423.raw	M11(Oxidation)	CID	1	0	1	1	51.81	0.000131509		0	14.388	80	2	853.427	1705.85	0.411138	53.403	8215	8215	MS2	12/136
	YLTcSAIFR	CL01.raw	C4(Carbamidomethyl)	CID	1	0	1	1	51.71	2.86674e-05		0	15.9392	17	2	565.791	1130.57	7.23985	26.8181	3231	3231	MS2	6/64
	AVLVDLEPGTmDAVR	CL03.raw	M11(Oxidation)	CID	1	0	1	1	51.63	2.85133e-05		0	27.4011	25	2	801.42	1601.83	7.11586	29.8086	3937	3937	MS2	11/112
	FPGQLNSDLR	CL02_140203205803.raw		CID	1	0	1	1	51.56	3.77045e-05		0	8.76377	65	2	573.799	1146.59	-0.420396	43.5059	5460	5460	MS2	6/96
	MSSTFIGNSTSIQELFK	CL02.raw		CID	1	0	1	1	51.35	3.07786e-05		0	10.5168	11	2	945.478	1889.95	8.92537	38.8933	6704	6704	MS2	11/164
	EAEGcDcLQGFQVTHSLGGGTGAGmGTLLISK	CL01_140203183131.raw	C5(Carbamidomethyl); C7(Carbamidomethyl); M25(Oxidation)	CID	1	0	1	1	50.69	2.50558e-05		0	0	94	3	1089.84	3267.5	-3.62827	61.0168	11849	11849	MS2	28/340
	AVSVPELTQQMFDPK	CL02_140203205803.raw		CID	1	0	1	1	50.28	3.65649e-05		0	5.22508	62	2	845.43	1689.85	0.656567	69.8145	11324	11324	MS2	11/136
	AVSVPELTQQMFDPK	CL01_140203183131.raw		CID	1	0	1	1	50.11	3.94871e-05		0	6.05787	68	2	845.431	1689.86	2.24578	64.2992	12867	12867	MS2	10/136
	AVSVPELTQQmFDPK	CL03_140203232423.raw	M11(Oxidation)	CID	1	0	1	1	49.42	0.000228011		0	6.4863	170	2	853.427	1705.85	0.339578	53.3703	8207	8207	MS2	12/136
	AVSVPELTQQMFDPK	CL03_140203232423.raw		CID	1	0	1	1	49.05	0.000248288		0	25.7796	181	2	845.433	1689.86	4.48512	64.3171	11244	11244	MS2	11/136
	LAVNMVPFPR	CL02_140203205803.raw		CID	1	0	1	1	48.59	6.36441e-05		0	10.2816	31	2	572.321	1143.63	0.270937	62.1426	9411	9411	MS2	9/96
	AVLVDLEPGTmDAVR	CL03_140203232423.raw	M11(Oxidation)	CID	1	0	1	1	47.84	0.000328062		0	9.52687	71	2	801.415	1601.82	0.866914	53.1383	8151	8151	MS2	11/112
	AVSVPELTQQmFDPK	CL02_140203205803.raw	M11(Oxidation)	CID	1	0	1	1	46.99	7.59948e-05		0	19.6282	200	2	853.426	1705.84	-1.37786	57.667	8401	8401	MS2	11/136
	LAVNMVPFPR	CL03_140203232423.raw		CID	1	0	1	1	46.39	0.000458096		0	0	159	2	572.322	1143.64	1.33833	57.7993	9422	9422	MS2	9/96
	MmATFSVVPSPK	CL02.raw	M2(Oxidation)	CID		0.1786	2	2	46.14	7.66144e-05		0	38.8676	61	2	655.833	1310.66	8.08513	30.1919	3814	3814	MS2	9/88
	LAVNMVPFPR	CL03_140203232423.raw		CID	1	0	1	1	45.69	0.000538216		0	0	19	2	572.321	1143.64	1.01811	57.5574	9349	9349	MS2	16/96
	LSNPSYGDLNHLVSAVmSGVTTcLR	CL03_140203232423.raw	M17(Oxidation); C23(Carbamidomethyl)	CID	1	0	1	1	45.56	0.00055457		0	8.40223	99	3	903.112	2707.32	0.963853	72.3078	13151	13151	MS2	8/280
	LSNPSYGDLNHLVSAVmSGVTTcLR	CL02_140203205803.raw	M17(Oxidation); C23(Carbamidomethyl)	CID	1	0	1	1	45.49	9.88708e-05		0	3.32554	127	3	903.109	2707.31	-2.48546	78.9278	13410	13410	MS2	8/280
	AVSVPELTQQMFDPK	CL02.raw		CID	1	0	1	1	44.8	0.000140731		0	7.52093	35	2	845.437	1689.87	8.8193	36.9298	6074	6074	MS2	12/136
	AVLVDLEPGTMDAVR	CL01_140203183131.raw		CID	1	0	1	1	44.52	0.000153635		0	27.3074	40	2	793.418	1585.83	2.28767	60.488	11686	11686	MS2	12/112
	LAVNmVPFPR	CL02_140203205803.raw	M5(Oxidation)	CID	1	0	1	1	44.19	0.000207681		0	50.947	152	2	580.315	1159.62	-6.08501	53.2953	7519	7519	MS2	8/96
	AGPFGELFRPDNFVFGQSGAGNNWAK	CL02_140203205803.raw		CID	1	0	1	1	44	0.000117442		0	21.7141	71	3	928.447	2783.33	-1.86632	79.9909	13642	13642	MS2	30/268
	FPGQLNSDLR	CL03_140203232423.raw		CID	1	0	1	1	42.65	0.00108382		0	1.75278	44	2	573.799	1146.59	0.750705	40.1058	5111	5111	MS2	7/96
	AVSVPELTQQMFDPK	CL02_140203205803.raw		CID	1	0	1	1	42.16	0.00027062		0	44.9039	188	2	845.434	1689.86	4.99078	69.5069	11252	11252	MS2	11/136
	EAEGcDcLQGFQVTHSLGGGTGAGMGTLLISK	CL03_140203232423.raw	C5(Carbamidomethyl); C7(Carbamidomethyl)	CID	1	0	1	1	42.02	0.00125302		0	17.5274	18	3	1084.51	3251.51	-2.31922	66.7316	11854	11854	MS2	27/340
	AGPFGELFRPDNFVFGQSGAGNNWAK	CL01_140203183131.raw		CID	1	0	1	1	41.94	0.000249497		0	26.4636	69	3	928.453	2783.34	3.85709	74.1448	15531	15531	MS2	19/268
	LSNPSYGDLNHLVSAVmSGVTTcLR	CL03_140203232423.raw	M17(Oxidation); C23(Carbamidomethyl)	CID	1	0	1	1	41.91	0.00128516		0	6.01964	157	3	903.109	2707.31	-1.47096	72.2751	13143	13143	MS2	11/280
	AVSVPELTQQMFDPK	CL01.raw		CID	1	0	1	1	41.81	0.000293332		0	8.38303	30	2	845.436	1689.87	8.02471	33.897	5686	5686	MS2	8/136
	AGPFGELFRPDNFVFGQSGAGNNWAK	CL03_140203232423.raw		CID	1	0	1	1	41.71	0.00134573		0	8.87638	120	3	928.449	2783.33	0.238852	74.7917	13687	13687	MS2	30/268
	EAEGcDcLQGFQVTHSLGGGTGAGmGTLLISK	CL03_140203232423.raw	C5(Carbamidomethyl); C7(Carbamidomethyl); M25(Oxidation)	CID	1	0	1	1	41.26	0.00149265		0	80.2725	44	3	1089.84	3267.5	-0.938422	61.0508	10341	10341	MS2	24/340
	LSNPSYGDLNHLVSAVmSGVTTcLR	CL03_140203232423.raw	M17(Oxidation); C23(Carbamidomethyl)	CID	1	0	1	1	40.81	0.0016556		0	19.3593	96	3	903.112	2707.32	1.16675	73.0783	13311	13311	MS2	24/280
	GHYTEGAELVDQVIDVVR	CL02_140203205803.raw		CID	1	0	1	1	40.2	0.000381997		0	15.2137	40	3	667.343	2000.01	2.57631	71.2114	11642	11642	MS2	8/160
	LAVNmVPFPR	CL01_140203183131.raw	M5(Oxidation)	CID	1	0	1	1	39.73	0.000569317		0	57.3736	62	2	580.316	1159.63	-3.13752	49.728	8566	8566	MS2	7/96
	LSNPSYGDLNHLVSAVmSGVTTcLR	CL01_140203183131.raw	M17(Oxidation); C23(Carbamidomethyl)	CID	1	0	1	1	39.64	0.000347656		0	23.5727	72	3	903.111	2707.32	-0.185917	73.1125	15276	15276	MS2	7/280
	FPGQLNSDLR	CL01_140203183131.raw		CID	1	0	1	1	39.14	0.000652159		0	25.9761	60	2	573.798	1146.59	-1.16564	40.1035	5903	5903	MS2	5/96
	LSNPSYGDLNHLVSAVMSGVTTcLR	CL03_140203232423.raw	C23(Carbamidomethyl)	CID	1	0	1	1	39	0.00251164		0	78.7453	72	3	897.782	2691.33	3.66122	85.0387	15979	15979	MS2	9/280
	AVLVDLEPGTMDAVR	CL02.raw		CID	1	0	1	1	38.85	0.000540814		0	5.07676	18	2	793.422	1585.84	6.75224	35.4169	5573	5573	MS2	13/112
	YLTcSAIFR	CL02_140203205803.raw	C4(Carbamidomethyl)	CID	1	0	1	1	38.37	0.000582184		0	20.1398	200	2	565.787	1130.57	-0.210215	47.9871	6421	6421	MS2	7/64
	MmATFSVVPSPK	CL02_140203205803.raw	M2(Oxidation)	CID	0.0263	0	1	1	37.98	0.000549312		0	19.0542	200	2	655.828	1310.65	0.913617	51.0203	7046	7046	MS2	9/88
	LAVNmVPFPR	CL02_140203205803.raw	M5(Oxidation)	CID	1	0	1	1	37.86	0.000875697		0	27.8898	169	2	580.318	1159.63	-0.821645	53.6979	7600	7600	MS2	9/96
	mMATFSVVPSPK	CL02_140203205803.raw	M1(Oxidation)	CID		0.0263	2	2	36.58	0.000758262		0	19.0542	200	2	655.828	1310.65	0.913617	51.0203	7046	7046	MS2	9/88
	MSSTFIGNSTSIQELFK	CL03.raw		CID	1	0	1	1	36.42	0.000957744		0	10.7978	17	2	945.478	1889.95	9.11914	35.734	5867	5867	MS2	11/164
	mMATFSVVPSPK	CL02_140203205803.raw	M1(Oxidation)	CID	1	0	1	1	35.83	0.000888135		0	47.3438	200	2	655.828	1310.65	-0.390305	51.6553	7176	7176	MS2	10/88
	EAEGcDcLQGFQVTHSLGGGTGAGMGTLLISK	CL02_140203205803.raw	C5(Carbamidomethyl); C7(Carbamidomethyl)	CID	1	0	1	1	35.78	0.000409573		0	34.2333	41	3	1084.5	3251.49	-5.69808	72.0784	11849	11849	MS2	25/340
	YLTcSAIFR	CL03_140203232423.raw	C4(Carbamidomethyl)	CID	1	0	1	1	35.42	0.00572739		0	12.0255	100	2	565.787	1130.57	0.329648	44.492	6149	6149	MS2	8/64
	GHYTEGAELVDQVIDVVR	CL01.raw		CID	1	0	1	1	34.96	0.00134045		0	46.7237	12	3	667.347	2000.03	9.25955	34.184	5785	5785	MS2	9/160
	AVSVPELTQQmFDPK	CL01_140203183131.raw	M11(Oxidation)	CID	1	0	1	1	34.57	0.00127436		0	9.38417	108	2	853.427	1705.85	-0.0182221	53.3672	9551	9551	MS2	16/136
	EAEGcDcLQGFQVTHSLGGGTGAGmGTLLISK	CL02_140203205803.raw	C5(Carbamidomethyl); C7(Carbamidomethyl); M25(Oxidation)	CID	1	0	1	1	34.53	0.00072236		0	0	89	3	1089.84	3267.5	-0.938422	66.1034	10390	10390	MS2	21/340
	AVSVPELTQQMFDPK	CL02_140203205803.raw		CID	1	0	1	1	34.21	0.00157416		0	4.70605	200	3	563.957	1689.86	2.52677	69.6911	11297	11297	MS2	17/136
	EAEGcDcLQGFQVTHSLGGGTGAGMGTLLISK	CL01_140203183131.raw	C5(Carbamidomethyl); C7(Carbamidomethyl)	CID	1	0	1	1	34.15	0.00112956		0	26.7863	23	3	1084.51	3251.51	-1.75608	66.6823	13575	13575	MS2	27/340
	GHYTEGAELVDQVIDVVR	CL03_140203232423.raw		CID	1	0	1	1	33.9	0.00812749		0	17.226	31	3	667.342	2000.01	1.75234	65.8705	11632	11632	MS2	14/160
	LSNPSYGDLNHLVSAVMSGVTTcLR	CL02_140203205803.raw	C23(Carbamidomethyl)	CID	1	0	1	1	33.66	0.00167905		0	68.8912	161	3	897.778	2691.32	-1.3734	91.5695	16228	16228	MS2	10/280
	EAEGcDcLQGFQVTHSLGGGTGAGMGTLLISK	CL03.raw	C5(Carbamidomethyl); C7(Carbamidomethyl)	CID	1	0	1	1	33.56	0.000991248		0	11.7252	12	3	1084.52	3251.53	5.90259	34.1553	5394	5394	MS2	12/340
	YLTcSAIFR	CL02.raw	C4(Carbamidomethyl)	CID	1	0	1	1	32.44	0.00253723		0	45.5427	19	2	565.791	1130.57	6.91594	29.2672	3526	3526	MS2	6/64
	VGDQFTAmFR	CL03.raw	M8(Oxidation)	CID	1	0	1	1	31.86	0.00146616		0	68.0168	127	2	594.285	1187.56	8.84244	25.9691	2697	2697	MS2	7/96
	AGPFGELFRPDNFVFGQSGAGNNWAK	CL03_140203232423.raw		CID	1	0	1	1	31.61	0.0137707		0	20.1148	51	3	928.452	2783.34	3.13344	74.2324	13565	13565	MS2	25/268
	LSNPSYGDLNHLVSAVmSGVTTcLR	CL03_140203232423.raw	M17(Oxidation); C23(Carbamidomethyl)	CID	1	0	1	1	31.36	0.0145867		0	28.4908	69	3	903.111	2707.32	0.0846176	85.0481	15982	15982	MS2	9/280
	YLTcSAIFR	CL01_140203183131.raw	C4(Carbamidomethyl)	CID	1	0	1	1	31.26	0.00269341		0	22.4122	28	2	565.788	1130.57	1.3014	44.5029	7094	7094	MS2	8/64
	LSNPSYGDLNHLVSAVmSGVTTcLR	CL01_140203183131.raw	M17(Oxidation); C23(Carbamidomethyl)	CID	1	0	1	1	30.97	0.00251948		0	37.0319	72	3	903.112	2707.32	1.50492	72.2327	15067	15067	MS2	8/280
	EAEGcDcLQGFQVTHSLGGGTGAGmGTLLISK	CL03_140203232423.raw	C5(Carbamidomethyl); C7(Carbamidomethyl); M25(Oxidation)	CID	1	0	1	1	30.69	0.0170199		0	5.62838	67	3	1089.84	3267.5	-1.27465	61.0988	10354	10354	MS2	13/340
	GHYTEGAELVDQVIDVVR	CL03.raw		CID	1	0	1	1	30.51	0.00351234		0	47.9009	13	3	667.346	2000.02	7.88629	34.2234	5416	5416	MS2	6/160
	AVSVPELTQQmFDPK	CL02_140203205803.raw	M11(Oxidation)	CID	1	0	1	1	30.17	0.00360605		0	0	149	2	853.427	1705.85	-0.519142	58.0312	8475	8475	MS2	11/136
	EAEGcDcLQGFQVTHSLGGGTGAGMGTLLISK	CL02.raw	C5(Carbamidomethyl); C7(Carbamidomethyl)	CID	1	0	1	1	30.08	0.00211076		0	16.2961	10	3	1084.52	3251.54	7.47936	37.2732	6187	6187	MS2	10/340
	AGPFGELFRPDNFVFGQSGAGNNWAK	CL01.raw		CID	1	0	1	1	29.88	0.00442047		0	2.97373	13	3	928.456	2783.35	7.14637	37.0653	6706	6706	MS2	13/268
	GHYTEGAELVDQVIDVVR	CL01_140203183131.raw		CID	1	0	1	1	29.78	0.00378706		0	20.8545	21	3	667.341	2000.01	0.653718	65.8269	13319	13319	MS2	7/160
	NMMAASDFR	CL03.raw		CID	1	0	1	1	29.58	0.00196708		0	45.1455	54	2	521.729	1042.45	5.59612	22.5342	1585	1585	MS2	4/96
	AGPFGELFRPDNFVFGQSGAGNNWAK	CL03.raw		CID	1	0	1	1	28.47	0.00611601		0	19.1106	32	3	928.455	2783.35	6.88323	37.0718	6236	6236	MS2	17/268
	AVLVDLEPGTmDAVR	CL01_140203183131.raw	M11(Oxidation)	CID	1	0	1	1	28.46	0.00570243		0	37.4719	134	2	801.416	1601.82	2.8483	53.1432	9491	9491	MS2	19/112
	EAEGcDcLQGFQVTHSLGGGTGAGmGTLLISK	CL01_140203183131.raw	C5(Carbamidomethyl); C7(Carbamidomethyl); M25(Oxidation)	CID	1	0	1	1	28.45	0.0041967		0	13.6065	45	3	1089.84	3267.51	-0.378039	61.0755	11867	11867	MS2	19/340
	MmATFSVVPSPK	CL03_140203232423.raw	M2(Oxidation)	CID	1	0	1	1	28.04	0.0313297		0	20.8576	84	2	655.83	1310.65	3.24204	47.1605	6754	6754	MS2	7/88
	mMATFSVVPSPK	CL03_140203232423.raw	M1(Oxidation)	CID	1	0	1	2	28.04	0.0313297		0	20.8576	84	2	655.83	1310.65	3.24204	47.1605	6754	6754	MS2	7/88
	LSNPSYGDLNHLVSAVMSGVTTcLR	CL03.raw	C23(Carbamidomethyl)	CID	1	0	1	1	28.03	0.00637463		0	8.41024	26	3	897.787	2691.35	9.17202	41.146	7442	7442	MS2	9/280
	LHFFMVGFAPLTSR	CL03_140203232423.raw		CID	1	0	1	1	27.15	0.0384553		0	10.1581	105	3	541.622	1622.85	1.03406	68.5047	12292	12292	MS2	6/104
	LHFFMVGFAPLTSR	CL01_140203183131.raw		CID	1	0	1	1	26.31	0.0119281		0	7.1624	64	3	541.621	1622.85	-0.996872	68.4887	14092	14092	MS2	6/104
	NMMAASDFR	CL01.raw		CID	1	0	1	1	24.74	0.0075496		0	67.2618	63	2	521.728	1042.45	4.65933	22.6558	1768	1768	MS2	4/96
	NQSYFVEWIPNNIQTALcSIPPR	CL01_140203183131.raw	C18(Carbamidomethyl)	CID	1	0	1	1	24.48	0.0155056		0	4.66742	78	3	916.459	2747.36	0.474846	86.9514	18512	18512	MS2	16/264
	AGPFGELFRPDNFVFGQSGAGNNWAK	CL01_140203183131.raw		CID	1	0	1	1	24.39	0.0107355		0	38.0743	197	3	928.447	2783.33	-2.65576	74.791	15683	15683	MS2	28/268
	GHYTEGAELVDQVIDVVRR	CL03_140203232423.raw		CID	1	0	1	1	23.96	0.0801598		1	0	33	3	719.377	2156.12	2.96302	61.6942	10533	10533	MS2	15/172
	NMMAASDFR	CL03_140203232423.raw		CID	1	0	1	1	22.23	0.119387		0	20.7827	83	2	521.725	1042.44	-1.31275	33.1984	3315	3315	MS2	7/96
	AGPFGELFRPDNFVFGQSGAGNNWAK	CL01_140203183131.raw		CID	1	0	1	1			6.00324	0	26.4636	69	3	928.453	2783.34	3.85709	74.1448	15531	15531	MS2	0/0
	AGPFGELFRPDNFVFGQSGAGNNWAK	CL03_140203232423.raw		CID	1	0	1	1			5.68828	0	8.87638	120	3	928.449	2783.33	0.238852	74.7917	13687	13687	MS2	0/0
	AGPFGELFRPDNFVFGQSGAGNNWAK	CL02_140203205803.raw		CID	1	0	1	1			5.64949	0	21.7141	71	3	928.447	2783.33	-1.86632	79.9909	13642	13642	MS2	0/0
	AGPFGELFRPDNFVFGQSGAGNNWAK	CL01_140203183131.raw		CID	1	0	1	1			5.54059	0	38.0743	197	3	928.447	2783.33	-2.65576	74.791	15683	15683	MS2	0/0
	LSNPSYGDLNHLVSAVMSGVTTcLR	CL01_140203183131.raw	C23(Carbamidomethyl)	CID	1	0	1	1			5.35819	0	2.73723	55	3	897.78	2691.33	1.07588	84.8595	18009	18009	MS2	0/0
	AGPFGELFRPDNFVFGQSGAGNNWAK	CL03_140203232423.raw		CID	1	0	1	1			5.26024	0	20.1148	51	3	928.452	2783.34	3.13344	74.2324	13565	13565	MS2	0/0
	AGPFGELFRPDNFVFGQSGAGNNWAK	CL03.raw		CID	1	0	1	1			5.21697	0	19.1106	32	3	928.455	2783.35	6.88323	37.0718	6236	6236	MS2	0/0
	AGPFGELFRPDNFVFGQSGAGNNWAK	CL01_140203183131.raw		CID	1	0	1	1			4.88042	0	21.891	84	3	928.448	2783.33	-0.813731	74.6886	15660	15660	MS2	0/0
	mSSTFIGNSTSIQELFK	CL02_140203205803.raw	M1(Oxidation)	CID	1	0	1	1			4.86735	0	36.9647	116	2	953.466	1905.93	-0.330297	71.7239	11768	11768	MS2	0/0
	LSNPSYGDLNHLVSAVMSGVTTcLR	CL03_140203232423.raw	C23(Carbamidomethyl)	CID	1	0	1	1			4.82676	0	78.7453	72	3	897.782	2691.33	3.66122	85.0387	15979	15979	MS2	0/0
	LSNPSYGDLNHLVSAVmSGVTTcLR	CL02_140203205803.raw	M17(Oxidation); C23(Carbamidomethyl)	CID	1	0	1	1			4.81096	0	3.32554	127	3	903.109	2707.31	-2.48546	78.9278	13410	13410	MS2	0/0
	AGPFGELFRPDNFVFGQSGAGNNWAK	CL02_140203205803.raw		CID	1	0	1	1			4.74645	0	8.30862	47	3	928.448	2783.33	-0.747944	80.3398	13720	13720	MS2	0/0
	mSSTFIGNSTSIQELFK	CL01_140203183131.raw	M1(Oxidation)	CID	1	0	1	1			4.71293	0	54.3702	74	2	953.464	1905.92	-3.02031	66.3314	13472	13472	MS2	0/0
	MSSTFIGNSTSIQELFK	CL02_140203205803.raw		CID	1	0	1	1			4.64462	0	20.8685	119	2	945.47	1889.93	0.270414	74.8051	12511	12511	MS2	0/0
	EAEGcDcLQGFQVTHSLGGGTGAGmGTLLISK	CL02_140203205803.raw	C5(Carbamidomethyl); C7(Carbamidomethyl); M25(Oxidation)	CID	1	0	1	1			4.55624	0	0	89	3	1089.84	3267.5	-0.938422	66.1034	10390	10390	MS2	0/0
	mSSTFIGNSTSIQELFK	CL03.raw	M1(Oxidation)	CID	1	0	1	1			4.52399	0	39.8297	47	2	953.475	1905.94	8.38013	34.6577	5549	5549	MS2	0/0
	GHYTEGAELVDQVIDVVR	CL02_140203205803.raw		CID	1	0	1	1			4.47786	0	15.2137	40	3	667.343	2000.01	2.57631	71.2114	11642	11642	MS2	0/0
	GHYTEGAELVDQVIDVVR	CL03_140203232423.raw		CID	1	0	1	1			4.41626	0	17.226	31	3	667.342	2000.01	1.75234	65.8705	11632	11632	MS2	0/0
	LSNPSYGDLNHLVSAVMSGVTTcLR	CL01_140203183131.raw	C23(Carbamidomethyl)	CID	1	0	1	1			4.37842	0	24.2953	200	3	897.779	2691.32	-0.0126837	85.2897	18109	18109	MS2	0/0
	AGPFGELFRPDNFVFGQSGAGNNWAK	CL01.raw		CID	1	0	1	1			4.33362	0	2.97373	13	3	928.456	2783.35	7.14637	37.0653	6706	6706	MS2	0/0
	MSSTFIGNSTSIQELFK	CL01_140203183131.raw		CID	1	0	1	1			4.26046	0	16.8333	91	2	945.47	1889.93	0.528773	69.2284	14302	14302	MS2	0/0
	EAEGcDcLQGFQVTHSLGGGTGAGMGTLLISK	CL02_140203205803.raw	C5(Carbamidomethyl); C7(Carbamidomethyl)	CID	1	0	1	1			4.15975	0	34.2333	41	3	1084.5	3251.49	-5.69808	72.0784	11849	11849	MS2	0/0
	NQSYFVEWIPNNIQTALcSIPPR	CL02_140203205803.raw	C18(Carbamidomethyl)	CID	1	0	1	1			4.15501	0	7.36394	48	3	916.458	2747.36	-0.0583355	93.651	16773	16773	MS2	0/0
	NQSYFVEWIPNNIQTALcSIPPR	CL02_140203205803.raw	C18(Carbamidomethyl)	CID	1	0	1	1			4.1137	0	12.2203	77	3	916.458	2747.36	-0.124983	94.0222	16867	16867	MS2	0/0
	LSNPSYGDLNHLVSAVmSGVTTcLR	CL01_140203183131.raw	M17(Oxidation); C23(Carbamidomethyl)	CID	1	0	1	1			4.0464	0	23.5727	72	3	903.111	2707.32	-0.185917	73.1125	15276	15276	MS2	0/0
	EAEGcDcLQGFQVTHSLGGGTGAGmGTLLISK	CL01_140203183131.raw	C5(Carbamidomethyl); C7(Carbamidomethyl); M25(Oxidation)	CID	1	0	1	1			4.02555	0	0	94	3	1089.84	3267.5	-3.62827	61.0168	11849	11849	MS2	0/0
	EAEGcDcLQGFQVTHSLGGGTGAGmGTLLISK	CL03_140203232423.raw	C5(Carbamidomethyl); C7(Carbamidomethyl); M25(Oxidation)	CID	1	0	1	1			4.00764	0	5.62838	67	3	1089.84	3267.5	-1.27465	61.0988	10354	10354	MS2	0/0
	EAEGcDcLQGFQVTHSLGGGTGAGmGTLLISK	CL03_140203232423.raw	C5(Carbamidomethyl); C7(Carbamidomethyl); M25(Oxidation)	CID	1	0	1	1			3.97041	0	80.2725	44	3	1089.84	3267.5	-0.938422	61.0508	10341	10341	MS2	0/0
	VGDQFTAMFR	CL03_140203232423.raw		CID	1	0	1	1			3.96939	0	15.7491	20	2	586.283	1171.56	1.08023	53.19	8164	8164	MS2	0/0
	LSNPSYGDLNHLVSAVmSGVTTcLR	CL01_140203183131.raw	M17(Oxidation); C23(Carbamidomethyl)	CID	1	0	1	1			3.94657	0	37.0319	72	3	903.112	2707.32	1.50492	72.2327	15067	15067	MS2	0/0
	LSNPSYGDLNHLVSAVmSGVTTcLR	CL02_140203205803.raw	M17(Oxidation); C23(Carbamidomethyl)	CID	1	0	1	1			3.91781	0	10.5967	200	3	903.11	2707.31	-1.33569	78.0459	13227	13227	MS2	0/0
	AVSVPELTQQMFDPK	CL03.raw		CID	1	0	1	1			3.90085	0	11.0487	47	2	845.437	1689.87	8.53036	33.9101	5314	5314	MS2	0/0
	MSSTFIGNSTSIQELFK	CL02.raw		CID	1	0	1	1			3.85818	0	10.5168	11	2	945.478	1889.95	8.92537	38.8933	6704	6704	MS2	0/0
	mSSTFIGNSTSIQELFK	CL01.raw	M1(Oxidation)	CID	1	0	1	1			3.8266	0	35.4458	78	2	953.473	1905.94	6.45872	34.59	5921	5921	MS2	0/0
	AVSVPELTQQmFDPK	CL02_140203205803.raw	M11(Oxidation)	CID	1	0	1	1			3.81707	0	0	149	2	853.427	1705.85	-0.519142	58.0312	8475	8475	MS2	0/0
	LAVNMVPFPR	CL02_140203205803.raw		CID	1	0	1	1			3.80888	0	10.2816	31	2	572.321	1143.63	0.270937	62.1426	9411	9411	MS2	0/0
	AVLVDLEPGTMDAVR	CL01_140203183131.raw		CID	1	0	1	1			3.8001	0	27.3074	40	2	793.418	1585.83	2.28767	60.488	11686	11686	MS2	0/0
	LSNPSYGDLNHLVSAVMSGVTTcLR	CL01.raw	C23(Carbamidomethyl)	CID	1	0	1	1			3.74095	0	7.96583	41	3	897.785	2691.34	6.79082	41.0604	7907	7907	MS2	0/0
	VGDQFTAMFR	CL02_140203205803.raw		CID	1	0	1	1			3.72158	0	29.541	91	2	586.282	1171.56	-0.0659096	57.2204	8310	8310	MS2	0/0
	EAEGcDcLQGFQVTHSLGGGTGAGmGTLLISK	CL01_140203183131.raw	C5(Carbamidomethyl); C7(Carbamidomethyl); M25(Oxidation)	CID	1	0	1	1			3.68539	0	13.6065	45	3	1089.84	3267.51	-0.378039	61.0755	11867	11867	MS2	0/0
	AVSVPELTQQMFDPK	CL03_140203232423.raw		CID	1	0	1	1			3.65601	0	73.8726	61	3	563.956	1689.85	0.793084	64.4315	11273	11273	MS2	0/0
	AVSVPELTQQMFDPK	CL01_140203183131.raw		CID	1	0	1	1			3.64957	0	6.05787	68	2	845.431	1689.86	2.24578	64.2992	12867	12867	MS2	0/0
	AVSVPELTQQmFDPK	CL03_140203232423.raw	M11(Oxidation)	CID	1	0	1	1			3.60469	0	6.4863	170	2	853.427	1705.85	0.339578	53.3703	8207	8207	MS2	0/0
	VGDQFTAMFR	CL02.raw		CID	1	0	1	1			3.60028	0	46.1289	22	2	586.286	1171.56	6.81091	32.936	4703	4703	MS2	0/0
	MSSTFIGNSTSIQELFK	CL03_140203232423.raw		CID	1	0	1	1			3.59724	0	60.2274	73	2	945.47	1889.93	0.851722	69.3111	12480	12480	MS2	0/0
	GHYTEGAELVDQVIDVVR	CL01_140203183131.raw		CID	1	0	1	1			3.5949	0	20.8545	21	3	667.341	2000.01	0.653718	65.8269	13319	13319	MS2	0/0
	LSNPSYGDLNHLVSAVmSGVTTcLR	CL03_140203232423.raw	M17(Oxidation); C23(Carbamidomethyl)	CID	1	0	1	1			3.5717	0	8.40223	99	3	903.112	2707.32	0.963853	72.3078	13151	13151	MS2	0/0
	MSSTFIGNSTSIQELFK	CL01.raw		CID	1	0	1	1			3.57084	0	17.1947	20	2	945.476	1889.94	6.53558	35.6575	6270	6270	MS2	0/0
	AVSVPELTQQmFDPK	CL01_140203183131.raw	M11(Oxidation)	CID	1	0	1	1			3.56456	0	9.38417	108	2	853.427	1705.85	-0.0182221	53.3672	9551	9551	MS2	0/0
	AVSVPELTQQMFDPK	CL02_140203205803.raw		CID	1	0	1	1			3.55088	0	5.22508	62	2	845.43	1689.85	0.656567	69.8145	11324	11324	MS2	0/0
	LSNPSYGDLNHLVSAVmSGVTTcLR	CL03_140203232423.raw	M17(Oxidation); C23(Carbamidomethyl)	CID	1	0	1	1			3.54564	0	19.3593	96	3	903.112	2707.32	1.16675	73.0783	13311	13311	MS2	0/0
	GHYTEGAELVDQVIDVVR	CL03.raw		CID	1	0	1	1			3.53733	0	47.9009	13	3	667.346	2000.02	7.88629	34.2234	5416	5416	MS2	0/0
	VGDQFTAMFR	CL01_140203183131.raw		CID	1	0	1	1			3.47637	0	44.5407	88	2	586.282	1171.56	-0.2743	53.0782	9473	9473	MS2	0/0
	AVSVPELTQQMFDPK	CL02.raw		CID	1	0	1	1			3.45975	0	7.52093	35	2	845.437	1689.87	8.8193	36.9298	6074	6074	MS2	0/0
	AVLVDLEPGTmDAVR	CL02_140203205803.raw	M11(Oxidation)	CID	1	0	1	1			3.44866	0	9.3079	200	2	801.415	1601.82	0.866914	57.2924	8326	8326	MS2	0/0
	VGDQFTAmFR	CL03.raw	M8(Oxidation)	CID	1	0	1	1			3.44491	0	68.0168	127	2	594.285	1187.56	8.84244	25.9691	2697	2697	MS2	0/0
	AVLVDLEPGTMDAVR	CL02.raw		CID	1	0	1	1			3.4397	0	5.07676	18	2	793.422	1585.84	6.75224	35.4169	5573	5573	MS2	0/0
	LAVNmVPFPR	CL01_140203183131.raw	M5(Oxidation)	CID	1	0	1	1			3.43829	0	57.3736	62	2	580.316	1159.63	-3.13752	49.728	8566	8566	MS2	0/0
	NQSYFVEWIPNNIQTALcSIPPR	CL03_140203232423.raw	C18(Carbamidomethyl)	CID	1	0	1	1			3.41922	0	11.5039	143	3	916.46	2747.37	1.87445	87.3273	16502	16502	MS2	0/0
	GHYTEGAELVDQVIDVVR	CL01.raw		CID	1	0	1	1			3.4176	0	46.7237	12	3	667.347	2000.03	9.25955	34.184	5785	5785	MS2	0/0
	AVSVPELTQQMFDPK	CL01.raw		CID	1	0	1	1			3.40679	0	8.38303	30	2	845.436	1689.87	8.02471	33.897	5686	5686	MS2	0/0
	LSNPSYGDLNHLVSAVmSGVTTcLR	CL03.raw	M17(Oxidation); C23(Carbamidomethyl)	CID	1	0	1	1			3.39276	0	13.4032	68	3	903.119	2707.34	9.55322	36.2922	6026	6026	MS2	0/0
	MSSTFIGNSTSIQELFK	CL03.raw		CID	1	0	1	1			3.39232	0	10.7978	17	2	945.478	1889.95	9.11914	35.734	5867	5867	MS2	0/0
	LAVNMVPFPR	CL01.raw		CID	1	0	1	1			3.37478	0	17.5579	14	2	572.324	1143.64	5.1809	31.5508	4871	4871	MS2	0/0
	VGDQFTAmFR	CL02_140203205803.raw	M8(Oxidation)	CID	1	0	1	1			3.37164	0	55.2085	200	2	594.28	1187.55	0.310817	45.5473	5885	5885	MS2	0/0
	GHYTEGAELVDQVIDVVRR	CL03_140203232423.raw		CID	1	0	1	1			3.33005	1	0	33	3	719.377	2156.12	2.96302	61.6942	10533	10533	MS2	0/0
	AVLVDLEPGTmDAVR	CL03.raw	M11(Oxidation)	CID	1	0	1	1			3.30944	0	27.4011	25	2	801.42	1601.83	7.11586	29.8086	3937	3937	MS2	0/0
	LSNPSYGDLNHLVSAVMSGVTTcLR	CL02_140203205803.raw	C23(Carbamidomethyl)	CID	1	0	1	1			3.29393	0	68.8912	161	3	897.778	2691.32	-1.3734	91.5695	16228	16228	MS2	0/0
	LAVNmVPFPR	CL02_140203205803.raw	M5(Oxidation)	CID	1	0	1	1			3.28098	0	50.947	152	2	580.315	1159.62	-6.08501	53.2953	7519	7519	MS2	0/0
	AVSVPELTQQMFDPK	CL02_140203205803.raw		CID	1	0	1	1			3.25574	0	4.70605	200	3	563.957	1689.86	2.52677	69.6911	11297	11297	MS2	0/0
	LSNPSYGDLNHLVSAVmSGVTTcLR	CL03_140203232423.raw	M17(Oxidation); C23(Carbamidomethyl)	CID	1	0	1	1			3.2503	0	6.01964	157	3	903.109	2707.31	-1.47096	72.2751	13143	13143	MS2	0/0
	NQSYFVEWIPNNIQTALcSIPPR	CL02_140203205803.raw	C18(Carbamidomethyl)	CID	1	0	1	1			3.24713	0	9.05772	112	3	916.457	2747.36	-2.05777	93.9613	16852	16852	MS2	0/0
	AVSVPELTQQmFDPK	CL02_140203205803.raw	M11(Oxidation)	CID	1	0	1	1			3.18614	0	19.6282	200	2	853.426	1705.84	-1.37786	57.667	8401	8401	MS2	0/0
	MmATFSVVPSPK	CL03_140203232423.raw	M2(Oxidation)	CID	0.0692	0	1	1			3.17577	0	20.8576	84	2	655.83	1310.65	3.24204	47.1605	6754	6754	MS2	0/0
	LHFFMVGFAPLTSR	CL03_140203232423.raw		CID	1	0	1	1			3.1517	0	10.1581	105	3	541.622	1622.85	1.03406	68.5047	12292	12292	MS2	0/0
	mMATFSVVPSPK	CL02_140203205803.raw	M1(Oxidation)	CID	0.0317	0	1	1			3.1483	0	47.3438	200	2	655.828	1310.65	-0.390305	51.6553	7176	7176	MS2	0/0
	AVLVDLEPGTMDAVR	CL03_140203232423.raw		CID	1	0	1	1			3.12527	0	7.22723	17	2	793.417	1585.83	0.825138	60.5269	10199	10199	MS2	0/0
	MSSTFIGNSTSIQELFK	CL02_140203205803.raw		CID	1	0	1	1			3.10343	0	34.6439	150	2	945.469	1889.93	-0.375484	75.175	12596	12596	MS2	0/0
	AVSVPELTQQMFDPK	CL03_140203232423.raw		CID	1	0	1	1			3.10205	0	25.7796	181	2	845.433	1689.86	4.48512	64.3171	11244	11244	MS2	0/0
	AVLVDLEPGTMDAVR	CL02_140203205803.raw		CID	1	0	1	1			3.08373	0	3.94497	35	2	793.416	1585.82	-0.3295	65.4456	10227	10227	MS2	0/0
	LAVNmVPFPR	CL02_140203205803.raw	M5(Oxidation)	CID	1	0	1	1			3.07172	0	27.8898	169	2	580.318	1159.63	-0.821645	53.6979	7600	7600	MS2	0/0
	MmATFSVVPSPK	CL02_140203205803.raw	M2(Oxidation)	CID		0.0317	2	2			3.04708	0	47.3438	200	2	655.828	1310.65	-0.390305	51.6553	7176	7176	MS2	0/0
	YLTcSAIFR	CL03_140203232423.raw	C4(Carbamidomethyl)	CID	1	0	1	1			3.04512	0	12.0255	100	2	565.787	1130.57	0.329648	44.492	6149	6149	MS2	0/0
	LAVNMVPFPR	CL03.raw		CID	1	0	1	1			3.04272	0	13.6075	28	2	572.325	1143.64	6.8887	31.5317	4530	4530	MS2	0/0
	AVLVDLEPGTmDAVR	CL03_140203232423.raw	M11(Oxidation)	CID	1	0	1	1			3.01735	0	9.52687	71	2	801.415	1601.82	0.866914	53.1383	8151	8151	MS2	0/0
	AVSVPELTQQMFDPK	CL02_140203205803.raw		CID	1	0	1	1			2.97418	0	44.9039	188	2	845.434	1689.86	4.99078	69.5069	11252	11252	MS2	0/0
	mMATFSVVPSPK	CL03_140203232423.raw	M1(Oxidation)	CID		0.0692	2	2			2.96478	0	20.8576	84	2	655.83	1310.65	3.24204	47.1605	6754	6754	MS2	0/0
	MmATFSVVPSPK	CL02.raw	M2(Oxidation)	CID	0.0169	0	1	1			2.94753	0	38.8676	61	2	655.833	1310.66	8.08513	30.1919	3814	3814	MS2	0/0
	MMATFSVVPSPK	CL02_140203205803.raw		CID	1	0	1	1			2.93592	0	15.2177	63	2	647.832	1294.66	1.8059	56.4512	8150	8150	MS2	0/0
	AVSVPELTQQmFDPK	CL02.raw	M11(Oxidation)	CID	1	0	1	1			2.93566	0	55.067	48	2	853.434	1705.86	8.28266	32.4453	4540	4540	MS2	0/0
	mSSTFIGNSTSIQELFK	CL02.raw	M1(Oxidation)	CID	1	0	1	1			2.9162	0	57.5586	43	2	953.474	1905.94	8.05989	37.685	6322	6322	MS2	0/0
	mSSTFIGNSTSIQELFK	CL03_140203232423.raw	M1(Oxidation)	CID	1	0	1	1			2.90109	0	40.9036	128	2	953.467	1905.93	-0.0100581	66.3677	11763	11763	MS2	0/0
	mMATFSVVPSPK	CL02.raw	M1(Oxidation)	CID		0.0169	2	2			2.9007	0	38.8676	61	2	655.833	1310.66	8.08513	30.1919	3814	3814	MS2	0/0
	LAVNMVPFPR	CL03_140203232423.raw		CID	1	0	1	1			2.88817	0	0	19	2	572.321	1143.64	1.01811	57.5574	9349	9349	MS2	0/0
	FPGQLNSDLR	CL02_140203205803.raw		CID	1	0	1	1			2.85118	0	8.76377	65	2	573.799	1146.59	-0.420396	43.5059	5460	5460	MS2	0/0
	MmATFSVVPSPK	CL02_140203205803.raw	M2(Oxidation)	CID	1	0	1	1			2.78293	0	19.0542	200	2	655.828	1310.65	0.913617	51.0203	7046	7046	MS2	0/0
	YLTcSAIFR	CL03.raw	C4(Carbamidomethyl)	CID	1	0	1	1			2.61149	0	19.7074	25	2	565.79	1130.57	5.72825	26.7937	2964	2964	MS2	0/0
98.m00209 AFUA_1G02550;98.m00209	tubulin alpha-1 subunit|Aspergillus fumigatus AFU293|chr_1|5170-5275|98	53.13	1	15	16	135	199.034	20.31	7	8	24.563	25.89	7	7	525.94	46.65	13	16	51.3042	39.73	11	12	141.979	13.17	5	5	26.4231	28.57	7	7	601.059	43.53	12	18	74.4654	41.52	11	18	133.869	14.73	5	5	18.0986	14.73	4	5	421.54	41.52	12
	Sequence	Spectrum File	Modifications	Activation Type	ΔScore	ΔCn	Rank	Search Engine Rank	IonScore	Exp Value	XCorr	# Missed Cleavages	Isolation Interference [%]	Ion Inject Time [ms]	Charge	m/z [Da]	MH+ [Da]	ΔM [ppm]	RT [min]	First Scan	Last Scan	MS Order	Ions Matched
	LIAQVVSSITASLR	CL01_140203183131.raw		CID	1	0	1	1	92.5	1.65161e-09		0	49.9765	115	2	729.438	1457.87	0.103379	72.2239	15065	15065	MS2	10/144
	LIAQVVSSITASLR	CL02_140203205803.raw		CID	1	0	1	1	83.92	7.29915e-09		0	44.2307	200	2	729.438	1457.87	-0.231549	77.6495	13144	13144	MS2	9/144
	FDGSLNVDLNEFQTNLVPYPR	CL02_140203205803.raw		CID	1	0	1	1	81.03	3.27377e-08		0	5.37547	153	2	1219.61	2438.21	2.71042	87.0167	15156	15156	MS2	12/220
	FDGSLNVDLNEFQTNLVPYPR	CL01_140203183131.raw		CID	1	0	1	1	78.32	5.96287e-08		0	31.0723	174	2	1219.6	2438.2	-0.193386	80.8098	17067	17067	MS2	11/220
	IHFPLVAYAPVISAAK	CL01_140203183131.raw		CID	1	0	1	1	61.9	1.8963e-06		0	17.6974	66	2	848.993	1696.98	-0.0708003	64.2279	12844	12844	MS2	8/120
	EMIDQVLDK	CL01_140203183131.raw		CID	1	0	1	1	60.3	4.57295e-06		0	7.74731	42	2	545.777	1090.55	0.912145	44.513	7098	7098	MS2	7/80
	TIYcDLEPNVVDEVR	CL01_140203183131.raw	C4(Carbamidomethyl)	CID	1	0	1	1	58.9	3.78362e-06		0	5.28077	31	2	911.437	1821.87	-0.733347	57.4975	10766	10766	MS2	10/136
	TIQFVDWcPTGFK	CL02_140203205803.raw	C8(Carbamidomethyl)	CID	1	0	1	1	58.7	3.91199e-06		0	3.26782	75	2	799.888	1598.77	0.467006	71.3982	11687	11687	MS2	9/136
	DYEEVAADSMDEEVEAEY	CL02_140203205803.raw		CID	1	0	1	1	55.1	4.53814e-06		0	0	184	2	1047.41	2093.8	1.35144	75.2317	12609	12609	MS2	13/174
	YMATcLLYR	CL02_140203205803.raw	C5(Carbamidomethyl)	CID	1	0	1	1	54.02	1.48604e-05		0	53.1667	200	2	595.79	1190.57	2.71153	49.7241	6773	6773	MS2	7/64
	TIQFVDWcPTGFK	CL01.raw	C8(Carbamidomethyl)	CID	1	0	1	1	53.99	1.33673e-05		0	26.8482	13	2	799.892	1598.78	6.34613	34.608	5926	5926	MS2	7/136
	TIYcDLEPNVVDEVR	CL02_140203205803.raw	C4(Carbamidomethyl)	CID	1	0	1	1	53.43	1.06676e-05		0	33.2256	87	2	911.435	1821.86	-2.87744	62.5681	9514	9514	MS2	8/136
	FDGSLNVDLNEFQTNLVPYPR	CL02_140203205803.raw		CID	1	0	1	1	50.8	3.45182e-05		0	17.4023	200	2	1219.6	2438.2	-0.593913	87.1975	15194	15194	MS2	8/220
	YMATcLLYR	CL01.raw	C5(Carbamidomethyl)	CID	1	0	1	1	48.07	5.53641e-05		0	44.6021	70	2	595.791	1190.58	4.86467	27.3144	3404	3404	MS2	7/64
	AFVHWYVGEGMEEGEFSEAR	CL02_140203205803.raw		CID	1	0	1	1	47.68	2.5054e-05		0	30.1328	50	3	777.344	2330.02	-0.797271	62.5522	9509	9509	MS2	18/152
	YMATcLLYR	CL03_140203232423.raw	C5(Carbamidomethyl)	CID	1	0	1	1	47.49	0.000355596		0	45.6687	200	2	595.789	1190.57	0.148263	46.0202	6488	6488	MS2	7/64
	TIQFVDWcPTGFK	CL03_140203232423.raw	C8(Carbamidomethyl)	CID	1	0	1	1	47.08	0.000390802		0	6.38587	52	2	799.888	1598.77	0.390654	66.1105	11697	11697	MS2	16/136
	ASHEANSVNEITSAcFEPNNQMVK	CL01_140203183131.raw	C15(Carbamidomethyl)	CID	1	0	1	1	45.93	7.49735e-05		0	5.65111	24	3	893.071	2677.2	-0.269841	45.7735	7449	7449	MS2	22/256
	AFVHWYVGEGMEEGEFSEAR	CL02_140203205803.raw		CID	1	0	1	1	45.32	4.31398e-05		0	29.2147	86	3	777.346	2330.02	2.5819	62.4964	9493	9493	MS2	11/152
	TIQFVDWcPTGFK	CL01_140203183131.raw	C8(Carbamidomethyl)	CID	1	0	1	1	44.76	0.000100259		0	10.6851	70	2	799.886	1598.76	-1.82358	66.0637	13395	13395	MS2	9/136
	AFVHWYVGEGMEEGEFSEAR	CL03.raw		CID	1	0	1	1	44.66	6.10693e-05		0	29.3693	26	3	777.35	2330.04	7.92565	30.9824	4346	4346	MS2	11/152
	EMIDQVLDK	CL02.raw		CID	1	0	1	1	44.34	0.000176702		0	54.6592	65	2	545.78	1090.55	7.40433	29.4227	3577	3577	MS2	6/80
	YMATcLLYR	CL03.raw	C5(Carbamidomethyl)	CID	1	0	1	1	44	0.000129385		0	37.1829	48	2	595.792	1190.58	6.30008	27.349	3132	3132	MS2	8/64
	YMATcLLYR	CL02.raw	C5(Carbamidomethyl)	CID	1	0	1	1	43.02	0.000162137		0	44.2699	29	2	595.792	1190.58	6.30008	29.9083	3728	3728	MS2	7/64
	TIYcDLEPNVVDEVR	CL03_140203232423.raw	C4(Carbamidomethyl)	CID	1	0	1	1	42.98	0.00100452		0	7.49289	32	2	911.442	1821.88	3.88983	57.5969	9363	9363	MS2	9/136
	IGIcYQPPQQVPGGDLAK	CL01_140203183131.raw	C4(Carbamidomethyl)	CID	1	0	1	1	42.8	0.000225667		0	42.4857	75	2	970.997	1940.99	-1.77616	54.1565	9766	9766	MS2	22/184
	EMIDQVLDK	CL02_140203205803.raw		CID	1	0	1	1	41.1	0.000395886		0	15.791	200	2	545.777	1090.55	2.14343	47.8865	6400	6400	MS2	7/80
	IGIcYQPPQQVPGGDLAK	CL03_140203232423.raw	C4(Carbamidomethyl)	CID	1	0	1	1	41.05	0.00156659		0	9.02397	64	2	970.999	1940.99	0.67658	54.1902	8409	8409	MS2	19/184
	ASHEANSVNEITSAcFEPNNQMVK	CL02_140203205803.raw	C15(Carbamidomethyl)	CID	1	0	1	1	40.91	0.000119091		0	3.71225	200	3	893.071	2677.2	0.277315	49.5798	6743	6743	MS2	22/256
	IGIcYQPPQQVPGGDLAK	CL02_140203205803.raw	C4(Carbamidomethyl)	CID	1	0	1	1	40.52	0.000363734		0	0	85	2	970.995	1940.98	-3.72579	58.5882	8599	8599	MS2	8/184
	TIYcDLEPNVVDEVR	CL01.raw	C4(Carbamidomethyl)	CID	1	0	1	1	40.51	0.000199951		0	36.6362	35	2	911.446	1821.88	8.24496	31.1117	4718	4718	MS2	9/136
	ASHEANSVNEITSAcFEPNNQMVK	CL03_140203232423.raw	C15(Carbamidomethyl)	CID	1	0	1	1	39.78	0.00209873		0	22.3298	174	3	893.07	2677.2	-1.15897	46.066	6498	6498	MS2	11/256
	TIQFVDWcPTGFK	CL03.raw	C8(Carbamidomethyl)	CID	1	0	1	1	39.53	0.000356574		0	41.3651	18	2	799.893	1598.78	7.10965	34.6221	5537	5537	MS2	6/136
	AFVHWYVGEGMEEGEFSEAR	CL01_140203183131.raw		CID	1	0	1	1	38.07	0.000458045		0	40.4289	42	3	777.344	2330.02	-0.0114166	57.7387	10844	10844	MS2	11/152
	TIYcDLEPNVVDEVR	CL02_140203205803.raw	C4(Carbamidomethyl)	CID	1	0	1	1	37.52	0.000407125		0	26.4137	104	2	911.44	1821.87	1.81276	62.2128	9429	9429	MS2	19/136
	EDLAALER	CL02.raw		CID	1	0	1	1	37.26	0.00105242		0	36.8484	32	2	458.743	916.478	5.00137	24.8691	2060	2060	MS2	5/56
	EDLAALER	CL03_140203232423.raw		CID	1	0	1	1	36.78	0.00418752		0	18.6906	104	2	458.741	916.474	0.272944	33.0963	3285	3285	MS2	5/56
	EDLAALER	CL03.raw		CID	1	0	1	1	36.61	0.00122233		0	34.0392	32	2	458.743	916.479	5.66734	22.6666	1622	1622	MS2	5/56
	KKADPDHGFSTFFSETGQGK	CL03_140203232423.raw		CID	1	0	1	1	36.06	0.00494261		2	22.5497	113	3	728.684	2184.04	1.40573	35.4881	3914	3914	MS2	13/228
	DYEEVAADSMDEEVEAEY	CL02.raw		CID	1	0	1	1	35.95	0.000463896		0	3.48616	80	2	1047.41	2093.82	8.81387	39.8369	6993	6993	MS2	14/174
	TIQFVDWcPTGFK	CL02_140203205803.raw	C8(Carbamidomethyl)	CID	1	0	1	1	34.93	0.00106051		0	36.7329	200	2	799.889	1598.77	1.6123	71.8505	11797	11797	MS2	8/136
	TIYcDLEPNVVDEVR	CL03_140203232423.raw	C4(Carbamidomethyl)	CID	1	0	1	1	34.82	0.00657592		0	5.94196	18	2	911.441	1821.87	2.81779	57.6364	9376	9376	MS2	8/136
	TIYcDLEPNVVDEVR	CL02.raw	C4(Carbamidomethyl)	CID	1	0	1	1	34.81	0.00075985		0	24.1392	25	2	911.447	1821.89	9.45099	34.0465	5099	5099	MS2	7/136
	IHFPLVAYAPVISAAK	CL03_140203232423.raw		CID	1	0	1	1	34.65	0.00683843		0	34.693	189	2	848.994	1696.98	1.15207	64.2493	11228	11228	MS2	6/120
	ASHEANSVNEITSAcFEPNNQMVK	CL03_140203232423.raw	C15(Carbamidomethyl)	CID	1	0	1	1	34.35	0.00732751		0	0	113	3	893.072	2677.2	0.687681	45.7246	6422	6422	MS2	21/256
	FDGSLNVDLNEFQTNLVPYPR	CL02_140203205803.raw		CID	1	0	1	1	34.16	0.00163076		0	0	145	3	813.405	2438.2	0.276724	86.969	15145	15145	MS2	13/220
	EMIDQVLDK	CL03_140203232423.raw		CID	1	0	1	1	33.54	0.00882992		0	4.87976	175	2	545.776	1090.55	0.688275	44.5005	6151	6151	MS2	5/80
	IHFPLVAYAPVISAAK	CL01.raw		CID	1	0	1	1	33.34	0.00104213		0	15.2019	21	3	566.335	1696.99	6.82689	33.5734	5575	5575	MS2	7/120
	IHFPLVAYAPVISAAK	CL01_140203183131.raw		CID	1	0	1	1	33.31	0.00137059		0	39.7044	118	2	848.993	1696.98	0.360803	64.4298	12909	12909	MS2	6/120
	AVcMLSNTTAIAEAWSALDHK	CL01.raw	C3(Carbamidomethyl)	CID	1	0	1	1	32.73	0.00240001		0	22.116	97	3	763.71	2289.12	6.47462	35.9176	6352	6352	MS2	14/216
	ASHEANSVNEITSAcFEPNNQmVK	CL03_140203232423.raw	C15(Carbamidomethyl); M22(Oxidation)	CID	1	0	1	1	32.7	0.0107141		0	7.97676	200	3	898.404	2693.2	1.18926	41.0045	5309	5309	MS2	16/256
	YMATcLLYR	CL03_140203232423.raw	C5(Carbamidomethyl)	CID	1	0	1	1	32.34	0.0116401		0	16.5431	68	2	595.789	1190.57	0.250794	46.0531	6494	6494	MS2	7/64
	EDLAALER	CL01.raw		CID	1	0	1	1	32.02	0.00370554		0	62.0247	77	2	458.745	916.482	8.99718	22.6172	1756	1756	MS2	6/56
	IHFPLVAYAPVISAAK	CL03_140203232423.raw		CID	1	0	1	1	31.93	0.0127925		0	26.4804	123	3	566.332	1696.98	1.97139	64.1202	11194	11194	MS2	7/120
	KKADPDHGFSTFFSETGQGK	CL01_140203183131.raw		CID	1	0	1	1	31.09	0.00287874		2	18.1595	66	3	728.683	2184.03	-1.10941	35.6358	4485	4485	MS2	19/228
	ADPDHGFSTFFSETGQGK	CL02_140203205803.raw		CID	1	0	1	1	30.99	0.00116917		0	16.1701	123	3	643.287	1927.85	0.230443	53.6892	7598	7598	MS2	9/144
	EMIDQVLDK	CL01.raw		CID	1	0	1	1	29.94	0.00486677		0	45.3147	14	2	545.78	1090.55	7.06853	26.9146	3263	3263	MS2	5/80
	IHFPLVAYAPVISAAK	CL02_140203205803.raw		CID	1	0	1	1	29.75	0.00155553		0	1.46732	80	3	566.332	1696.98	2.29509	69.4111	11228	11228	MS2	9/120
	IHFPLVAYAPVISAAK	CL01_140203183131.raw		CID	1	0	1	1	29.43	0.00334894		0	12.1185	84	3	566.33	1696.98	-1.04983	64.1007	12803	12803	MS2	8/120
	FDGSLNVDLNEFQTNLVPYPR	CL01_140203183131.raw		CID	1	0	1	1	28.18	0.00600616		0	9.80944	130	3	813.403	2438.19	-1.67584	80.704	17044	17044	MS2	13/220
	FDGSLNVDLNEFQTNLVPYPR	CL03_140203232423.raw		CID	1	0	1	1	28.06	0.0311858		0	0	104	3	813.405	2438.2	0.652217	80.8645	15022	15022	MS2	16/220
	AVcMLSNTTAIAEAWSALDHK	CL01_140203183131.raw	C3(Carbamidomethyl)	CID	1	0	1	1	27.21	0.00674883		0	13.9313	62	3	763.704	2289.1	-0.96442	70.7368	14688	14688	MS2	20/216
	AVcMLSNTTAIAEAWSALDHK	CL03_140203232423.raw	C3(Carbamidomethyl)	CID	1	0	1	1	27.16	0.0383669		0	15.3164	84	3	763.705	2289.1	-0.564468	70.8727	12831	12831	MS2	12/216
	DYEEVAADSMDEEVEAEY	CL01_140203183131.raw		CID	1	0	1	1	26.75	0.00620737		0	13.7182	139	2	1047.41	2093.8	1.23484	69.4095	14349	14349	MS2	10/174
	SLFHPENMITGK	CL03_140203232423.raw		CID	1	0	1	1	25.06	0.0622238		0	14.6421	28	3	458.568	1373.69	0.914686	42.729	5702	5702	MS2	9/108
	IHFPLVAYAPVISAAK	CL03.raw		CID	1	0	1	1	25.04	0.0055953		0	11.3459	32	3	566.335	1696.99	7.36638	33.5617	5202	5202	MS2	6/120
	IGIcYQPPQQVPGGDLAK	CL03_140203232423.raw	C4(Carbamidomethyl)	CID	1	0	1	1	24.95	0.06382		0	18.7513	71	3	647.668	1940.99	0.166527	54.2621	8429	8429	MS2	10/184
	ADPDHGFSTFFSETGQGK	CL01_140203183131.raw		CID	1	0	1	1	24.78	0.0097703		0	21.1363	59	3	643.288	1927.85	1.37019	49.7339	8568	8568	MS2	15/144
	TIYcDLEPNVVDEVR	CL03_140203232423.raw	C4(Carbamidomethyl)	CID	1	0	1	1	24.76	0.066674		0	0	200	3	607.963	1821.87	2.60941	57.7381	9406	9406	MS2	10/136
	IHFPLVAYAPVISAAK	CL01.raw		CID	1	0	1	1	23.1	0.0110135		0	43.5209	32	2	848.999	1696.99	6.83481	33.6502	5602	5602	MS2	11/120
	AFVHWYVGEGmEEGEFSEAR	CL02_140203205803.raw	M11(Oxidation)	CID	1	0	1	1	21.83	0.00963558		0	24.5936	200	3	782.678	2346.02	2.52039	56.8821	8241	8241	MS2	7/152
	ASHEANSVNEITSAcFEPNNQMVK	CL02_140203205803.raw	C15(Carbamidomethyl)	CID	1	0	1	1			6.56919	0	3.71225	200	3	893.071	2677.2	0.277315	49.5798	6743	6743	MS2	0/0
	ASHEANSVNEITSAcFEPNNQMVK	CL03_140203232423.raw	C15(Carbamidomethyl)	CID	1	0	1	1			6.28721	0	0	113	3	893.072	2677.2	0.687681	45.7246	6422	6422	MS2	0/0
	ASHEANSVNEITSAcFEPNNQMVK	CL01_140203183131.raw	C15(Carbamidomethyl)	CID	1	0	1	1			5.57442	0	5.65111	24	3	893.071	2677.2	-0.269841	45.7735	7449	7449	MS2	0/0
	AFVHWYVGEGMEEGEFSEAR	CL02_140203205803.raw		CID	1	0	1	1			5.20313	0	30.1328	50	3	777.344	2330.02	-0.797271	62.5522	9509	9509	MS2	0/0
	AFVHWYVGEGMEEGEFSEAR	CL01_140203183131.raw		CID	1	0	1	1			5.20237	0	40.4289	42	3	777.344	2330.02	-0.0114166	57.7387	10844	10844	MS2	0/0
	AFVHWYVGEGMEEGEFSEAR	CL02_140203205803.raw		CID	1	0	1	1			5.12493	0	29.2147	86	3	777.346	2330.02	2.5819	62.4964	9493	9493	MS2	0/0
	KKADPDHGFSTFFSETGQGK	CL03_140203232423.raw		CID	1	0	1	1			4.9252	2	22.5497	113	3	728.684	2184.04	1.40573	35.4881	3914	3914	MS2	0/0
	DYEEVAADSMDEEVEAEY	CL02_140203205803.raw		CID	1	0	1	1			4.79773	0	0	184	2	1047.41	2093.8	1.35144	75.2317	12609	12609	MS2	0/0
	ASHEANSVNEITSAcFEPNNQmVK	CL03_140203232423.raw	C15(Carbamidomethyl); M22(Oxidation)	CID	1	0	1	1			4.68354	0	7.97676	200	3	898.404	2693.2	1.18926	41.0045	5309	5309	MS2	0/0
	TIYcDLEPNVVDEVR	CL01.raw	C4(Carbamidomethyl)	CID	1	0	1	1			4.6754	0	36.6362	35	2	911.446	1821.88	8.24496	31.1117	4718	4718	MS2	0/0
	DYEEVAADSMDEEVEAEY	CL02.raw		CID	1	0	1	1			4.64047	0	3.48616	80	2	1047.41	2093.82	8.81387	39.8369	6993	6993	MS2	0/0
	FDGSLNVDLNEFQTNLVPYPR	CL01_140203183131.raw		CID	1	0	1	1			4.61193	0	31.0723	174	2	1219.6	2438.2	-0.193386	80.8098	17067	17067	MS2	0/0
	ASHEANSVNEITSAcFEPNNQMVK	CL03_140203232423.raw	C15(Carbamidomethyl)	CID	1	0	1	1			4.51522	0	22.3298	174	3	893.07	2677.2	-1.15897	46.066	6498	6498	MS2	0/0
	TIYcDLEPNVVDEVR	CL01_140203183131.raw	C4(Carbamidomethyl)	CID	1	0	1	1			4.50951	0	5.28077	31	2	911.437	1821.87	-0.733347	57.4975	10766	10766	MS2	0/0
	IGIcYQPPQQVPGGDLAK	CL01_140203183131.raw	C4(Carbamidomethyl)	CID	1	0	1	1			4.50828	0	42.4857	75	2	970.997	1940.99	-1.77616	54.1565	9766	9766	MS2	0/0
	TIQFVDWcPTGFK	CL02_140203205803.raw	C8(Carbamidomethyl)	CID	1	0	1	1			4.44221	0	3.26782	75	2	799.888	1598.77	0.467006	71.3982	11687	11687	MS2	0/0
	TIQFVDWcPTGFK	CL03_140203232423.raw	C8(Carbamidomethyl)	CID	1	0	1	1			4.37472	0	6.38587	52	2	799.888	1598.77	0.390654	66.1105	11697	11697	MS2	0/0
	KKADPDHGFSTFFSETGQGK	CL01_140203183131.raw		CID	1	0	1	1			4.31169	2	18.1595	66	3	728.683	2184.03	-1.10941	35.6358	4485	4485	MS2	0/0
	ASHEANSVNEITSAcFEPNNQMVK	CL03.raw	C15(Carbamidomethyl)	CID	1	0	1	1			4.29601	0	12.3078	19	3	893.078	2677.22	7.45868	26.4256	2844	2844	MS2	0/0
	KKADPDHGFSTFFSETGQGK	CL02.raw		CID	1	0	1	1			4.2153	2	17.3527	68	3	728.688	2184.05	5.68145	25.0093	2106	2106	MS2	0/0
	AFVHWYVGEGMEEGEFSEAR	CL03.raw		CID	1	0	1	1			4.20213	0	29.3693	26	3	777.35	2330.04	7.92565	30.9824	4346	4346	MS2	0/0
	LIAQVVSSITASLR	CL02_140203205803.raw		CID	1	0	1	1			4.18373	0	44.2307	200	2	729.438	1457.87	-0.231549	77.6495	13144	13144	MS2	0/0
	TIQFVDWcPTGFK	CL01_140203183131.raw	C8(Carbamidomethyl)	CID	1	0	1	1			4.16776	0	10.6851	70	2	799.886	1598.76	-1.82358	66.0637	13395	13395	MS2	0/0
	TIYcDLEPNVVDEVR	CL02_140203205803.raw	C4(Carbamidomethyl)	CID	1	0	1	1			4.15353	0	33.2256	87	2	911.435	1821.86	-2.87744	62.5681	9514	9514	MS2	0/0
	TIYcDLEPNVVDEVR	CL03_140203232423.raw	C4(Carbamidomethyl)	CID	1	0	1	1			4.14846	0	7.49289	32	2	911.442	1821.88	3.88983	57.5969	9363	9363	MS2	0/0
	FDGSLNVDLNEFQTNLVPYPR	CL02_140203205803.raw		CID	1	0	1	1			4.12511	0	5.37547	153	2	1219.61	2438.21	2.71042	87.0167	15156	15156	MS2	0/0
	TIYcDLEPNVVDEVR	CL03_140203232423.raw	C4(Carbamidomethyl)	CID	1	0	1	1			4.10903	0	5.94196	18	2	911.441	1821.87	2.81779	57.6364	9376	9376	MS2	0/0
	AFVHWYVGEGmEEGEFSEAR	CL02_140203205803.raw	M11(Oxidation)	CID	1	0	1	1			4.03813	0	24.5936	200	3	782.678	2346.02	2.52039	56.8821	8241	8241	MS2	0/0
	ADPDHGFSTFFSETGQGK	CL03_140203232423.raw		CID	1	0	1	1			4.01844	0	14.6658	44	3	643.287	1927.85	0.515381	49.7445	7343	7343	MS2	0/0
	FDGSLNVDLNEFQTNLVPYPR	CL01_140203183131.raw		CID	1	0	1	1			3.90179	0	9.80944	130	3	813.403	2438.19	-1.67584	80.704	17044	17044	MS2	0/0
	AVcMLSNTTAIAEAWSALDHK	CL02.raw	C3(Carbamidomethyl)	CID	1	0	1	1			3.8812	0	9.645	29	3	763.71	2289.12	6.79458	39.1208	6773	6773	MS2	0/0
	ADPDHGFSTFFSETGQGK	CL03_140203232423.raw		CID	1	0	1	1			3.86872	0	28.3507	185	3	643.288	1927.85	1.37019	49.923	7390	7390	MS2	0/0
	TIYcDLEPNVVDEVR	CL02_140203205803.raw	C4(Carbamidomethyl)	CID	1	0	1	1			3.848	0	0	120	3	607.961	1821.87	0.297817	62.3629	9462	9462	MS2	0/0
	ADPDHGFSTFFSETGQGK	CL01_140203183131.raw		CID	1	0	1	1			3.84648	0	21.1363	59	3	643.288	1927.85	1.37019	49.7339	8568	8568	MS2	0/0
	IGIcYQPPQQVPGGDLAK	CL03_140203232423.raw	C4(Carbamidomethyl)	CID	1	0	1	1			3.82704	0	9.02397	64	2	970.999	1940.99	0.67658	54.1902	8409	8409	MS2	0/0
	LIAQVVSSITASLR	CL01_140203183131.raw		CID	1	0	1	1			3.80065	0	49.9765	115	2	729.438	1457.87	0.103379	72.2239	15065	15065	MS2	0/0
	FDGSLNVDLNEFQTNLVPYPR	CL02_140203205803.raw		CID	1	0	1	1			3.74474	0	0	145	3	813.405	2438.2	0.276724	86.969	15145	15145	MS2	0/0
	TIYcDLEPNVVDEVR	CL02.raw	C4(Carbamidomethyl)	CID	1	0	1	1			3.74248	0	24.1392	25	2	911.447	1821.89	9.45099	34.0465	5099	5099	MS2	0/0
	TIYcDLEPNVVDEVR	CL02_140203205803.raw	C4(Carbamidomethyl)	CID	1	0	1	1			3.71224	0	26.4137	104	2	911.44	1821.87	1.81276	62.2128	9429	9429	MS2	0/0
	TIQFVDWcPTGFK	CL02_140203205803.raw	C8(Carbamidomethyl)	CID	1	0	1	1			3.62037	0	36.7329	200	2	799.889	1598.77	1.6123	71.8505	11797	11797	MS2	0/0
	FDGSLNVDLNEFQTNLVPYPR	CL02_140203205803.raw		CID	1	0	1	1			3.6149	0	17.4023	200	2	1219.6	2438.2	-0.593913	87.1975	15194	15194	MS2	0/0
	TIYcDLEPNVVDEVR	CL03_140203232423.raw	C4(Carbamidomethyl)	CID	1	0	1	1			3.60708	0	0	200	3	607.963	1821.87	2.60941	57.7381	9406	9406	MS2	0/0
	TIQFVDWcPTGFK	CL01.raw	C8(Carbamidomethyl)	CID	1	0	1	1			3.60613	0	26.8482	13	2	799.892	1598.78	6.34613	34.608	5926	5926	MS2	0/0
	ASHEANSVNEITSAcFEPNNQMVK	CL01.raw	C15(Carbamidomethyl)	CID	1	0	1	1			3.56091	0	7.72869	18	3	893.077	2677.22	7.04831	26.4136	3088	3088	MS2	0/0
	ADPDHGFSTFFSETGQGK	CL02_140203205803.raw		CID	1	0	1	1			3.53938	0	16.1701	123	3	643.287	1927.85	0.230443	53.6892	7598	7598	MS2	0/0
	TIQFVDWcPTGFK	CL03.raw	C8(Carbamidomethyl)	CID	1	0	1	1			3.53487	0	41.3651	18	2	799.893	1598.78	7.10965	34.6221	5537	5537	MS2	0/0
	IGIcYQPPQQVPGGDLAK	CL02.raw	C4(Carbamidomethyl)	CID	1	0	1	1			3.52802	0	41.2145	45	3	647.674	1941.01	9.41138	32.4945	4557	4557	MS2	0/0
	AVcMLSNTTAIAEAWSALDHK	CL01_140203183131.raw	C3(Carbamidomethyl)	CID	1	0	1	1			3.5202	0	13.9313	62	3	763.704	2289.1	-0.96442	70.7368	14688	14688	MS2	0/0
	AVcMLSNTTAIAEAWSALDHK	CL01.raw	C3(Carbamidomethyl)	CID	1	0	1	1			3.50672	0	22.116	97	3	763.71	2289.12	6.47462	35.9176	6352	6352	MS2	0/0
	IGIcYQPPQQVPGGDLAK	CL02_140203205803.raw	C4(Carbamidomethyl)	CID	1	0	1	1			3.49403	0	0	85	2	970.995	1940.98	-3.72579	58.5882	8599	8599	MS2	0/0
	FDGSLNVDLNEFQTNLVPYPR	CL03_140203232423.raw		CID	1	0	1	1			3.48003	0	0	104	3	813.405	2438.2	0.652217	80.8645	15022	15022	MS2	0/0
	IGIcYQPPQQVPGGDLAK	CL03_140203232423.raw	C4(Carbamidomethyl)	CID	1	0	1	1			3.40459	0	18.7513	71	3	647.668	1940.99	0.166527	54.2621	8429	8429	MS2	0/0
	ASHEANSVNEITSAcFEPNNQMVK	CL02.raw	C15(Carbamidomethyl)	CID	1	0	1	1			3.39355	0	7.96615	16	3	893.078	2677.22	7.52707	28.989	3437	3437	MS2	0/0
	SLFHPENMITGK	CL01_140203183131.raw		CID	1	0	1	1			3.3491	0	42.4512	76	2	687.348	1373.69	0.546807	42.7618	6583	6583	MS2	0/0
	ASHEANSVNEITSAcFEPNNQmVK	CL03.raw	C15(Carbamidomethyl); M22(Oxidation)	CID	1	0	1	1			3.3339	0	4.35887	60	3	898.408	2693.21	6.42432	24.7006	2294	2294	MS2	0/0
	IHFPLVAYAPVISAAK	CL02_140203205803.raw		CID	1	0	1	1			3.24649	0	1.46732	80	3	566.332	1696.98	2.29509	69.4111	11228	11228	MS2	0/0
	IHFPLVAYAPVISAAK	CL03_140203232423.raw		CID	1	0	1	1			3.23515	0	34.693	189	2	848.994	1696.98	1.15207	64.2493	11228	11228	MS2	0/0
	YMATcLLYR	CL03_140203232423.raw	C5(Carbamidomethyl)	CID	1	0	1	1			3.15855	0	45.6687	200	2	595.789	1190.57	0.148263	46.0202	6488	6488	MS2	0/0
	IHFPLVAYAPVISAAK	CL01.raw		CID	1	0	1	1			3.09198	0	43.5209	32	2	848.999	1696.99	6.83481	33.6502	5602	5602	MS2	0/0
	IGIcYQPPQQVPGGDLAK	CL01.raw	C4(Carbamidomethyl)	CID	1	0	1	1			3.06634	0	28.1778	39	2	971.003	1941	5.01602	29.6415	4193	4193	MS2	0/0
	YMATcLLYR	CL01.raw	C5(Carbamidomethyl)	CID	1	0	1	1			3.0555	0	44.6021	70	2	595.791	1190.58	4.86467	27.3144	3404	3404	MS2	0/0
	SLFHPENMITGK	CL02.raw		CID	1	0	1	1			3.02211	0	27.1291	31	2	687.351	1373.69	4.45677	28.1484	3156	3156	MS2	0/0
	YMATcLLYR	CL02_140203205803.raw	C5(Carbamidomethyl)	CID	1	0	1	1			3.0076	0	53.1667	200	2	595.79	1190.57	2.71153	49.7241	6773	6773	MS2	0/0
	YMATcLLYR	CL03.raw	C5(Carbamidomethyl)	CID	1	0	1	1			2.73166	0	37.1829	48	2	595.792	1190.58	6.30008	27.349	3132	3132	MS2	0/0
98.m00547 AFUA_1G06390;98.m00547	translation elongation factor EF-1 alpha subunit , putative|Aspergillus fumigatus AFU293|chr_1|5170-5275|98	42.51	1	14	14	115	210.991	16.19	7	8	20.5473	21.66	6	6	339.987	32.59	10	14	22.5233	17.81	5	5	246.759	14.98	7	8	31.3299	26.32	7	9	264.744	21.66	7	10	35.696	20.24	6	10	328.127	32.19	10	13	37.7704	26.52	8	11	377.21	34.21	10
	Sequence	Spectrum File	Modifications	Activation Type	ΔScore	ΔCn	Rank	Search Engine Rank	IonScore	Exp Value	XCorr	# Missed Cleavages	Isolation Interference [%]	Ion Inject Time [ms]	Charge	m/z [Da]	MH+ [Da]	ΔM [ppm]	RT [min]	First Scan	Last Scan	MS Order	Ions Matched
	NMITGTSQADcAILIIASGTGEFEAGISK	CL03_140203232423.raw	C11(Carbamidomethyl)	CID	1	0	1	1	61.35	1.46203e-05		0	25.0583	200	3	985.82	2955.45	0.697945	85.2672	16034	16034	MS2	19/336
	YEVTVIDAPGHR	CL02.raw		CID	1	0	1	1	61.11	2.40083e-06		0	18.508	11	2	678.851	1356.7	3.53128	25.2382	2180	2180	MS2	7/88
	YEVTVIDAPGHR	CL01.raw		CID	1	0	1	1	61.08	2.84638e-06		0	17.0274	9	2	678.853	1356.7	5.87065	22.9999	1884	1884	MS2	7/88
	YEVTVIDAPGHR	CL03.raw		CID	1	0	1	1	56.1	1.0187e-05		0	36.1068	28	2	678.854	1356.7	6.68042	23.0461	1747	1747	MS2	7/88
	TLIEAIDAIEPPVRPSNKPLR	CL02_140203205803.raw		CID	1	0	1	1	53.45	6.63556e-06		0	21.7296	36	3	777.112	2329.32	-0.674225	61.6635	9300	9300	MS2	12/188
	THINIVVIGHVDSGK	CL02.raw		CID	1	0	1	1	52.98	1.7119e-05		0	0	8	3	530.301	1588.89	4.50579	25.7809	2368	2368	MS2	13/156
	ISGIGTVPVGR	CL03.raw		CID	1	0	1	1	51.56	2.19943e-05		0	20.8522	28	2	528.318	1055.63	7.11633	24.8015	2323	2323	MS2	7/80
	QTVAVGVVK	CL03.raw		CID	1	0	1	1	49.53	5.79433e-05		0	20.5862	34	2	450.782	900.557	6.47955	20.3649	934	934	MS2	8/96
	YEVTVIDAPGHR	CL03.raw		CID	1	0	1	1	49.27	3.84489e-05		0	41.6475	25	2	678.852	1356.7	4.88091	23.0154	1737	1737	MS2	7/88
	YEVTVIDAPGHR	CL02.raw		CID	1	0	1	1	48.51	4.3688e-05		0	9.80227	27	3	452.903	1356.7	3.47638	25.148	2151	2151	MS2	7/88
	ISGIGTVPVGR	CL01.raw		CID	1	0	1	1	47.97	5.02702e-05		0	37.7026	31	2	528.318	1055.63	7.23196	24.819	2527	2527	MS2	9/80
	YEVTVIDAPGHR	CL02_140203205803.raw		CID	1	0	1	1	46.71	7.03905e-05		0	22.8758	110	3	452.902	1356.69	1.45192	38.161	4223	4223	MS2	14/88
	NMITGTSQADcAILIIASGTGEFEAGISK	CL01_140203183131.raw	C11(Carbamidomethyl)	CID	1	0	1	1	46.45	8.71888e-05		0	14.3613	67	3	985.82	2955.45	0.574035	85.1792	18084	18084	MS2	18/336
	QTVAVGVVK	CL01.raw		CID	1	0	1	1	45.66	0.000141255		0	27.4603	25	2	450.782	900.557	6.344	20.3854	1009	1009	MS2	8/96
	QTVAVGVVK	CL01_140203183131.raw		CID	1	0	1	1	44.84	9.63624e-05		0	12.0326	74	2	450.779	900.551	-0.0268391	27.571	2167	2167	MS2	8/96
	TLIEAIDAIEPPVRPSNKPLR	CL03_140203232423.raw		CID	1	0	1	1	44.62	0.000688583		0	9.31352	15	3	777.113	2329.33	0.583517	57.1605	9229	9229	MS2	10/188
	ISGIGTVPVGR	CL02_140203205803.raw		CID	1	0	1	1	43.76	0.000103078		0	10.8465	22	2	528.314	1055.62	-0.747034	42.8295	5315	5315	MS2	7/80
	TLIEAIDAIEPPVRPSNKPLR	CL01_140203183131.raw		CID	1	0	1	1	43.59	0.000128501		0	4.46948	7	3	777.113	2329.32	-0.123963	56.9995	10610	10610	MS2	11/188
	LPLQDVYK	CL02_140203205803.raw		CID	1	0	1	1	43.4	0.00020569		0	21.0738	200	2	488.28	975.554	2.64889	43.3759	5433	5433	MS2	5/72
	LPLQDVYK	CL02_140203205803.raw		CID	1	0	1	1	43.39	0.000206164		0	12.4876	76	2	488.28	975.553	1.71042	43.7252	5507	5507	MS2	5/72
	ISGIGTVPVGR	CL03_140203232423.raw		CID	1	0	1	1	43.19	0.000957098		0	16.4458	26	2	528.314	1055.62	0.293712	39.7069	5020	5020	MS2	7/80
	QTVAVGVVK	CL02.raw		CID	1	0	1	1	42.78	0.000260979		0	22.9506	52	2	450.783	900.559	8.03836	22.2144	1247	1247	MS2	8/96
	YEVTVIDAPGHR	CL01_140203183131.raw		CID	1	0	1	1	42.71	0.000157365		0	19.455	8	3	452.902	1356.69	-0.370105	35.5718	4465	4465	MS2	14/88
	ISGIGTVPVGR	CL02.raw		CID	1	0	1	1	42.54	0.000175514		0	26.0869	49	2	528.318	1055.63	6.65378	27.1391	2829	2829	MS2	8/80
	NMITGTSQADcAILIIASGTGEFEAGISK	CL03_140203232423.raw	C11(Carbamidomethyl)	CID	1	0	1	1	42.01	0.0012559		0	23.789	189	3	985.823	2955.45	3.36201	85.3363	16049	16049	MS2	11/336
	YEVTVIDAPGHR	CL03_140203232423.raw		CID	1	0	1	1	41.53	0.00140267		0	33.4502	8	3	452.901	1356.69	-0.572553	35.4678	3908	3908	MS2	15/88
	LPLQDVYK	CL02.raw		CID	1	0	1	1	41.36	0.00026321		0	16.7867	21	2	488.283	975.559	7.77915	27.5355	2955	2955	MS2	5/72
	YEVTVIDAPGHR	CL01_140203183131.raw		CID	1	0	1	1	41.12	0.000226938		0	35.1526	16	2	678.849	1356.69	0.0222061	35.6241	4481	4481	MS2	6/88
	TLIEAIDAIEPPVRPSNKPLR	CL03_140203232423.raw		CID	1	0	1	1	40.39	0.00182371		0	22.8832	144	4	583.086	2329.32	-0.129735	56.9027	9162	9162	MS2	8/188
	THINIVVIGHVDSGK	CL03.raw		CID	1	0	1	1	40.02	0.000308576		0	17.1574	31	3	530.303	1588.89	8.30872	23.5862	1927	1927	MS2	12/156
	ISGIGTVPVGR	CL01_140203183131.raw		CID	1	0	1	1	39.51	0.000328782		0	16.1233	11	2	528.314	1055.62	-0.168841	39.7942	5821	5821	MS2	5/80
	MVPSKPMcVESFTDYPPLGR	CL02_140203205803.raw	C8(Carbamidomethyl)	CID	1	0	1	1	39.34	0.000360879		0	8.70425	78	3	771.037	2311.1	1.7958	61.8088	9336	9336	MS2	18/212
	TLIEAIDAIEPPVRPSNKPLR	CL03.raw		CID	1	0	1	1	39.15	0.000217182		0	42.2598	7	4	583.09	2329.34	6.36856	30.6228	4221	4221	MS2	8/188
	VETGIIKPGmVVTFAPANVTTEVK	CL03_140203232423.raw	M10(Oxidation)	CID	1	0	1	1	38.51	0.00281162		0	30.1388	25	3	839.793	2517.37	0.950018	59.8936	10028	10028	MS2	19/252
	LPLQDVYK	CL01_140203183131.raw		CID	1	0	1	1	37.55	0.00069438		0	23.9723	58	2	488.28	975.552	1.08477	40.2865	5949	5949	MS2	6/72
	YEVTVIDAPGHR	CL02_140203205803.raw		CID	1	0	1	1	37.52	0.000539883		0	44.9281	145	2	678.851	1356.69	2.63152	38.2355	4241	4241	MS2	9/88
	LPLQDVYK	CL03_140203232423.raw		CID	1	0	1	1	36.96	0.00401751		0	25.671	83	2	488.279	975.551	0.146301	40.2334	5141	5141	MS2	6/72
	TLIEAIDAIEPPVRPSNKPLR	CL03_140203232423.raw		CID	1	0	1	1	36.92	0.00405468		0	14.6774	13	4	583.087	2329.32	0.289512	57.0253	9196	9196	MS2	8/188
	NMITGTSQADcAILIIASGTGEFEAGISK	CL03.raw	C11(Carbamidomethyl)	CID	1	0	1	1	36.82	0.000831879		0	18.4506	46	3	985.828	2955.47	8.44229	41.339	7498	7498	MS2	13/336
	WSEDRYNEIVK	CL02_140203205803.raw		CID	1	0	1	1	36.3	0.000773596		1	9.91028	123	2	719.852	1438.7	0.199786	35.7255	3672	3672	MS2	8/104
	MVPSKPMcVESFTDYPPLGR	CL01_140203183131.raw	C8(Carbamidomethyl)	CID	1	0	1	1	36.17	0.000772947		0	11.5211	47	3	771.035	2311.09	-0.105696	57.0303	10621	10621	MS2	18/212
	LPLQDVYK	CL03.raw		CID	1	0	1	1	35.88	0.000929614		0	35.5745	20	2	488.283	975.558	7.46633	25.1721	2444	2444	MS2	6/72
	TLIEAIDAIEPPVRPSNKPLR	CL01_140203183131.raw		CID	1	0	1	1	35.69	0.000792333		0	2.89927	20	4	583.087	2329.32	0.394323	57.3756	10724	10724	MS2	8/188
	TLIEAIDAIEPPVRPSNKPLR	CL01.raw		CID	1	0	1	1	34.4	0.000816439		0	76.3598	14	4	583.091	2329.34	7.62628	30.5442	4515	4515	MS2	10/188
	QTVAVGVVK	CL03_140203232423.raw		CID	1	0	1	1	34.03	0.00788781		0	5.82642	89	2	450.78	900.553	1.32867	27.6079	2029	2029	MS2	8/96
	YEVTVIDAPGHR	CL01.raw		CID	1	0	1	1	33.3	0.00154353		0	21.6586	14	3	452.904	1356.7	3.88127	22.9323	1861	1861	MS2	9/88
	EHALLAFTLGVK	CL01_140203183131.raw		CID	1	0	1	1	32.77	0.00161176		0	25.2978	58	3	433.587	1298.75	-1.00465	54.9293	10007	10007	MS2	10/88
	WSEDRYNEIVK	CL02.raw		CID	1	0	1	1	32.14	0.00229103		1	8.14715	101	2	719.856	1438.71	6.56333	24.2897	1874	1874	MS2	8/104
	TLIEAIDAIEPPVRPSNKPLR	CL01_140203183131.raw		CID	1	0	1	1	31.86	0.00191385		0	8.69559	30	4	583.086	2329.32	-0.758607	56.8607	10568	10568	MS2	8/188
	VETGIIKPGmVVTFAPANVTTEVK	CL03.raw	M10(Oxidation)	CID	1	0	1	1	31.17	0.00175682		0	32.3341	22	3	839.797	2517.38	4.65958	31.6636	4577	4577	MS2	8/252
	VETGIIKPGMVVTFAPANVTTEVK	CL02_140203205803.raw		CID	1	0	1	1	30.59	0.00165865		0	23.5395	30	3	834.463	2501.37	1.87569	69.651	11287	11287	MS2	27/252
	VETGIIKPGMVVTFAPANVTTEVK	CL03_140203232423.raw		CID	1	0	1	1	30.37	0.0183213		0	8.84321	12	3	834.462	2501.37	0.631256	64.4009	11262	11262	MS2	26/252
	LPLQDVYK	CL01.raw		CID	1	0	1	1	30.18	0.0038376		0	44.5946	22	2	488.282	975.558	6.84069	25.155	2646	2646	MS2	6/72
	VETGIIKPGMVVTFAPANVTTEVK	CL03.raw		CID	1	0	1	1	29.94	0.0018106		0	9.11268	6	3	834.467	2501.39	7.5854	33.3442	5130	5130	MS2	16/252
	EHALLAFTLGVK	CL01.raw		CID	1	0	1	1	29.18	0.00307993		0	20.154	28	2	649.882	1298.76	8.07576	30.5064	4501	4501	MS2	7/88
	FSELLEK	CL01.raw		CID	1	0	1	1	29.13	0.00482611		0	14.4821	15	2	433.24	865.472	5.92277	22.8408	1829	1829	MS2	6/48
	YEVTVIDAPGHR	CL03.raw		CID	1	0	1	1	28.63	0.00418119		0	29.6392	18	3	452.903	1356.69	2.46415	22.9366	1710	1710	MS2	5/88
	QLIVALNK	CL02.raw		CID	1	0	1	1	28.08	0.00284067		0	35.7571	11	2	449.793	898.578	6.99372	27.2253	2855	2855	MS2	7/84
	VETGIIKPGmVVTFAPANVTTEVK	CL01_140203183131.raw	M10(Oxidation)	CID	1	0	1	1	27.67	0.00502236		0	14.6333	18	3	839.793	2517.36	0.149912	59.8415	11492	11492	MS2	24/252
	THINIVVIGHVDSGK	CL01_140203183131.raw		CID	1	0	1	1	27.13	0.0068743		0	53.8399	108	2	794.942	1588.88	-1.97768	37.4752	5065	5065	MS2	11/156
	EHALLAFTLGVK	CL03_140203232423.raw		CID	1	0	1	1	26.25	0.0473104		0	22.1346	74	3	433.587	1298.75	-0.158731	54.898	8603	8603	MS2	10/88
	SVEMHHQQLQEGVPGDNVGFNVK	CL03.raw		CID	1	0	1	1	25.73	0.0104247		0	18.5107	24	3	850.418	2549.24	7.63283	24.5036	2238	2238	MS2	23/240
	SVEMHHQQLQEGVPGDNVGFNVK	CL03_140203232423.raw		CID	1	0	1	1	24.88	0.064857		0	37.6603	61	4	638.06	2549.22	-0.44107	41.1315	5339	5339	MS2	16/240
	MVPSKPMcVESFTDYPPLGR	CL03_140203232423.raw	C8(Carbamidomethyl)	CID	1	0	1	1	24.81	0.0659108		0	20.2738	76	3	771.036	2311.09	0.92428	57.0481	9204	9204	MS2	11/212
	TLIEAIDAIEPPVRPSNKPLR	CL02_140203205803.raw		CID	1	0	1	1	24.77	0.00489641		0	1.86045	9	4	583.087	2329.32	0.1847	61.8503	9346	9346	MS2	10/188
	FSELLEK	CL03.raw		CID	1	0	1	1	24.28	0.0115708		0	46.8387	89	2	433.241	865.474	8.60259	22.8409	1680	1680	MS2	6/48
	SVEMHHQQLQEGVPGDNVGFNVK	CL03_140203232423.raw		CID	1	0	1	1	23.74	0.084325		0	10.281	149	3	850.411	2549.22	-0.842821	41.394	5400	5400	MS2	11/240
	EHALLAFTLGVK	CL01_140203183131.raw		CID	1	0	1	1	23.41	0.0133939		0	15.8295	23	2	649.877	1298.75	-0.477346	54.8855	9993	9993	MS2	5/88
	EHALLAFTLGVK	CL03_140203232423.raw		CID	1	0	1	1	22.65	0.108382		0	36.9197	66	2	649.877	1298.75	-0.665328	54.9901	8626	8626	MS2	5/88
	NMITGTSQADcAILIIASGTGEFEAGISK	CL01_140203183131.raw	C11(Carbamidomethyl)	CID	1	0	1	1			6.13481	0	14.3613	67	3	985.82	2955.45	0.574035	85.1792	18084	18084	MS2	0/0
	NMITGTSQADcAILIIASGTGEFEAGISK	CL03_140203232423.raw	C11(Carbamidomethyl)	CID	1	0	1	1			6.06424	0	25.0583	200	3	985.82	2955.45	0.697945	85.2672	16034	16034	MS2	0/0
	NMITGTSQADcAILIIASGTGEFEAGISK	CL03_140203232423.raw	C11(Carbamidomethyl)	CID	1	0	1	1			5.37949	0	23.789	189	3	985.823	2955.45	3.36201	85.3363	16049	16049	MS2	0/0
	NMITGTSQADcAILIIASGTGEFEAGISK	CL03.raw	C11(Carbamidomethyl)	CID	1	0	1	1			5.23127	0	18.4506	46	3	985.828	2955.47	8.44229	41.339	7498	7498	MS2	0/0
	NMITGTSQADcAILIIASGTGEFEAGISK	CL02.raw	C11(Carbamidomethyl)	CID	1	0	1	1			4.99614	0	10.3675	27	3	985.829	2955.47	9.18574	44.8386	8532	8532	MS2	0/0
	EHALLAFTLGVK	CL01_140203183131.raw		CID	1	0	1	1			4.62443	0	25.2978	58	3	433.587	1298.75	-1.00465	54.9293	10007	10007	MS2	0/0
	MVPSKPMcVESFTDYPPLGR	CL03_140203232423.raw	C8(Carbamidomethyl)	CID	1	0	1	1			4.60031	0	20.2738	76	3	771.036	2311.09	0.92428	57.0481	9204	9204	MS2	0/0
	EHALLAFTLGVK	CL02_140203205803.raw		CID	1	0	1	1			4.26335	0	57.2779	127	3	433.586	1298.74	-1.92106	59.1392	8746	8746	MS2	0/0
	YEVTVIDAPGHR	CL02.raw		CID	1	0	1	1			4.05171	0	9.80227	27	3	452.903	1356.7	3.47638	25.148	2151	2151	MS2	0/0
	YEVTVIDAPGHR	CL01_140203183131.raw		CID	1	0	1	1			3.98809	0	19.455	8	3	452.902	1356.69	-0.370105	35.5718	4465	4465	MS2	0/0
	SVEMHHQQLQEGVPGDNVGFNVK	CL01.raw		CID	1	0	1	1			3.98307	0	26.904	13	3	850.416	2549.23	5.26253	24.5316	2433	2433	MS2	0/0
	NMITGTSQADcAILIIASGTGEFEAGISK	CL03.raw	C11(Carbamidomethyl)	CID	1	0	1	1			3.96521	0	35.9139	98	3	985.827	2955.47	7.57493	41.4533	7531	7531	MS2	0/0
	MVPSKPMcVESFTDYPPLGR	CL01_140203183131.raw	C8(Carbamidomethyl)	CID	1	0	1	1			3.92203	0	11.5211	47	3	771.035	2311.09	-0.105696	57.0303	10621	10621	MS2	0/0
	THINIVVIGHVDSGK	CL03.raw		CID	1	0	1	1			3.86421	0	17.1574	31	3	530.303	1588.89	8.30872	23.5862	1927	1927	MS2	0/0
	THINIVVIGHVDSGK	CL01_140203183131.raw		CID	1	0	1	1			3.8539	0	53.8399	108	2	794.942	1588.88	-1.97768	37.4752	5065	5065	MS2	0/0
	NMITGTSQADcAILIIASGTGEFEAGISK	CL01.raw	C11(Carbamidomethyl)	CID	1	0	1	1			3.72875	0	19.1163	46	3	985.829	2955.47	9.74333	41.2941	7975	7975	MS2	0/0
	TLIEAIDAIEPPVRPSNKPLR	CL03.raw		CID	1	0	1	1			3.72556	0	42.2598	7	4	583.09	2329.34	6.36856	30.6228	4221	4221	MS2	0/0
	VETGIIKPGmVVTFAPANVTTEVK	CL02_140203205803.raw	M10(Oxidation)	CID	1	0	1	1			3.68906	0	37.3889	56	3	839.793	2517.37	0.950018	64.8562	10081	10081	MS2	0/0
	YEVTVIDAPGHR	CL02_140203205803.raw		CID	1	0	1	1			3.67746	0	22.8758	110	3	452.902	1356.69	1.45192	38.161	4223	4223	MS2	0/0
	SVEMHHQQLQEGVPGDNVGFNVK	CL02.raw		CID	1	0	1	1			3.6751	0	4.94929	24	3	850.42	2549.24	9.57215	26.9354	2767	2767	MS2	0/0
	MVPSKPMcVESFTDYPPLGR	CL02_140203205803.raw	C8(Carbamidomethyl)	CID	1	0	1	1			3.66107	0	8.70425	78	3	771.037	2311.1	1.7958	61.8088	9336	9336	MS2	0/0
	mVPSKPmcVESFTDYPPLGR	CL02_140203205803.raw	M1(Oxidation); M7(Oxidation); C8(Carbamidomethyl)	CID	1	0	1	1			3.61785	0	31.9108	200	3	781.699	2343.08	-0.270308	54.2718	7716	7716	MS2	0/0
	mVPSKPmcVESFTDYPPLGR	CL02_140203205803.raw	M1(Oxidation); M7(Oxidation); C8(Carbamidomethyl)	CID	1	0	1	1			3.55257	0	36.3689	200	3	781.698	2343.08	-1.36437	54.1149	7684	7684	MS2	0/0
	YEVTVIDAPGHR	CL01.raw		CID	1	0	1	1			3.54873	0	21.6586	14	3	452.904	1356.7	3.88127	22.9323	1861	1861	MS2	0/0
	MVPSKPMcVESFTDYPPLGR	CL02_140203205803.raw	C8(Carbamidomethyl)	CID	1	0	1	1			3.53385	0	27.2979	108	3	771.036	2311.09	0.607365	62.1766	9420	9420	MS2	0/0
	TLIEAIDAIEPPVRPSNKPLR	CL01.raw		CID	1	0	1	1			3.46001	0	37.6138	23	3	777.116	2329.33	3.64925	30.567	4523	4523	MS2	0/0
	VETGIIKPGmVVTFAPANVTTEVK	CL03_140203232423.raw	M10(Oxidation)	CID	1	0	1	1			3.44165	0	30.1388	25	3	839.793	2517.37	0.950018	59.8936	10028	10028	MS2	0/0
	YEVTVIDAPGHR	CL03.raw		CID	1	0	1	1			3.43604	0	29.6392	18	3	452.903	1356.69	2.46415	22.9366	1710	1710	MS2	0/0
	EHALLAFTLGVK	CL03_140203232423.raw		CID	1	0	1	1			3.41468	0	22.1346	74	3	433.587	1298.75	-0.158731	54.898	8603	8603	MS2	0/0
	VETGIIKPGmVVTFAPANVTTEVK	CL02.raw	M10(Oxidation)	CID	1	0	1	1			3.39971	0	23.2072	15	3	839.798	2517.38	6.25978	34.5622	5277	5277	MS2	0/0
	TLIEAIDAIEPPVRPSNKPLR	CL02_140203205803.raw		CID	1	0	1	1			3.37	0	21.7296	36	3	777.112	2329.32	-0.674225	61.6635	9300	9300	MS2	0/0
	YEVTVIDAPGHR	CL02_140203205803.raw		CID	1	0	1	1			3.35189	0	44.9281	145	2	678.851	1356.69	2.63152	38.2355	4241	4241	MS2	0/0
	SVEMHHQQLQEGVPGDNVGFNVK	CL03.raw		CID	1	0	1	1			3.26328	0	18.5107	24	3	850.418	2549.24	7.63283	24.5036	2238	2238	MS2	0/0
	YEVTVIDAPGHR	CL03.raw		CID	1	0	1	1			3.25588	0	41.6475	25	2	678.852	1356.7	4.88091	23.0154	1737	1737	MS2	0/0
	MVPSKPMcVESFTDYPPLGR	CL02.raw	C8(Carbamidomethyl)	CID	1	0	1	1			3.15264	0	4.36526	14	3	771.041	2311.11	7.34177	33.4837	4901	4901	MS2	0/0
	WSEDRYNEIVK	CL02.raw		CID	1	0	1	1			3.13211	1	8.14715	101	2	719.856	1438.71	6.56333	24.2897	1874	1874	MS2	0/0
	YEVTVIDAPGHR	CL02.raw		CID	1	0	1	1			2.98715	0	18.508	11	2	678.851	1356.7	3.53128	25.2382	2180	2180	MS2	0/0
	WSEDRYNEIVK	CL02.raw		CID	1	0	1	1			2.97891	1	33.784	26	2	719.856	1438.71	6.39364	24.3119	1881	1881	MS2	0/0
	ISGIGTVPVGR	CL02_140203205803.raw		CID	1	0	1	1			2.97891	0	10.8465	22	2	528.314	1055.62	-0.747034	42.8295	5315	5315	MS2	0/0
	ISGIGTVPVGR	CL02.raw		CID	1	0	1	1			2.95649	0	26.0869	49	2	528.318	1055.63	6.65378	27.1391	2829	2829	MS2	0/0
	ISGIGTVPVGR	CL03.raw		CID	1	0	1	1			2.94406	0	20.8522	28	2	528.318	1055.63	7.11633	24.8015	2323	2323	MS2	0/0
	ISGIGTVPVGR	CL01.raw		CID	1	0	1	1			2.93856	0	37.7026	31	2	528.318	1055.63	7.23196	24.819	2527	2527	MS2	0/0
	WSEDRYNEIVK	CL01.raw		CID	1	0	1	1			2.88818	1	24.0138	60	2	719.858	1438.71	8.51481	22.0084	1547	1547	MS2	0/0
	WSEDRYNEIVK	CL03.raw		CID	1	0	1	1			2.72463	1	39.0964	68	2	719.858	1438.71	8.17542	22.0838	1436	1436	MS2	0/0
	QTVAVGVVK	CL03.raw		CID	1	0	1	1			2.70012	0	20.5862	34	2	450.782	900.557	6.47955	20.3649	934	934	MS2	0/0
	YEVTVIDAPGHR	CL03.raw		CID	1	0	1	1			2.66012	0	36.1068	28	2	678.854	1356.7	6.68042	23.0461	1747	1747	MS2	0/0
98.m00479 AFUA_1G05630;98.m00479	40S ribosomal protein S3, putative|Aspergillus fumigatus AFU293|chr_1|5170-5275|98	50	1	11	11	100	337.459	33.46	7	8	27.3169	32.33	6	7	351.769	38.72	8	9	23.7957	27.07	5	6	240.252	30.83	6	6	17.89	27.07	5	5	422.708	41.73	8	10	40.9903	33.08	6	9	300.643	35.71	7	9	39.0327	37.22	7	10	417.47	46.99	10
	Sequence	Spectrum File	Modifications	Activation Type	ΔScore	ΔCn	Rank	Search Engine Rank	IonScore	Exp Value	XCorr	# Missed Cleavages	Isolation Interference [%]	Ion Inject Time [ms]	Charge	m/z [Da]	MH+ [Da]	ΔM [ppm]	RT [min]	First Scan	Last Scan	MS Order	Ions Matched
	LAEQQAAEGQEGAGAEAYAQE	CL03_140203232423.raw		CID	1	0	1	1	95.99	5.02292e-09		0	0	35	2	1060.97	2120.94	0.236762	39.709	5021	5021	MS2	13/226
	ELAEEGYSGVEVR	CL01.raw		CID	1	0	1	1	77.88	4.72496e-08		0	7.31526	24	2	719.35	1437.69	4.86422	24.4177	2391	2391	MS2	8/96
	LAEQQAAEGQEGAGAEAYAQE	CL02_140203205803.raw		CID	1	0	1	1	74.36	5.38118e-08		0	0	106	2	1060.98	2120.94	3.1145	43.3531	5428	5428	MS2	11/226
	ALAAQQLAEQQR	CL01.raw		CID	1	0	1	1	72.38	2.08115e-07		0	17.188	8	2	663.863	1326.72	4.10171	21.2439	1284	1284	MS2	15/116
	LAEQQAAEGQEGAGAEAYAQE	CL03.raw		CID	1	0	1	1	71.39	1.29665e-07		0	0	42	2	1060.98	2120.95	8.17927	24.4495	2219	2219	MS2	13/226
	LAEQQAAEGQEGAGAEAYAQE	CL01_140203183131.raw		CID	1	0	1	1	70.77	2.45985e-07		0	34.346	40	3	707.651	2120.94	1.29519	39.8105	5828	5828	MS2	22/226
	ELAEEGYSGVEVR	CL02_140203205803.raw		CID	1	0	1	1	68.06	5.15839e-07		0	4.63659	92	2	719.346	1437.68	-0.909469	42.4171	5222	5222	MS2	10/96
	ALAAQQLAEQQR	CL02_140203205803.raw		CID	1	0	1	1	67.89	5.52687e-07		0	30.9944	82	2	663.86	1326.71	-0.314739	32.9056	3043	3043	MS2	17/116
	VTPTVTDIIIR	CL02.raw		CID	1	0	1	1	67.15	4.72244e-07		0	8.61009	9	2	614.373	1227.74	5.95681	33.246	4816	4816	MS2	7/80
	ALAAQQLAEQQR	CL01_140203183131.raw		CID	1	0	1	1	65.45	9.69346e-07		0	30.8507	30	2	663.86	1326.71	0.145309	30.5889	2941	2941	MS2	14/116
	LAEQQAAEGQEGAGAEAYAQE	CL02_140203205803.raw		CID	1	0	1	1	64.83	4.82923e-07		0	12.5908	153	3	707.653	2120.94	3.36715	43.386	5435	5435	MS2	14/226
	ELAEEGYSGVEVR	CL01_140203183131.raw		CID	1	0	1	1	64.29	1.21027e-06		0	13.7585	28	2	719.347	1437.69	0.618867	39.2433	5664	5664	MS2	10/96
	ALAAQQLAEQQR	CL02.raw		CID	1	0	1	1	64.09	1.26731e-06		0	38.1537	25	2	663.864	1326.72	5.48184	23.3631	1578	1578	MS2	17/116
	GLSAVAQcESLR	CL03_140203232423.raw	C8(Carbamidomethyl)	CID	1	0	1	1	61.89	1.29109e-05		0	38.0382	140	2	645.827	1290.65	-0.648874	35.6218	3946	3946	MS2	15/108
	ALAAQQLAEQQR	CL03.raw		CID	1	0	1	1	61.81	2.17527e-06		0	58.9306	74	2	663.864	1326.72	6.40192	21.221	1168	1168	MS2	7/116
	ELAEEGYSGVEVR	CL03.raw		CID	1	0	1	1	61.07	2.26672e-06		0	5.98206	14	2	719.35	1437.69	5.11894	24.401	2201	2201	MS2	7/96
	ELAEEGYSGVEVR	CL01_140203183131.raw		CID	1	0	1	1	60.84	2.59604e-06		0	36.2117	167	2	719.345	1437.68	-2.69253	39.2181	5657	5657	MS2	8/96
	GLSAVAQcESLR	CL01.raw	C8(Carbamidomethyl)	CID	1	0	1	1	59.54	5.781e-06		0	20.6341	16	2	645.833	1290.66	9.09286	23.1774	1942	1942	MS2	8/108
	LAEQQAAEGQEGAGAEAYAQE	CL01.raw		CID	1	0	1	1	59.53	2.50567e-06		0	8.87238	114	2	1060.98	2120.95	6.22243	24.6084	2459	2459	MS2	13/226
	LAEQQAAEGQEGAGAEAYAQE	CL03.raw		CID	1	0	1	1	58.32	2.6292e-06		0	18.218	132	2	1060.98	2120.95	8.17927	24.6157	2273	2273	MS2	14/226
	TLPDSVTIIEPK	CL03_140203232423.raw		CID	1	0	1	1	57.84	3.28062e-05		0	12.6586	25	2	656.872	1312.74	1.09008	52.4309	7961	7961	MS2	8/88
	LAEQQAAEGQEGAGAEAYAQE	CL01.raw		CID	1	0	1	1	56.92	4.57008e-06		0	8.72403	28	2	1060.98	2120.95	7.25841	24.5187	2429	2429	MS2	12/226
	TLPDSVTIIEPK	CL01_140203183131.raw		CID	1	0	1	1	55.4	8.47048e-06		0	13.7991	22	2	656.872	1312.74	0.9041	52.3821	9277	9277	MS2	8/88
	TLPDSVTIIEPK	CL02.raw		CID	1	0	1	1	54.25	1.07114e-05		0	16.2617	15	2	656.877	1312.75	7.87823	32.2111	4461	4461	MS2	9/88
	GLSAVAQcESLR	CL02_140203205803.raw	C8(Carbamidomethyl)	CID	1	0	1	1	53.16	2.22207e-05		0	10.8582	142	2	645.826	1290.65	-1.59468	38.4737	4289	4289	MS2	15/108
	ELAEEGYSGVEVR	CL03_140203232423.raw		CID	1	0	1	1	53.09	9.79392e-05		0	9.02474	52	2	719.346	1437.69	-0.315116	39.1361	4880	4880	MS2	7/96
	ELAEEGYSGVEVR	CL02_140203205803.raw		CID	1	0	1	1	51.53	2.32014e-05		0	0	200	2	719.345	1437.68	-1.58873	42.7752	5305	5305	MS2	8/96
	LAEQQAAEGQEGAGAEAYAQE	CL03_140203232423.raw		CID	1	0	1	1	51.51	0.000140915		0	24.1106	56	3	707.651	2120.94	0.604529	39.7118	5022	5022	MS2	18/226
	VTPTVTDIIIR	CL03.raw		CID	1	0	1	1	50.8	2.03782e-05		0	8.55671	18	2	614.373	1227.74	6.45395	30.5019	4180	4180	MS2	6/80
	FKFPENSVSLYAAK	CL02_140203205803.raw		CID	1	0	1	1	50.61	4.60549e-05		1	7.99334	48	3	534.283	1600.84	-1.23384	52.6369	7374	7374	MS2	9/152
	GLSAVAQcESLR	CL02.raw	C8(Carbamidomethyl)	CID	1	0	1	1	48.85	6.2552e-05		0	5.66148	18	2	645.831	1290.65	5.59342	25.4199	2241	2241	MS2	13/108
	GLSAVAQcESLR	CL01_140203183131.raw	C8(Carbamidomethyl)	CID	1	0	1	1	46.6	0.0001072		0	21.2605	104	2	645.827	1290.65	-0.0813894	35.7622	4522	4522	MS2	9/108
	FKFPENSVSLYAAK	CL02.raw		CID	1	0	1	1	45.99	0.00011959		1	12.9462	8	3	534.288	1600.85	7.11593	30.3585	3866	3866	MS2	12/152
	VTPTVTDIIIR	CL03_140203232423.raw		CID	1	0	1	1	43.7	0.000851053		0	30.2973	32	2	614.368	1227.73	-1.00308	54.6681	8539	8539	MS2	7/80
	VTPTVTDIIIR	CL01.raw		CID	1	0	1	1	43.17	0.000118077		0	5.47446	18	2	614.374	1227.74	7.54763	30.4993	4498	4498	MS2	6/80
	ALAAQQLAEQQR	CL03_140203232423.raw		CID	1	0	1	1	42.22	0.00119662		0	52.7941	20	2	663.86	1326.71	0.605357	30.6441	2677	2677	MS2	15/116
	TLPDSVTIIEPK	CL02_140203205803.raw		CID	1	0	1	1	41.32	0.000199234		0	5.21461	89	2	656.873	1312.74	1.83399	56.4541	8151	8151	MS2	8/88
	VTPTVTDIIIR	CL02_140203205803.raw		CID	1	0	1	1	40.78	0.000225613		0	10.8562	56	2	614.37	1227.73	0.98547	58.9342	8694	8694	MS2	9/80
	EEQPVLQPMSQDYGAK	CL02_140203205803.raw		CID	1	0	1	1	37.87	0.000547072		0	2.65781	165	2	910.431	1819.85	0.550745	48.1178	6447	6447	MS2	10/172
	EEQPVLQPMSQDYGAK	CL03_140203232423.raw		CID	1	0	1	1	34.52	0.00704623		0	3.61404	74	2	910.43	1819.85	0.0141291	44.4786	6145	6145	MS2	6/172
	ELTSLIQK	CL01_140203183131.raw		CID	1	0	1	1	32.79	0.00205147		0	25.2343	30	2	466.276	931.546	-0.421353	38.0833	5249	5249	MS2	6/60
	ELTSLIQK	CL01.raw		CID	1	0	1	1	32.73	0.00245334		0	22.887	20	2	466.279	931.552	6.13064	24.5361	2435	2435	MS2	6/60
	ELTSLIQK	CL03.raw		CID	1	0	1	1	32.34	0.00256716		0	29.4646	35	2	466.28	931.553	7.11343	24.5062	2239	2239	MS2	6/60
	TLPDSVTIIEPKEEQPVLQPMSQDYGAK	CL03_140203232423.raw		CID	1	0	1	1	32.33	0.0116669		1	79.002	69	3	1038.53	3113.57	-0.0357116	63.0571	10914	10914	MS2	21/280
	LAEQQAAEGQEGAGAEAYAQE	CL02.raw		CID	1	0	1	1	32.16	0.00111025		0	31.5686	32	3	707.655	2120.95	6.64775	27.1636	2837	2837	MS2	15/226
	TLPDSVTIIEPK	CL01.raw		CID	1	0	1	1	32.11	0.00153794		0	21.8946	8	2	656.876	1312.74	6.39043	29.5666	4165	4165	MS2	7/88
	FKFPENSVSLYAAK	CL03_140203232423.raw		CID	1	0	1	1	31.86	0.0130004		1	6.18188	14	3	534.284	1600.84	1.05378	48.5985	7071	7071	MS2	16/152
	EEQPVLQPMSQDYGAK	CL03.raw		CID	1	0	1	1	31.73	0.00214857		0	21.3904	71	2	910.438	1819.87	8.46576	26.4412	2850	2850	MS2	6/172
	VTPTVTDIIIR	CL01_140203183131.raw		CID	1	0	1	1	31.57	0.00204601		0	0	62	2	614.368	1227.73	-1.69908	54.6278	9915	9915	MS2	6/80
	FKFPENSVSLYAAK	CL03_140203232423.raw		CID	1	0	1	1	30.01	0.0199047		1	5.05899	137	2	800.922	1600.84	-0.348518	48.6146	7076	7076	MS2	5/152
	FKFPENSVSLYAAK	CL01_140203183131.raw		CID	1	0	1	1	29.7	0.00610766		1	12.4659	11	3	534.284	1600.84	-0.0900281	48.6263	8256	8256	MS2	16/152
	FKFPENSVSLYAAK	CL03.raw		CID	1	0	1	1	26.32	0.0110839		1	17.4825	14	3	534.287	1600.85	6.77279	27.7372	3253	3253	MS2	14/152
	FTDGFMIHSGQPAK	CL03_140203232423.raw		CID	1	0	1	1	25.51	0.0560992		0	7.93388	40	3	512.582	1535.73	0.697792	36.5775	4169	4169	MS2	8/116
	LAEQQAAEGQEGAGAEAYAQE	CL03.raw		CID	1	0	1	1	21.83	0.0117172		0	78.0859	19	3	707.655	2120.95	6.56142	24.5011	2237	2237	MS2	15/226
	LAEQQAAEGQEGAGAEAYAQE	CL03_140203232423.raw		CID	1	0	1	1			6.82756	0	0	35	2	1060.97	2120.94	0.236762	39.709	5021	5021	MS2	0/0
	LAEQQAAEGQEGAGAEAYAQE	CL02_140203205803.raw		CID	1	0	1	1			6.74487	0	0	106	2	1060.98	2120.94	3.1145	43.3531	5428	5428	MS2	0/0
	LAEQQAAEGQEGAGAEAYAQE	CL03.raw		CID	1	0	1	1			5.43216	0	0	42	2	1060.98	2120.95	8.17927	24.4495	2219	2219	MS2	0/0
	LAEQQAAEGQEGAGAEAYAQE	CL02_140203205803.raw		CID	1	0	1	1			5.39679	0	12.5908	153	3	707.653	2120.94	3.36715	43.386	5435	5435	MS2	0/0
	LAEQQAAEGQEGAGAEAYAQE	CL01.raw		CID	1	0	1	1			5.18797	0	8.87238	114	2	1060.98	2120.95	6.22243	24.6084	2459	2459	MS2	0/0
	LAEQQAAEGQEGAGAEAYAQE	CL03_140203232423.raw		CID	1	0	1	1			5.13088	0	24.1106	56	3	707.651	2120.94	0.604529	39.7118	5022	5022	MS2	0/0
	LAEQQAAEGQEGAGAEAYAQE	CL03.raw		CID	1	0	1	1			4.87707	0	18.218	132	2	1060.98	2120.95	8.17927	24.6157	2273	2273	MS2	0/0
	ELAEEGYSGVEVR	CL02_140203205803.raw		CID	1	0	1	1			4.66344	0	0	200	2	719.345	1437.68	-1.58873	42.7752	5305	5305	MS2	0/0
	ALAAQQLAEQQR	CL01_140203183131.raw		CID	1	0	1	1			4.51189	0	30.8507	30	2	663.86	1326.71	0.145309	30.5889	2941	2941	MS2	0/0
	TLPDSVTIIEPKEEQPVLQPMSQDYGAK	CL03_140203232423.raw		CID	1	0	1	1			4.41458	1	79.002	69	3	1038.53	3113.57	-0.0357116	63.0571	10914	10914	MS2	0/0
	ELAEEGYSGVEVR	CL02_140203205803.raw		CID	1	0	1	1			4.33877	0	4.63659	92	2	719.346	1437.68	-0.909469	42.4171	5222	5222	MS2	0/0
	EEQPVLQPMSQDYGAK	CL02_140203205803.raw		CID	1	0	1	1			4.2988	0	2.65781	165	2	910.431	1819.85	0.550745	48.1178	6447	6447	MS2	0/0
	GLSAVAQcESLR	CL02_140203205803.raw	C8(Carbamidomethyl)	CID	1	0	1	1			4.28264	0	10.8582	142	2	645.826	1290.65	-1.59468	38.4737	4289	4289	MS2	0/0
	LAEQQAAEGQEGAGAEAYAQE	CL01.raw		CID	1	0	1	1			4.24941	0	8.72403	28	2	1060.98	2120.95	7.25841	24.5187	2429	2429	MS2	0/0
	ELAEEGYSGVEVR	CL01.raw		CID	1	0	1	1			4.23073	0	7.31526	24	2	719.35	1437.69	4.86422	24.4177	2391	2391	MS2	0/0
	ELAEEGYSGVEVR	CL03.raw		CID	1	0	1	1			4.21123	0	5.98206	14	2	719.35	1437.69	5.11894	24.401	2201	2201	MS2	0/0
	FKFPENSVSLYAAK	CL01_140203183131.raw		CID	1	0	1	1			4.17783	1	12.4659	11	3	534.284	1600.84	-0.0900281	48.6263	8256	8256	MS2	0/0
	ALAAQQLAEQQR	CL02_140203205803.raw		CID	1	0	1	1			4.13056	0	30.9944	82	2	663.86	1326.71	-0.314739	32.9056	3043	3043	MS2	0/0
	FKFPENSVSLYAAK	CL02_140203205803.raw		CID	1	0	1	1			4.11993	1	7.99334	48	3	534.283	1600.84	-1.23384	52.6369	7374	7374	MS2	0/0
	ELAEEGYSGVEVR	CL03_140203232423.raw		CID	1	0	1	1			4.04824	0	9.02474	52	2	719.346	1437.69	-0.315116	39.1361	4880	4880	MS2	0/0
	ALAAQQLAEQQR	CL03.raw		CID	1	0	1	1			4.0325	0	58.9306	74	2	663.864	1326.72	6.40192	21.221	1168	1168	MS2	0/0
	ELAEEGYSGVEVR	CL01_140203183131.raw		CID	1	0	1	1			3.98977	0	36.2117	167	2	719.345	1437.68	-2.69253	39.2181	5657	5657	MS2	0/0
	GLSAVAQcESLR	CL03_140203232423.raw	C8(Carbamidomethyl)	CID	1	0	1	1			3.94096	0	38.0382	140	2	645.827	1290.65	-0.648874	35.6218	3946	3946	MS2	0/0
	LAEQQAAEGQEGAGAEAYAQE	CL01_140203183131.raw		CID	1	0	1	1			3.913	0	34.346	40	3	707.651	2120.94	1.29519	39.8105	5828	5828	MS2	0/0
	FKFPENSVSLYAAK	CL03_140203232423.raw		CID	1	0	1	1			3.90248	1	6.18188	14	3	534.284	1600.84	1.05378	48.5985	7071	7071	MS2	0/0
	EEQPVLQPMSQDYGAK	CL03.raw		CID	1	0	1	1			3.832	0	21.3904	71	2	910.438	1819.87	8.46576	26.4412	2850	2850	MS2	0/0
	ALAAQQLAEQQR	CL02.raw		CID	1	0	1	1			3.82147	0	38.1537	25	2	663.864	1326.72	5.48184	23.3631	1578	1578	MS2	0/0
	EEQPVLQPMSQDYGAK	CL02.raw		CID	1	0	1	1			3.80622	0	7.59795	39	2	910.438	1819.87	8.06331	29.031	3450	3450	MS2	0/0
	GLSAVAQcESLR	CL02.raw	C8(Carbamidomethyl)	CID	1	0	1	1			3.79624	0	5.66148	18	2	645.831	1290.65	5.59342	25.4199	2241	2241	MS2	0/0
	LAEQQAAEGQEGAGAEAYAQE	CL03.raw		CID	1	0	1	1			3.74594	0	78.0859	19	3	707.655	2120.95	6.56142	24.5011	2237	2237	MS2	0/0
	GLSAVAQcESLR	CL01.raw	C8(Carbamidomethyl)	CID	1	0	1	1			3.73916	0	20.6341	16	2	645.833	1290.66	9.09286	23.1774	1942	1942	MS2	0/0
	ALAAQQLAEQQR	CL01.raw		CID	1	0	1	1			3.6373	0	17.188	8	2	663.863	1326.72	4.10171	21.2439	1284	1284	MS2	0/0
	GLSAVAQcESLR	CL01_140203183131.raw	C8(Carbamidomethyl)	CID	1	0	1	1			3.62096	0	21.2605	104	2	645.827	1290.65	-0.0813894	35.7622	4522	4522	MS2	0/0
	ELAEEGYSGVEVR	CL01_140203183131.raw		CID	1	0	1	1			3.58231	0	13.7585	28	2	719.347	1437.69	0.618867	39.2433	5664	5664	MS2	0/0
	ALAAQQLAEQQR	CL03_140203232423.raw		CID	1	0	1	1			3.54422	0	52.7941	20	2	663.86	1326.71	0.605357	30.6441	2677	2677	MS2	0/0
	LAEQQAAEGQEGAGAEAYAQE	CL02.raw		CID	1	0	1	1			3.54294	0	31.5686	32	3	707.655	2120.95	6.64775	27.1636	2837	2837	MS2	0/0
	FKFPENSVSLYAAK	CL03.raw		CID	1	0	1	1			3.53287	1	17.4825	14	3	534.287	1600.85	6.77279	27.7372	3253	3253	MS2	0/0
	EEQPVLQPMSQDYGAK	CL03_140203232423.raw		CID	1	0	1	1			3.42173	0	3.61404	74	2	910.43	1819.85	0.0141291	44.4786	6145	6145	MS2	0/0
	VTPTVTDIIIR	CL03.raw		CID	1	0	1	1			3.31351	0	8.55671	18	2	614.373	1227.74	6.45395	30.5019	4180	4180	MS2	0/0
	EEQPVLQPMSQDYGAK	CL01.raw		CID	1	0	1	1			3.15853	0	0	32	2	910.437	1819.87	7.12424	26.4229	3092	3092	MS2	0/0
	TLPDSVTIIEPKEEQPVLQPMSQDYGAK	CL03.raw		CID	1	0	1	1			3.12504	1	10.5532	21	3	1038.54	3113.6	8.07984	32.747	4937	4937	MS2	0/0
	TLPDSVTIIEPK	CL01.raw		CID	1	0	1	1			3.1138	0	21.8946	8	2	656.876	1312.74	6.39043	29.5666	4165	4165	MS2	0/0
	EEQPVLQPmSQDYGAK	CL03_140203232423.raw	M9(Oxidation)	CID	1	0	1	1			3.0493	0	0	139	2	918.423	1835.84	-4.92932	36.9842	4293	4293	MS2	0/0
	EEQPVLQPmSQDYGAK	CL02_140203205803.raw	M9(Oxidation)	CID	1	0	1	1			3.01447	0	53.1452	180	2	918.429	1835.85	1.65347	40.1742	4680	4680	MS2	0/0
	FKFPENSVSLYAAK	CL03.raw		CID	1	0	1	1			2.93039	1	15.7311	43	2	800.929	1600.85	8.03936	27.7747	3267	3267	MS2	0/0
	VTPTVTDIIIR	CL02.raw		CID	1	0	1	1			2.92316	0	8.61009	9	2	614.373	1227.74	5.95681	33.246	4816	4816	MS2	0/0
98.m00632 AFUA_1G07440;98.m00632	molecular chaperone Hsp70|Aspergillus fumigatus AFU293|chr_1|5170-5275|98	41.69	1	20	20	94	81.76	8.31	3	3	7.1005	5.8	2	2	323.805	21.79	10	11	35.0472	18.97	8	8	186.6	13.17	5	5	26.8412	20.38	7	7	492.08	27.27	13	14	57.3586	29.62	12	14	101.246	8.31	3	3	6.97635	5.8	2	2	410.85	28.68	12
	Sequence	Spectrum File	Modifications	Activation Type	ΔScore	ΔCn	Rank	Search Engine Rank	IonScore	Exp Value	XCorr	# Missed Cleavages	Isolation Interference [%]	Ion Inject Time [ms]	Charge	m/z [Da]	MH+ [Da]	ΔM [ppm]	RT [min]	First Scan	Last Scan	MS Order	Ions Matched
	IINEPTAAAIAYGLDK	CL02.raw		CID	1	0	1	1	77.7	6.45333e-08		0	19.0348	38	2	830.458	1659.91	7.95439	34.2087	5155	5155	MS2	11/172
	KSETFSTYSDNQPGVLIQVYEGER	CL02_140203205803.raw		CID	1	0	1	1	70.26	3.15533e-07		1	9.48597	200	3	916.447	2747.33	4.30296	61.9792	9375	9375	MS2	25/276
	SINPDEAVAYGAAVQAAILSGDTSSK	CL03_140203232423.raw		CID	1	0	1	1	67.55	3.50717e-06		0	0	76	3	845.755	2535.25	-2.67303	77.7086	14321	14321	MS2	17/292
	DAGLIAGLNVLR	CL02_140203205803.raw		CID	1	0	1	1	63.33	9.75482e-07		0	0	98	2	606.359	1211.71	0.217708	74.2744	12382	12382	MS2	10/100
	ATAGDTHLGGEDFDNR	CL01_140203183131.raw		CID	1	0	1	1	57.76	4.91935e-06		0	7.6625	200	2	838.37	1675.73	0.588252	28.6767	2437	2437	MS2	9/124
	DAGLIAGLNVLR	CL03_140203232423.raw		CID	1	0	1	1	56.68	4.28506e-05		0	6.46181	182	2	606.359	1211.71	0.721418	69.0444	12419	12419	MS2	15/100
	SETFSTYSDNQPGVLIQVYEGER	CL03_140203232423.raw		CID	1	0	1	1	54.63	6.87e-05		0	26.3528	169	3	873.747	2619.23	2.5091	65.5584	11559	11559	MS2	13/228
	FQDAEVQSDMK	CL02_140203205803.raw		CID	1	0	1	1	54.41	5.31959e-06		0	0	200	2	649.29	1297.57	0.253154	31.7699	2795	2795	MS2	8/116
	TTPSFVAFTDTER	CL02_140203205803.raw		CID	1	0	1	1	54.4	1.27077e-05		0	40.2929	200	2	736.357	1471.71	0.370643	55.1078	7877	7877	MS2	9/96
	KSETFSTYSDNQPGVLIQVYEGER	CL01_140203183131.raw		CID	1	0	1	1	53.47	1.48427e-05		1	5.51532	78	3	916.445	2747.32	1.37043	57.1346	10653	10653	MS2	13/276
	SINPDEAVAYGAAVQAAILSGDTSSK	CL03.raw		CID	1	0	1	1	51.83	2.19809e-05		0	14.0501	36	3	845.765	2535.28	9.17157	38.6441	6693	6693	MS2	10/292
	SINPDEAVAYGAAVQAAILSGDTSSK	CL03_140203232423.raw		CID	1	0	1	1	50.62	0.000172964		0	0	47	3	845.758	2535.26	0.360371	77.7385	14330	14330	MS2	20/292
	SINPDEAVAYGAAVQAAILSGDTSSK	CL02_140203205803.raw		CID	1	0	1	1	50.61	3.04136e-05		0	0	185	3	845.757	2535.26	-0.145194	83.9199	14469	14469	MS2	27/292
	SETFSTYSDNQPGVLIQVYEGER	CL02_140203205803.raw		CID	1	0	1	1	50.27	2.25534e-05		0	71.7694	91	3	873.746	2619.22	0.831309	71.0852	11614	11614	MS2	31/228
	ATAGDTHLGGEDFDNR	CL02_140203205803.raw		CID	1	0	1	1	50.1	1.43509e-05		0	17.653	200	2	838.368	1675.73	-0.795823	30.8861	2614	2614	MS2	10/124
	SETFSTYSDNQPGVLIQVYEGER	CL03_140203232423.raw		CID	1	0	1	1	49.84	0.000206993		0	22.3723	104	3	873.745	2619.22	-0.0774992	65.6013	11568	11568	MS2	8/228
	TTPSFVAFTDTER	CL03_140203232423.raw		CID	1	0	1	1	49.4	0.000229064		0	30.5329	40	2	736.357	1471.71	-0.127025	51.1602	7659	7659	MS2	9/96
	QFTPEEISSMVLTK	CL02_140203205803.raw		CID	1	0	1	1	48.58	6.37908e-05		0	15.847	200	2	805.411	1609.82	0.907015	70.4002	11459	11459	MS2	12/156
	SSVHEIVLVGGSTR	CL01_140203183131.raw		CID	1	0	1	1	47.06	7.37957e-05		0	13.3186	124	2	720.894	1440.78	-0.180641	34.1224	4009	4009	MS2	9/104
	SINPDEAVAYGAAVQAAILSGDTSSK	CL01_140203183131.raw		CID	1	0	1	1	46.92	7.21487e-05		0	6.62322	66	3	845.757	2535.26	-0.000746965	77.6402	16339	16339	MS2	18/292
	SINPDEAVAYGAAVQAAILSGDTSSK	CL02.raw		CID	1	0	1	1	45.97	8.97901e-05		0	4.38693	19	3	845.764	2535.28	8.23268	42.0595	7662	7662	MS2	11/292
	DAGLIAGLNVLR	CL01_140203183131.raw		CID	0.5333	0	1	1	45.46	8.35426e-05		0	15.7071	27	2	606.359	1211.71	0.31845	69.0891	14264	14264	MS2	14/100
	FQDAEVQSDMK	CL02.raw		CID	1	0	1	1	45.42	5.24108e-05		0	17.6564	51	2	649.294	1297.58	6.27397	22.9795	1457	1457	MS2	7/116
	FQDAEVQSDMK	CL01.raw		CID	1	0	1	1	44.38	8.20208e-05		0	28.6623	36	2	649.293	1297.58	4.39247	20.8507	1154	1154	MS2	14/116
	ETAEAYLGGTVNNAVITVPAYFNDSQR	CL02_140203205803.raw		CID	1	0	1	1	43.72	0.000131632		0	27.4243	200	3	967.471	2900.4	-2.6019	81.0571	13866	13866	MS2	23/268
	NGLESYAYSLK	CL02_140203205803.raw		CID	1	0	1	1	42.95	0.000182517		0	25.5524	200	2	622.812	1244.62	1.27418	48.9317	6612	6612	MS2	7/120
	ARFEELcQDLFR	CL03_140203232423.raw	C7(Carbamidomethyl)	CID	1	0	1	1	42.34	0.00116401		1	9.81476	70	3	528.593	1583.76	0.127394	52.1276	7889	7889	MS2	12/128
	ARFEELcQDLFR	CL01_140203183131.raw	C7(Carbamidomethyl)	CID	1	0	1	1	42.17	0.000200223		1	65.088	38	3	528.593	1583.76	-0.103834	52.1416	9213	9213	MS2	6/128
	FQDAEVQSDMK	CL03.raw		CID	1	0	1	1	41	0.000141848		0	35.9064	81	2	649.293	1297.58	4.01617	20.8305	1059	1059	MS2	7/116
	SETFSTYSDNQPGVLIQVYEGER	CL02.raw		CID	1	0	1	1	40.56	0.000281287		0	49.2188	47	3	873.753	2619.24	8.59106	37.3241	6205	6205	MS2	8/228
	FEELcQDLFR	CL02_140203205803.raw	C5(Carbamidomethyl)	CID	1	0	1	1	40.35	0.000135481		0	34.2072	200	2	678.817	1356.63	1.59491	61.0927	9180	9180	MS2	7/88
	ATAGDTHLGGEDFDNR	CL02_140203205803.raw		CID	1	0	1	1	39.84	0.000152362		0	5.94558	75	3	559.249	1675.73	1.05373	30.7906	2595	2595	MS2	16/124
	SINPDEAVAYGAAVQAAILSGDTSSK	CL01.raw		CID	1	0	1	1	39.2	0.000402759		0	46.1473	29	3	845.763	2535.27	6.13822	38.5481	7150	7150	MS2	13/292
	TTPSFVAFTDTER	CL01_140203183131.raw		CID	1	0	1	1	38.66	0.00044247		0	21.9687	37	2	736.356	1471.71	-0.873528	51.1347	8929	8929	MS2	10/96
	KSETFSTYSDNQPGVLIQVYEGER	CL03_140203232423.raw		CID	1	0	1	1	37.39	0.00363879		1	21.2193	148	3	916.441	2747.31	-2.62851	57.0998	9217	9217	MS2	7/276
	ETAEAYLGGTVNNAVITVPAYFNDSQR	CL03_140203232423.raw		CID	1	0	1	1	37.08	0.00390802		0	27.9542	148	3	967.472	2900.4	-1.84432	75.2215	13778	13778	MS2	10/268
	SETFSTYSDNQPGVLIQVYEGER	CL01_140203183131.raw		CID	1	0	1	1	35.88	0.000758417		0	34.5688	61	3	873.745	2619.22	-0.49695	65.5837	13248	13248	MS2	33/228
	LVADFFNK	CL01_140203183131.raw		CID	1	0	1	1	35.7	0.000888206		0	0	44	2	477.258	953.509	-0.319492	48.24	8147	8147	MS2	6/60
	LVADFFNK	CL02_140203205803.raw		CID	1	0	1	1	35.17	0.0010187		0	6.33764	177	2	477.258	953.509	-0.639548	51.8531	7216	7216	MS2	9/60
	ATAGDTHLGGEDFDNR	CL03.raw		CID	1	0	1	1	34.73	0.000600929		0	7.52927	162	3	559.252	1675.74	5.86153	20.2514	908	908	MS2	14/124
	QFTPEEISSMVLTK	CL03_140203232423.raw		CID	1	0	1	1	32.52	0.0111675		0	8.89082	140	2	805.411	1609.82	0.527871	65.169	11464	11464	MS2	10/156
	ARFEELcQDLFR	CL02_140203205803.raw	C7(Carbamidomethyl)	CID	1	0	1	1	30.5	0.00289657		1	10.2791	200	3	528.593	1583.76	0.127394	56.3226	8125	8125	MS2	8/128
	LVADFFNK	CL02.raw		CID	1	0	1	1	30.05	0.00242196		0	43.6034	15	2	477.262	953.516	7.10574	31.0839	4098	4098	MS2	6/60
	IINEPTAAAIAYGLDKK	CL03_140203232423.raw		CID	1	0	1	1	28.38	0.0289705		1	40.0693	68	3	596.668	1787.99	-0.303184	49.778	7352	7352	MS2	12/184
	LVADFFNK	CL03_140203232423.raw		CID	1	0	1	1	27.8	0.0331098		0	0	86	2	477.259	953.51	0.960729	48.2662	6999	6999	MS2	5/60
	QFTPEEISSMVLTK	CL01_140203183131.raw		CID	1	0	1	1	26.76	0.00969969		0	51.1133	49	2	805.411	1609.81	0.452043	65.1238	13115	13115	MS2	10/156
	SSVHEIVLVGGSTR	CL03_140203232423.raw		CID	1	0	1	1	25.95	0.050694		0	17.316	105	3	480.932	1440.78	0.742002	34.0599	3552	3552	MS2	8/104
	ATAGDTHLGGEDFDNR	CL01_140203183131.raw		CID	1	0	1	1	25.33	0.00860811		0	29.5422	54	3	559.248	1675.73	-0.366771	28.6033	2418	2418	MS2	14/124
	ATAGDTHLGGEDFDNR	CL01.raw		CID	1	0	1	1	24.18	0.00858863		0	5.20503	27	3	559.252	1675.74	7.17274	20.2697	977	977	MS2	10/124
	ATAGDTHLGGEDFDNR	CL03_140203232423.raw		CID	1	0	1	1	19.67	0.215257		0	55.6432	200	3	559.249	1675.73	0.61665	28.5734	2229	2229	MS2	14/124
	SINPDEAVAYGAAVQAAILSGDTSSK	CL01_140203183131.raw		CID	1	0	1	1			6.51475	0	6.62322	66	3	845.757	2535.26	-0.000746965	77.6402	16339	16339	MS2	0/0
	KSETFSTYSDNQPGVLIQVYEGER	CL02_140203205803.raw		CID	1	0	1	1			5.65414	1	9.48597	200	3	916.447	2747.33	4.30296	61.9792	9375	9375	MS2	0/0
	SINPDEAVAYGAAVQAAILSGDTSSK	CL03_140203232423.raw		CID	1	0	1	1			5.27306	0	0	76	3	845.755	2535.25	-2.67303	77.7086	14321	14321	MS2	0/0
	KSETFSTYSDNQPGVLIQVYEGER	CL01_140203183131.raw		CID	1	0	1	1			5.18179	1	5.51532	78	3	916.445	2747.32	1.37043	57.1346	10653	10653	MS2	0/0
	KSETFSTYSDNQPGVLIQVYEGER	CL03_140203232423.raw		CID	1	0	1	1			5.00566	1	21.2193	148	3	916.441	2747.31	-2.62851	57.0998	9217	9217	MS2	0/0
	IINEPTAAAIAYGLDK	CL02.raw		CID	1	0	1	1			4.91041	0	19.0348	38	2	830.458	1659.91	7.95439	34.2087	5155	5155	MS2	0/0
	SINPDEAVAYGAAVQAAILSGDTSSK	CL02_140203205803.raw		CID	1	0	1	1			4.74871	0	0	185	3	845.757	2535.26	-0.145194	83.9199	14469	14469	MS2	0/0
	SINPDEAVAYGAAVQAAILSGDTSSK	CL03_140203232423.raw		CID	1	0	1	1			4.67605	0	0	47	3	845.758	2535.26	0.360371	77.7385	14330	14330	MS2	0/0
	SETFSTYSDNQPGVLIQVYEGER	CL01_140203183131.raw		CID	1	0	1	1			4.66795	0	34.5688	61	3	873.745	2619.22	-0.49695	65.5837	13248	13248	MS2	0/0
	SETFSTYSDNQPGVLIQVYEGER	CL03_140203232423.raw		CID	1	0	1	1			4.6053	0	26.3528	169	3	873.747	2619.23	2.5091	65.5584	11559	11559	MS2	0/0
	ETAEAYLGGTVNNAVITVPAYFNDSQR	CL02_140203205803.raw		CID	1	0	1	1			4.51053	0	27.4243	200	3	967.471	2900.4	-2.6019	81.0571	13866	13866	MS2	0/0
	ELESVANPIISAAYGGAAGAAPGGAAPGGATR	CL02_140203205803.raw		CID	1	0	1	1			4.44066	0	33.6771	103	3	942.146	2824.42	0.561585	72.5904	11963	11963	MS2	0/0
	SINPDEAVAYGAAVQAAILSGDTSSK	CL02.raw		CID	1	0	1	1			4.20295	0	4.38693	19	3	845.764	2535.28	8.23268	42.0595	7662	7662	MS2	0/0
	ATAGDTHLGGEDFDNR	CL02_140203205803.raw		CID	1	0	1	1			4.19924	0	17.653	200	2	838.368	1675.73	-0.795823	30.8861	2614	2614	MS2	0/0
	ETAEAYLGGTVNNAVITVPAYFNDSQR	CL02_140203205803.raw		CID	1	0	1	1			4.14922	0	1.74603	77	3	967.471	2900.4	-2.34937	81.1102	13877	13877	MS2	0/0
	SETFSTYSDNQPGVLIQVYEGER	CL02_140203205803.raw		CID	1	0	1	1			4.13331	0	71.7694	91	3	873.746	2619.22	0.831309	71.0852	11614	11614	MS2	0/0
	SINPDEAVAYGAAVQAAILSGDTSSK	CL02_140203205803.raw		CID	1	0	1	1			4.10956	0	11.3352	154	3	845.758	2535.26	0.649265	84.2867	14551	14551	MS2	0/0
	SSVHEIVLVGGSTR	CL01_140203183131.raw		CID	1	0	1	1			4.04944	0	13.3186	124	2	720.894	1440.78	-0.180641	34.1224	4009	4009	MS2	0/0
	ETAEAYLGGTVNNAVITVPAYFNDSQR	CL03_140203232423.raw		CID	1	0	1	1			4.00558	0	27.9542	148	3	967.472	2900.4	-1.84432	75.2215	13778	13778	MS2	0/0
	ARFEELcQDLFR	CL02_140203205803.raw	C7(Carbamidomethyl)	CID	1	0	1	1			3.92828	1	10.2791	200	3	528.593	1583.76	0.127394	56.3226	8125	8125	MS2	0/0
	MRETAEAYLGGTVNNAVITVPAYFNDSQR	CL02_140203205803.raw		CID	1	0	1	1			3.85363	1	0	103	3	1063.19	3187.55	0.38402	73.0044	12061	12061	MS2	0/0
	FQDAEVQSDMK	CL02_140203205803.raw		CID	1	0	1	1			3.84715	0	0	200	2	649.29	1297.57	0.253154	31.7699	2795	2795	MS2	0/0
	SINPDEAVAYGAAVQAAILSGDTSSK	CL03.raw		CID	1	0	1	1			3.81156	0	14.0501	36	3	845.765	2535.28	9.17157	38.6441	6693	6693	MS2	0/0
	ATAGDTHLGGEDFDNR	CL01_140203183131.raw		CID	1	0	1	1			3.80474	0	7.6625	200	2	838.37	1675.73	0.588252	28.6767	2437	2437	MS2	0/0
	SETFSTYSDNQPGVLIQVYEGER	CL03_140203232423.raw		CID	1	0	1	1			3.76838	0	22.3723	104	3	873.745	2619.22	-0.0774992	65.6013	11568	11568	MS2	0/0
	DDRIEIIANDQGNR	CL02.raw		CID	1	0	1	1			3.76475	1	13.2547	39	3	543.608	1628.81	6.72591	26.1289	2490	2490	MS2	0/0
	FQDAEVQSDMK	CL02.raw		CID	1	0	1	1			3.67175	0	17.6564	51	2	649.294	1297.58	6.27397	22.9795	1457	1457	MS2	0/0
	ARFEELcQDLFR	CL03_140203232423.raw	C7(Carbamidomethyl)	CID	1	0	1	1			3.66771	1	9.81476	70	3	528.593	1583.76	0.127394	52.1276	7889	7889	MS2	0/0
	ETAEAYLGGTVNNAVITVPAYFNDSQR	CL03_140203232423.raw		CID	1	0	1	1			3.66523	0	25.3968	138	3	967.468	2900.39	-5.31655	75.3406	13802	13802	MS2	0/0
	MRETAEAYLGGTVNNAVITVPAYFNDSQR	CL01_140203183131.raw		CID	1	0	1	1			3.6643	1	4.15894	58	3	1063.19	3187.55	-0.535084	67.4527	13787	13787	MS2	0/0
	ARFEELcQDLFR	CL01_140203183131.raw	C7(Carbamidomethyl)	CID	1	0	1	1			3.64123	1	65.088	38	3	528.593	1583.76	-0.103834	52.1416	9213	9213	MS2	0/0
	SETFSTYSDNQPGVLIQVYEGER	CL02.raw		CID	1	0	1	1			3.62717	0	49.2188	47	3	873.753	2619.24	8.59106	37.3241	6205	6205	MS2	0/0
	FQDAEVQSDMK	CL01.raw		CID	1	0	1	1			3.61755	0	28.6623	36	2	649.293	1297.58	4.39247	20.8507	1154	1154	MS2	0/0
	ETAEAYLGGTVNNAVITVPAYFNDSQR	CL01_140203183131.raw		CID	1	0	1	1			3.52298	0	1.86059	43	3	967.473	2900.41	-0.329177	75.1122	15755	15755	MS2	0/0
	TADEVEERPEELD	CL02_140203205803.raw		CID	1	0	1	1			3.48585	0	12.4586	56	2	766.341	1531.67	-0.93703	36.9406	3963	3963	MS2	0/0
	SINPDEAVAYGAAVQAAILSGDTSSK	CL01.raw		CID	1	0	1	1			3.48295	0	46.1473	29	3	845.763	2535.27	6.13822	38.5481	7150	7150	MS2	0/0
	TADEVEERPEELD	CL02.raw		CID	1	0	1	1			3.35743	0	9.28143	18	2	766.348	1531.69	7.8296	24.9607	2089	2089	MS2	0/0
	ETAEAYLGGTVNNAVITVPAYFNDSQR	CL02.raw		CID	1	0	1	1			3.30667	0	21.1552	33	3	967.481	2900.43	7.56214	40.926	7312	7312	MS2	0/0
	DAGLIAGLNVLR	CL03_140203232423.raw		CID	1	0	1	1			3.29481	0	6.46181	182	2	606.359	1211.71	0.721418	69.0444	12419	12419	MS2	0/0
	MRETAEAYLGGTVNNAVITVPAYFNDSQR	CL03_140203232423.raw		CID	1	0	1	1			3.25202	1	3.93898	86	3	1063.19	3187.56	3.60087	67.6012	12066	12066	MS2	0/0
	DAGLIAGLNVLR	CL02_140203205803.raw		CID	1	0	1	1			3.19435	0	0	98	2	606.359	1211.71	0.217708	74.2744	12382	12382	MS2	0/0
	FQDAEVQSDMK	CL03.raw		CID	1	0	1	1			3.16479	0	35.9064	81	2	649.293	1297.58	4.01617	20.8305	1059	1059	MS2	0/0
	QFTPEEISSMVLTK	CL03_140203232423.raw		CID	1	0	1	1			3.14421	0	8.89082	140	2	805.411	1609.82	0.527871	65.169	11464	11464	MS2	0/0
	QFTPEEISSMVLTK	CL02_140203205803.raw		CID	1	0	1	1			3.10402	0	15.847	200	2	805.411	1609.82	0.907015	70.4002	11459	11459	MS2	0/0
92.m00192 AFUA_2G10090;92.m00192	40S ribosomal protein S15, putative|Aspergillus fumigatus AFU293|chr_2|72-5293|92	31.37	1	3	3	86	218.901	22.88	2	5	21.2721	22.88	2	5	582.46	31.37	3	15	49.0444	22.88	2	12	174.553	22.88	2	4	15.9808	22.88	2	4	467.192	22.88	2	13	52.3436	22.88	2	14	144.101	22.88	2	3	13.8907	22.88	2	3	155.76	22.88	2
	Sequence	Spectrum File	Modifications	Activation Type	ΔScore	ΔCn	Rank	Search Engine Rank	IonScore	Exp Value	XCorr	# Missed Cleavages	Isolation Interference [%]	Ion Inject Time [ms]	Charge	m/z [Da]	MH+ [Da]	ΔM [ppm]	RT [min]	First Scan	Last Scan	MS Order	Ions Matched
	GIDLDQLLDLSSEQLR	CL01_140203183131.raw		CID	1	0	1	1	100.6	3.96288e-10		0	21.553	159	2	907.978	1814.95	0.0613018	84.0306	17816	17816	MS2	11/160
	GIDLDQLLDLSSEQLR	CL02_140203205803.raw		CID	1	0	1	1	97.97	7.18146e-10		0	7.54486	24	2	907.979	1814.95	0.263076	90.7007	16012	16012	MS2	10/160
	DmIIVPEMIGSVIGIYSGK	CL01_140203183131.raw	M2(Oxidation)	CID	0.5222	0	1	1	90.25	3.30421e-09		0	0	140	3	680.025	2038.06	0.421922	93.4639	19868	19868	MS2	13/144
	GIDLDQLLDLSSEQLR	CL01_140203183131.raw		CID	1	0	1	1	83.08	2.21418e-08		0	18.3912	102	2	907.979	1814.95	0.263076	84.5375	17926	17926	MS2	10/160
	GIDLDQLLDLSSEQLR	CL03_140203232423.raw		CID	1	0	1	1	83.05	9.88454e-08		0	8.50508	49	2	907.98	1814.95	2.1463	84.1776	15777	15777	MS2	14/160
	DMIIVPEMIGSVIGIYSGK	CL01.raw		CID	1	0	1	1	76.33	5.58742e-08		0	8.64222	198	2	1011.54	2022.08	7.3045	47.4613	9495	9495	MS2	19/144
	DmIIVPEMIGSVIGIYSGK	CL02_140203205803.raw	M2(Oxidation)	CID	1	0	1	1	74.07	1.3711e-07		0	0	109	2	1019.53	2038.06	0.578258	100.284	18321	18321	MS2	24/144
	GIDLDQLLDLSSEQLR	CL01.raw		CID	1	0	1	1	72.77	2.29874e-07		0	7.26412	31	2	907.987	1814.97	9.47737	41.286	7972	7972	MS2	11/160
	DmIIVPEMIGSVIGIYSGK	CL02.raw	M2(Oxidation)	CID	1	0	1	1	70.91	2.71672e-07		0	4.02958	133	2	1019.54	2038.07	6.80733	48.51	9506	9506	MS2	11/144
	GIDLDQLLDLSSEQLR	CL02_140203205803.raw		CID	1	0	1	1	70.43	4.03051e-07		0	81.5897	200	2	907.98	1814.95	1.47372	90.3902	15944	15944	MS2	11/160
	GIDLDQLLDLSSEQLR	CL03.raw		CID	1	0	1	1	69.71	4.70384e-07		0	10.9122	43	2	907.985	1814.96	7.72868	41.3771	7510	7510	MS2	20/160
	DMIIVPEMIGSVIGIYSGK	CL01_140203183131.raw		CID	1	0	1	1	68.24	5.6988e-07		0	5.03751	200	2	1011.53	2022.06	-2.41488	100.547	21241	21241	MS2	13/144
	DmIIVPEmIGSVIGIYSGK	CL01_140203183131.raw	M2(Oxidation); M8(Oxidation)	CID	1	0	1	1	67.21	6.74883e-07		0	10.3282	167	2	1027.53	2054.05	-0.338103	80.9497	17096	17096	MS2	20/144
	GIDLDQLLDLSSEQLR	CL03.raw		CID	1	0	1	1	66.52	9.80511e-07		0	4.83931	72	3	605.66	1814.96	8.42747	41.411	7520	7520	MS2	10/160
	DmIIVPEMIGSVIGIYSGK	CL02_140203205803.raw	M2(Oxidation)	CID	0.3871	0	1	1	61.51	2.47211e-06		0	14.7234	150	3	680.025	2038.06	0.332079	100.368	18339	18339	MS2	15/144
	DmIIVPEMIGSVIGIYSGK	CL01_140203183131.raw	M2(Oxidation)	CID	0.5714	0	1	1	55.91	9.10392e-06		0	0	200	3	680.025	2038.06	-0.117136	93.4137	19858	19858	MS2	12/144
	DMIIVPEMIGSVIGIYSGK	CL02_140203205803.raw		CID	1	0	1	1	55.53	8.67684e-06		0	5.78356	83	2	1011.54	2022.06	-0.241588	108.087	19916	19916	MS2	28/144
	GIDLDQLLDLSSEQLR	CL02.raw		CID	1	0	1	1	54.56	1.53976e-05		0	4.45513	43	3	605.66	1814.97	8.62924	44.8489	8536	8536	MS2	11/160
	DmIIVPEMIGSVIGIYSGK	CL01_140203183131.raw	M2(Oxidation)	CID	1	0	1	1	52.87	1.91074e-05		0	7.61731	171	2	1019.53	2038.06	-0.499858	93.3652	19849	19849	MS2	16/144
	DMIIVPEmIGSVIGIYSGK	CL01_140203183131.raw	M8(Oxidation)	CID	1	0	1	1	48.64	5.74446e-05		0	0	200	2	1019.53	2038.05	-6.78892	87.6076	18664	18664	MS2	15/144
	DmIIVPEMIGSVIGIYSGK	CL01.raw	M2(Oxidation)	CID	1	0	1	1	48.12	5.01053e-05		0	37.5251	101	2	1019.54	2038.07	7.04691	44.782	8902	8902	MS2	7/144
	GIDLDQLLDLSSEQLR	CL02_140203205803.raw		CID	1	0	1	1	48	7.05277e-05		0	19.8715	181	3	605.656	1814.95	1.66809	90.5161	15974	15974	MS2	17/160
	DmIIVPEMIGSVIGIYSGK	CL02.raw	M2(Oxidation)	CID	1	0	1	1	47.25	6.12186e-05		0	15.0546	102	3	680.03	2038.08	7.96867	48.5501	9516	9516	MS2	14/144
	GIDLDQLLDLSSEQLR	CL01.raw		CID	1	0	1	1	46.79	9.10939e-05		0	6.69876	86	3	605.66	1814.97	9.43633	41.3037	7978	7978	MS2	18/160
	DMIIVPEmIGSVIGIYSGK	CL02_140203205803.raw	M8(Oxidation)	CID	1	0	1	1	45.25	0.000111952		0	14.4033	200	2	1019.53	2038.06	-1.51808	94.1256	16892	16892	MS2	14/144
	DMIIVPEmIGSVIGIYSGK	CL02_140203205803.raw	M8(Oxidation)	CID	1	0	1	1	44.14	0.000134917		0	38.773	200	2	1019.53	2038.06	0.398572	94.0722	16878	16878	MS2	17/144
	DMIIVPEMIGSVIGIYSGK	CL02.raw		CID	1	0	1	1	44.05	9.64198e-05		0	4.77482	59	2	1011.54	2022.08	7.06303	50.8196	10039	10039	MS2	14/144
	DMIIVPEmIGSVIGIYSGK	CL01_140203183131.raw	M8(Oxidation)	CID		0.5222	2	2	42.55	0.000194566		0	0	140	3	680.025	2038.06	0.421922	93.4639	19868	19868	MS2	9/144
	DMIIVPEmIGSVIGIYSGK	CL01_140203183131.raw	M8(Oxidation)	CID	1	0	1	1	40.53	0.000327493		0	0	183	2	1019.53	2038.06	-2.11704	87.6668	18677	18677	MS2	18/144
	GIDLDQLLDLSSEQLR	CL01_140203183131.raw		CID	1	0	1	1	40.38	0.000412299		0	17.6631	33	3	605.655	1814.95	0.255668	84.1728	17845	17845	MS2	12/160
	DmIIVPEMIGSVIGIYSGK	CL03_140203232423.raw	M2(Oxidation)	CID	1	0	1	1	39.65	0.0021625		0	0	200	2	1019.53	2038.06	1.11732	93.5981	17830	17830	MS2	15/144
	DMIIVPEMIGSVIGIYSGK	CL03.raw		CID	1	0	1	1	39.11	0.000331409		0	13.124	200	2	1011.54	2022.07	3.25981	47.5314	9013	9013	MS2	18/144
	DmIIVPEmIGSVIGIYSGK	CL02_140203205803.raw	M2(Oxidation); M8(Oxidation)	CID	1	0	1	1	38.38	0.0005155		0	4.52437	181	2	1027.53	2054.06	0.969333	87.1679	15188	15188	MS2	14/144
	DMIIVPEMIGSVIGIYSGK	CL02_140203205803.raw		CID	1	0	1	1	38	0.000633957		0	27.7295	200	2	1011.53	2022.06	-3.07895	107.724	19847	19847	MS2	12/144
	DMIIVPEmIGSVIGIYSGK	CL02_140203205803.raw	M8(Oxidation)	CID		0.3871	2	2	37.82	0.000578187		0	14.7234	150	3	680.025	2038.06	0.332079	100.368	18339	18339	MS2	13/144
	GIDLDQLLDLSSEQLR	CL03_140203232423.raw		CID	1	0	1	1	37.36	0.00366401		0	39.9345	200	3	605.655	1814.95	0.55833	84.2705	15798	15798	MS2	20/160
	DmIIVPEmIGSVIGIYSGK	CL01_140203183131.raw	M2(Oxidation); M8(Oxidation)	CID	1	0	1	1	36.11	0.000869417		0	36.7782	200	3	685.357	2054.06	0.903358	81.3418	17179	17179	MS2	18/144
	GIDLDQLLDLSSEQLR	CL03_140203232423.raw		CID	1	0	1	1	34.7	0.00676015		0	24.7393	200	3	605.655	1814.95	1.16365	84.3173	15807	15807	MS2	17/160
	DMIIVPEMIGSVIGIYSGK	CL02_140203205803.raw		CID	1	0	1	1	31.65	0.00215432		0	19.2651	200	3	674.694	2022.07	1.29117	107.767	19855	19855	MS2	19/144
	DMIIVPEMIGSVIGIYSGK	CL02_140203205803.raw		CID	1	0	1	1	31.01	0.00249638		0	4.03964	160	3	674.693	2022.06	-0.338791	107.815	19864	19864	MS2	17/144
	QEAKPNEKPELVK	CL01_140203183131.raw		CID	1	0	1	1	30.98	0.00259348		0	40.8646	200	2	755.417	1509.83	-0.171811	18.4003	257	257	MS2	6/144
	DMIIVPEMIGSVIGIYSGK	CL01.raw		CID	1	0	1	1	27.87	0.00416428		0	6.52857	79	3	674.698	2022.08	6.36214	47.5434	9512	9512	MS2	12/144
	DMIIVPEMIGSVIGIYSGK	CL01_140203183131.raw		CID	1	0	1	1	25.86	0.00856079		0	73.6372	200	3	674.693	2022.06	-1.06322	100.569	21245	21245	MS2	13/144
	DMIIVPEmIGSVIGIYSGK	CL01_140203183131.raw	M8(Oxidation)	CID		0.5714	2	2	23.68	0.0152135		0	0	200	3	680.025	2038.06	-0.117136	93.4137	19858	19858	MS2	17/144
	DMIIVPEMIGSVIGIYSGK	CL01_140203183131.raw		CID	1	0	1	1			5.35111	0	5.03751	200	2	1011.53	2022.06	-2.41488	100.547	21241	21241	MS2	0/0
	GIDLDQLLDLSSEQLR	CL01_140203183131.raw		CID	1	0	1	1			5.3505	0	21.553	159	2	907.978	1814.95	0.0613018	84.0306	17816	17816	MS2	0/0
	GIDLDQLLDLSSEQLR	CL02_140203205803.raw		CID	1	0	1	1			5.31272	0	19.8715	181	3	605.656	1814.95	1.66809	90.5161	15974	15974	MS2	0/0
	DmIIVPEMIGSVIGIYSGK	CL01_140203183131.raw	M2(Oxidation)	CID	0.3454	0	1	1			5.27456	0	7.61731	171	2	1019.53	2038.06	-0.499858	93.3652	19849	19849	MS2	0/0
	GIDLDQLLDLSSEQLR	CL01.raw		CID	1	0	1	1			5.13352	0	7.26412	31	2	907.987	1814.97	9.47737	41.286	7972	7972	MS2	0/0
	DmIIVPEMIGSVIGIYSGK	CL02_140203205803.raw	M2(Oxidation)	CID	0.2559	0	1	1			5.11896	0	14.7234	150	3	680.025	2038.06	0.332079	100.368	18339	18339	MS2	0/0
	GIDLDQLLDLSSEQLR	CL01_140203183131.raw		CID	1	0	1	1			5.10685	0	18.3912	102	2	907.979	1814.95	0.263076	84.5375	17926	17926	MS2	0/0
	DMIIVPEMIGSVIGIYSGK	CL03.raw		CID	1	0	1	1			5.08586	0	13.124	200	2	1011.54	2022.07	3.25981	47.5314	9013	9013	MS2	0/0
	DMIIVPEMIGSVIGIYSGK	CL01.raw		CID	1	0	1	1			5.05004	0	8.64222	198	2	1011.54	2022.08	7.3045	47.4613	9495	9495	MS2	0/0
	GIDLDQLLDLSSEQLR	CL02_140203205803.raw		CID	1	0	1	1			5.00409	0	81.5897	200	2	907.98	1814.95	1.47372	90.3902	15944	15944	MS2	0/0
	GIDLDQLLDLSSEQLR	CL02_140203205803.raw		CID	1	0	1	1			4.95452	0	7.54486	24	2	907.979	1814.95	0.263076	90.7007	16012	16012	MS2	0/0
	GIDLDQLLDLSSEQLR	CL03.raw		CID	1	0	1	1			4.68434	0	10.9122	43	2	907.985	1814.96	7.72868	41.3771	7510	7510	MS2	0/0
	DMIIVPEmIGSVIGIYSGK	CL01_140203183131.raw	M8(Oxidation)	CID	1	0	1	1			4.4821	0	0	200	2	1019.53	2038.05	-6.78892	87.6076	18664	18664	MS2	0/0
	GIDLDQLLDLSSEQLR	CL03_140203232423.raw		CID	1	0	1	1			4.46049	0	24.7393	200	3	605.655	1814.95	1.16365	84.3173	15807	15807	MS2	0/0
	GIDLDQLLDLSSEQLR	CL01.raw		CID	1	0	1	1			4.41953	0	6.69876	86	3	605.66	1814.97	9.43633	41.3037	7978	7978	MS2	0/0
	DMIIVPEMIGSVIGIYSGK	CL02.raw		CID	1	0	1	1			4.40959	0	4.77482	59	2	1011.54	2022.08	7.06303	50.8196	10039	10039	MS2	0/0
	DmIIVPEmIGSVIGIYSGK	CL01_140203183131.raw	M2(Oxidation); M8(Oxidation)	CID	1	0	1	1			4.37473	0	36.7782	200	3	685.357	2054.06	0.903358	81.3418	17179	17179	MS2	0/0
	DmIIVPEMIGSVIGIYSGK	CL02.raw	M2(Oxidation)	CID	1	0	1	1			4.18673	0	4.02958	133	2	1019.54	2038.07	6.80733	48.51	9506	9506	MS2	0/0
	GIDLDQLLDLSSEQLR	CL03_140203232423.raw		CID	1	0	1	1			4.1845	0	39.9345	200	3	605.655	1814.95	0.55833	84.2705	15798	15798	MS2	0/0
	GIDLDQLLDLSSEQLR	CL03.raw		CID	1	0	1	1			4.12051	0	4.83931	72	3	605.66	1814.96	8.42747	41.411	7520	7520	MS2	0/0
	DMIIVPEMIGSVIGIYSGK	CL02_140203205803.raw		CID	1	0	1	1			3.99628	0	27.7295	200	2	1011.53	2022.06	-3.07895	107.724	19847	19847	MS2	0/0
	DmIIVPEmIGSVIGIYSGK	CL01_140203183131.raw	M2(Oxidation); M8(Oxidation)	CID	1	0	1	1			3.96686	0	10.3282	167	2	1027.53	2054.05	-0.338103	80.9497	17096	17096	MS2	0/0
	DmIIVPEMIGSVIGIYSGK	CL01_140203183131.raw	M2(Oxidation)	CID	1	0	1	1			3.95358	0	0	200	3	680.025	2038.06	-0.117136	93.4137	19858	19858	MS2	0/0
	DmIIVPEMIGSVIGIYSGK	CL02_140203205803.raw	M2(Oxidation)	CID	1	0	1	1			3.90781	0	0	109	2	1019.53	2038.06	0.578258	100.284	18321	18321	MS2	0/0
	GIDLDQLLDLSSEQLR	CL01_140203183131.raw		CID	1	0	1	1			3.9075	0	17.6631	33	3	605.655	1814.95	0.255668	84.1728	17845	17845	MS2	0/0
	GIDLDQLLDLSSEQLR	CL02.raw		CID	1	0	1	1			3.90634	0	4.45513	43	3	605.66	1814.97	8.62924	44.8489	8536	8536	MS2	0/0
	GIDLDQLLDLSSEQLR	CL03_140203232423.raw		CID	1	0	1	1			3.89659	0	8.50508	49	2	907.98	1814.95	2.1463	84.1776	15777	15777	MS2	0/0
	DmIIVPEMIGSVIGIYSGK	CL01_140203183131.raw	M2(Oxidation)	CID	1	0	1	1			3.86415	0	0	140	3	680.025	2038.06	0.421922	93.4639	19868	19868	MS2	0/0
	DMIIVPEmIGSVIGIYSGK	CL02_140203205803.raw	M8(Oxidation)	CID		0.2559	2	2			3.81046	0	14.7234	150	3	680.025	2038.06	0.332079	100.368	18339	18339	MS2	0/0
	DMIIVPEMIGSVIGIYSGK	CL02_140203205803.raw		CID	1	0	1	1			3.69881	0	4.03964	160	3	674.693	2022.06	-0.338791	107.815	19864	19864	MS2	0/0
	DmIIVPEMIGSVIGIYSGK	CL03_140203232423.raw	M2(Oxidation)	CID	1	0	1	1			3.57347	0	0	200	2	1019.53	2038.06	1.11732	93.5981	17830	17830	MS2	0/0
	DMIIVPEmIGSVIGIYSGK	CL02_140203205803.raw	M8(Oxidation)	CID	1	0	1	1			3.55598	0	14.4033	200	2	1019.53	2038.06	-1.51808	94.1256	16892	16892	MS2	0/0
	DmIIVPEmIGSVIGIYSGK	CL02_140203205803.raw	M2(Oxidation); M8(Oxidation)	CID	1	0	1	1			3.48002	0	4.52437	181	2	1027.53	2054.06	0.969333	87.1679	15188	15188	MS2	0/0
	DmIIVPEMIGSVIGIYSGK	CL02.raw	M2(Oxidation)	CID	1	0	1	1			3.47812	0	15.0546	102	3	680.03	2038.08	7.96867	48.5501	9516	9516	MS2	0/0
	DMIIVPEMIGSVIGIYSGK	CL02_140203205803.raw		CID	1	0	1	1			3.45497	0	5.78356	83	2	1011.54	2022.06	-0.241588	108.087	19916	19916	MS2	0/0
	DMIIVPEmIGSVIGIYSGK	CL01_140203183131.raw	M8(Oxidation)	CID		0.3454	2	2			3.45086	0	7.61731	171	2	1019.53	2038.06	-0.499858	93.3652	19849	19849	MS2	0/0
	DMIIVPEmIGSVIGIYSGK	CL02_140203205803.raw	M8(Oxidation)	CID	1	0	1	1			3.44565	0	38.773	200	2	1019.53	2038.06	0.398572	94.0722	16878	16878	MS2	0/0
	DmIIVPEmIGSVIGIYSGK	CL01_140203183131.raw	M2(Oxidation); M8(Oxidation)	CID	1	0	1	1			3.41243	0	36.9288	108	2	1027.53	2054.05	-1.7644	81.4723	17210	17210	MS2	0/0
	DMIIVPEMIGSVIGIYSGK	CL01.raw		CID	1	0	1	1			3.37097	0	6.52857	79	3	674.698	2022.08	6.36214	47.5434	9512	9512	MS2	0/0
	DmIIVPEMIGSVIGIYSGK	CL01.raw	M2(Oxidation)	CID	1	0	1	1			3.29808	0	37.5251	101	2	1019.54	2038.07	7.04691	44.782	8902	8902	MS2	0/0
	DMIIVPEMIGSVIGIYSGK	CL02_140203205803.raw		CID	1	0	1	1			3.25695	0	44.1243	200	2	1011.53	2022.06	-1.3886	108.275	19952	19952	MS2	0/0
	DMIIVPEMIGSVIGIYSGK	CL02_140203205803.raw		CID	1	0	1	1			3.15682	0	19.2651	200	3	674.694	2022.07	1.29117	107.767	19855	19855	MS2	0/0
101.m00053 AFUA_6G04740;101.m00053	actin Act1|Aspergillus fumigatus AFU293|chr_6|5201|101	54.96	1	13	13	85	85.41	15.52	3	3	11.9102	16.28	3	3	335.678	41.73	10	14	37.2879	29.77	6	8	101.67	17.05	4	4	10.9667	15.52	3	3	192.54	19.34	5	6	19.7233	21.37	5	5	149.126	18.58	5	5	25.1744	30.03	6	7	402.96	48.35	11
	Sequence	Spectrum File	Modifications	Activation Type	ΔScore	ΔCn	Rank	Search Engine Rank	IonScore	Exp Value	XCorr	# Missed Cleavages	Isolation Interference [%]	Ion Inject Time [ms]	Charge	m/z [Da]	MH+ [Da]	ΔM [ppm]	RT [min]	First Scan	Last Scan	MS Order	Ions Matched
	LcYVALDFEQEIQTASQSSSLEK	CL02_140203205803.raw	C2(Carbamidomethyl)	CID	1	0	1	1	73.87	1.18959e-07		0	25.195	198	3	882.759	2646.26	0.590169	80.6123	13776	13776	MS2	21/228
	LcYVALDFEQEIQTASQSSSLEK	CL01_140203183131.raw	C2(Carbamidomethyl)	CID	1	0	1	1	70.8	2.44291e-07		0	11.9498	29	3	882.758	2646.26	0.175005	74.6143	15640	15640	MS2	12/228
	SYELPDGQVITIGNER	CL02_140203205803.raw		CID	1	0	1	1	68.29	6.52308e-07		0	31.19	126	2	895.952	1790.9	2.87623	63.7333	9814	9814	MS2	17/152
	LcYVALDFEQEIQTASQSSSLEK	CL03_140203232423.raw	C2(Carbamidomethyl)	CID	1	0	1	1	66.57	4.39498e-06		0	5.53748	43	3	882.759	2646.26	0.313394	74.7023	13667	13667	MS2	25/228
	YPIEHGVVTNWDDMEK	CL01_140203183131.raw		CID	1	0	1	1	62.26	1.74545e-06		0	38.3062	167	2	966.944	1932.88	0.171341	47.6647	7993	7993	MS2	12/144
	LcYVALDFEQEIQTASQSSSLEK	CL03.raw	C2(Carbamidomethyl)	CID	1	0	1	1	61.62	2.30699e-06		0	13.4199	28	3	882.765	2646.28	7.7171	37.4451	6344	6344	MS2	13/228
	HHGImIGMGQK	CL03_140203232423.raw	M5(Oxidation)	CID	0.4237	0	1	1	59.39	2.29592e-05		0	6.99415	200	3	408.871	1224.6	0.410244	19.448	446	446	MS2	9/84
	APEALFQPSVLGLESGGIHVTTFNSIMK	CL03_140203232423.raw		CID	1	0	1	1	57.24	3.76666e-05		0	24.373	61	3	981.848	2943.53	-0.000915408	78.414	14484	14484	MS2	22/300
	TTGIVLDSGDGVTHVVPIYEGFALPHAISR	CL03_140203232423.raw		CID	1	0	1	1	52.86	0.000103266		0	10.0749	50	3	1041.22	3121.64	1.75899	71.9527	13068	13068	MS2	27/232
	LcYVALDFEQEIQTASQSSSLEK	CL01.raw	C2(Carbamidomethyl)	CID	1	0	1	1	48.21	4.98326e-05		0	1.4108	20	3	882.765	2646.28	7.02517	37.4036	6809	6809	MS2	17/228
	SYELPDGQVITIGNER	CL03_140203232423.raw		CID	1	0	1	1	46.87	0.000410163		0	39.3744	42	2	895.951	1790.9	1.78564	58.8189	9727	9727	MS2	18/152
	GYTFSTTAER	CL03.raw		CID	1	0	1	1	44.42	9.03525e-05		0	50.6817	35	2	566.771	1132.53	6.95461	20.8192	1055	1055	MS2	8/72
	LcYVALDFEQEIQTASQSSSLEK	CL02.raw	C2(Carbamidomethyl)	CID	1	0	1	1	44.22	0.000126778		0	15.0195	35	3	882.765	2646.28	7.16355	40.7333	7261	7261	MS2	15/228
	IWHHTFYNELR	CL03.raw		CID	1	0	1	1	41.55	0.00022045		0	19.027	44	3	505.925	1515.76	6.97865	21.7781	1346	1346	MS2	8/92
	VAPEEHPVLLTEAPINPK	CL01_140203183131.raw		CID	1	0	1	1	39.29	0.000553475		0	30.2669	64	2	977.537	1954.07	0.686874	48.2889	8163	8163	MS2	17/144
	APEALFQPSVLGLESGGIHVTTFNSIMK	CL03_140203232423.raw		CID	1	0	1	1	38.43	0.00286389		0	13.134	200	3	981.85	2943.53	1.98968	78.6364	14537	14537	MS2	35/300
	YPIEHGVVTNWDDMEK	CL01_140203183131.raw		CID	1	0	1	1	36.41	0.000671286		0	0	200	2	966.941	1932.87	-2.73378	47.7235	8008	8008	MS2	15/144
	APEALFQPSVLGLESGGIHVTTFNSIMK	CL01_140203183131.raw		CID	1	0	1	1	36.2	0.000827597		0	30.9041	177	3	981.847	2943.53	-1.12063	78.6246	16574	16574	MS2	30/300
	APEALFQPSVLGLESGGIHVTTFNSIMK	CL01.raw		CID	1	0	1	1	35.83	0.000783648		0	15.1165	43	3	981.852	2943.54	4.4779	38.4119	7108	7108	MS2	14/300
	EITALAPSSmK	CL02_140203205803.raw	M10(Oxidation)	CID	1	0	1	1	35.42	0.00132056		0	0	161	2	582.302	1163.6	-0.640147	33.4147	3170	3170	MS2	5/80
	GYTFSTTAER	CL01_140203183131.raw		CID	1	0	1	1	35.35	0.000856856		0	25.1722	71	2	566.767	1132.53	0.595296	29.0425	2525	2525	MS2	8/72
	YPIEHGVVTNWDDMEK	CL03_140203232423.raw		CID	1	0	1	1	35.28	0.00591502		0	24.6488	29	3	644.965	1932.88	0.890662	47.5814	6848	6848	MS2	10/144
	IWHHTFYNELR	CL03_140203232423.raw		CID	1	0	1	1	34.8	0.00660627		0	0	124	3	505.921	1515.75	-1.47744	32.8381	3223	3223	MS2	7/92
	QEYDESGPSIVHR	CL01_140203183131.raw		CID	1	0	1	1	34.75	0.000983802		0	50.321	172	2	758.856	1516.7	1.0285	28.2853	2338	2338	MS2	8/144
	SYELPDGQVITIGNER	CL01_140203183131.raw		CID	1	0	1	1	34.58	0.00139335		0	54.1337	34	2	895.95	1790.89	0.286088	58.8122	11172	11172	MS2	10/152
	GYTFSTTAER	CL02.raw		CID	1	0	1	1	34.25	0.000939594		0	57.621	23	2	566.771	1132.53	6.95461	22.9135	1434	1434	MS2	8/72
	HHGIMIGmGQK	CL03_140203232423.raw	M8(Oxidation)	CID		0.4237	2	2	33.7	0.00851053		0	6.99415	200	3	408.871	1224.6	0.410244	19.448	446	446	MS2	8/84
	YPIEHGVVTNWDDMEK	CL02.raw		CID	1	0	1	1	33.19	0.00112737		0	31.9719	20	3	644.969	1932.89	7.04819	29.9058	3727	3727	MS2	12/144
	HHGImIGMGQK	CL01_140203183131.raw	M5(Oxidation)	CID	1	0	1	1	32.49	0.00219819		0	17.2197	200	3	408.871	1224.6	-0.187848	19.5784	475	475	MS2	8/84
	GYTFSTTAER	CL02_140203205803.raw		CID	1	0	1	1	32	0.00138811		0	29.4125	190	2	566.767	1132.53	0.164153	31.1316	2663	2663	MS2	8/72
	GYTFSTTAER	CL02_140203205803.raw		CID	1	0	1	1	29.94	0.00238269		0	17.9315	200	2	566.767	1132.53	-0.0514182	32.1463	2875	2875	MS2	6/72
	SYELPDGQVITIGNER	CL01_140203183131.raw		CID	1	0	1	1	29.88	0.00452327		0	57.5316	78	3	597.636	1790.89	0.994277	58.9395	11212	11212	MS2	6/152
	EITALAPSSMK	CL03.raw		CID	1	0	1	1	29.52	0.00731545		0	48.277	71	2	574.311	1147.61	9.5989	24.8185	2329	2329	MS2	5/80
	YPIEHGVVTNWDDmEK	CL03_140203232423.raw	M14(Oxidation)	CID	1	0	1	1	29.46	0.0225921		0	28.7965	142	3	650.298	1948.88	2.61564	42.1131	5567	5567	MS2	16/144
	VAPEEHPVLLTEAPINPK	CL02.raw		CID	1	0	1	1	29.01	0.00351688		0	14.0341	12	3	652.031	1954.08	7.14558	30.0766	3778	3778	MS2	7/144
	EITALAPSSMK	CL03_140203232423.raw		CID	1	0	1	1	28.9	0.0257014		0	21.3238	55	2	574.305	1147.6	0.557556	39.4527	4958	4958	MS2	5/80
	YPIEHGVVTNWDDMEK	CL02_140203205803.raw		CID	1	0	1	1	28.53	0.00252506		0	7.75924	56	3	644.966	1932.88	1.93271	51.5296	7149	7149	MS2	15/144
	QEYDESGPSIVHR	CL03_140203232423.raw		CID	1	0	1	1	28.31	0.0294413		0	8.12535	104	3	506.239	1516.7	0.214796	28.1805	2147	2147	MS2	13/144
	GYTFSTTAER	CL01.raw		CID	1	0	1	1	27.37	0.00503886		0	42.8179	83	2	566.772	1132.54	9.11029	21.1232	1245	1245	MS2	8/72
	DLYGNIVMSGGTTMYPGISDR	CL03_140203232423.raw		CID	1	0	1	1	27.09	0.0389903		0	13.6475	200	3	749.685	2247.04	-0.426985	72.0851	13097	13097	MS2	10/224
	GYTFSTTAER	CL03_140203232423.raw		CID	1	0	1	1	26.88	0.040922		0	12.2844	152	2	566.768	1132.53	1.67315	29.0407	2323	2323	MS2	7/72
	APEALFQPSVLGLESGGIHVTTFNSImK	CL03_140203232423.raw	M27(Oxidation)	CID	1	0	1	1	26.74	0.0422626		0	55.3694	200	3	987.174	2959.51	-5.54216	74.0793	13528	13528	MS2	25/300
	TTGIVLDSGDGVTHVVPIYEGFALPHAISR	CL03_140203232423.raw		CID	1	0	1	1	26.14	0.048524		0	21.0098	144	4	781.164	3121.63	0.131839	71.8162	13041	13041	MS2	28/232
	GYTFSTTAER	CL01_140203183131.raw		CID	1	0	1	1	25.95	0.0074629		0	36.4583	62	2	566.767	1132.53	0.164153	29.9321	2760	2760	MS2	7/72
	VAPEEHPVLLTEAPINPK	CL03.raw		CID	1	0	1	1	25.57	0.00790396		0	17.3704	15	3	652.031	1954.08	7.7078	27.5215	3184	3184	MS2	13/144
	APEALFQPSVLGLESGGIHVTTFNSIMK	CL01_140203183131.raw		CID	1	0	1	1	23.66	0.0148532		0	31.604	40	3	981.846	2943.52	-1.49386	78.477	16535	16535	MS2	6/300
	DLYGNIVMSGGTTMYPGISDR	CL01_140203183131.raw		CID	1	0	1	1	23.29	0.0137692		0	6.85827	138	3	749.685	2247.04	-0.58996	72.0126	15010	15010	MS2	15/224
	DLTDYLmK	CL01_140203183131.raw	M7(Oxidation)	CID	1	0	1	1	21.2	0.0222796		0	62.2876	92	2	507.744	1014.48	-0.137607	49.6167	8534	8534	MS2	5/56
	LcYVALDFEQEIQTASQSSSLEK	CL03_140203232423.raw	C2(Carbamidomethyl)	CID	1	0	1	1			7.2007	0	5.53748	43	3	882.759	2646.26	0.313394	74.7023	13667	13667	MS2	0/0
	LcYVALDFEQEIQTASQSSSLEK	CL01_140203183131.raw	C2(Carbamidomethyl)	CID	1	0	1	1			6.69236	0	11.9498	29	3	882.758	2646.26	0.175005	74.6143	15640	15640	MS2	0/0
	TTGIVLDSGDGVTHVVPIYEGFALPHAISR	CL03_140203232423.raw		CID	1	0	1	1			5.40317	0	10.0749	50	3	1041.22	3121.64	1.75899	71.9527	13068	13068	MS2	0/0
	LcYVALDFEQEIQTASQSSSLEK	CL02_140203205803.raw	C2(Carbamidomethyl)	CID	1	0	1	1			5.08686	0	25.195	198	3	882.759	2646.26	0.590169	80.6123	13776	13776	MS2	0/0
	YPIEHGVVTNWDDMEK	CL01_140203183131.raw		CID	1	0	1	1			5.00197	0	38.3062	167	2	966.944	1932.88	0.171341	47.6647	7993	7993	MS2	0/0
	APEALFQPSVLGLESGGIHVTTFNSImK	CL03_140203232423.raw	M27(Oxidation)	CID	1	0	1	1			4.89031	0	55.3694	200	3	987.174	2959.51	-5.54216	74.0793	13528	13528	MS2	0/0
	APEALFQPSVLGLESGGIHVTTFNSIMK	CL01_140203183131.raw		CID	1	0	1	1			4.73795	0	31.604	40	3	981.846	2943.52	-1.49386	78.477	16535	16535	MS2	0/0
	LcYVALDFEQEIQTASQSSSLEK	CL03.raw	C2(Carbamidomethyl)	CID	1	0	1	1			4.67372	0	13.4199	28	3	882.765	2646.28	7.7171	37.4451	6344	6344	MS2	0/0
	YPIEHGVVTNWDDMEK	CL01_140203183131.raw		CID	1	0	1	1			4.62922	0	0	200	2	966.941	1932.87	-2.73378	47.7235	8008	8008	MS2	0/0
	YPIEHGVVTNWDDMEK	CL02_140203205803.raw		CID	1	0	1	1			4.53377	0	7.75924	56	3	644.966	1932.88	1.93271	51.5296	7149	7149	MS2	0/0
	LcYVALDFEQEIQTASQSSSLEK	CL01.raw	C2(Carbamidomethyl)	CID	1	0	1	1			4.48634	0	1.4108	20	3	882.765	2646.28	7.02517	37.4036	6809	6809	MS2	0/0
	VAPEEHPVLLTEAPINPK	CL01_140203183131.raw		CID	1	0	1	1			4.44488	0	30.2669	64	2	977.537	1954.07	0.686874	48.2889	8163	8163	MS2	0/0
	APEALFQPSVLGLESGGIHVTTFNSIMK	CL01_140203183131.raw		CID	1	0	1	1			4.39527	0	30.9041	177	3	981.847	2943.53	-1.12063	78.6246	16574	16574	MS2	0/0
	APEALFQPSVLGLESGGIHVTTFNSIMK	CL03_140203232423.raw		CID	1	0	1	1			4.3313	0	24.373	61	3	981.848	2943.53	-0.000915408	78.414	14484	14484	MS2	0/0
	YPIEHGVVTNWDDMEK	CL03_140203232423.raw		CID	1	0	1	1			4.14699	0	24.6488	29	3	644.965	1932.88	0.890662	47.5814	6848	6848	MS2	0/0
	LcYVALDFEQEIQTASQSSSLEK	CL02.raw	C2(Carbamidomethyl)	CID	1	0	1	1			4.13632	0	15.0195	35	3	882.765	2646.28	7.16355	40.7333	7261	7261	MS2	0/0
	TTGIVLDSGDGVTHVVPIYEGFALPHAISR	CL03.raw		CID	1	0	1	1			4.11709	0	43.5759	60	3	1041.22	3121.66	8.3285	35.9652	5936	5936	MS2	0/0
	APEALFQPSVLGLESGGIHVTTFNSIMK	CL01.raw		CID	1	0	1	1			3.9888	0	15.1165	43	3	981.852	2943.54	4.4779	38.4119	7108	7108	MS2	0/0
	APEALFQPSVLGLESGGIHVTTFNSIMK	CL03_140203232423.raw		CID	1	0	1	1			3.94338	0	13.134	200	3	981.85	2943.53	1.98968	78.6364	14537	14537	MS2	0/0
	YPIEHGVVTNWDDmEK	CL03_140203232423.raw	M14(Oxidation)	CID	1	0	1	1			3.86028	0	28.7965	142	3	650.298	1948.88	2.61564	42.1131	5567	5567	MS2	0/0
	APEALFQPSVLGLESGGIHVTTFNSIMK	CL02.raw		CID	1	0	1	1			3.84161	0	1.96966	22	3	981.853	2943.55	5.84642	41.7552	7563	7563	MS2	0/0
	APEALFQPSVLGLESGGIHVTTFNSImK	CL03.raw	M27(Oxidation)	CID	1	0	1	1			3.77661	0	47.1371	101	3	987.185	2959.54	6.02751	36.8686	6180	6180	MS2	0/0
	DLYGNIVMSGGTTMYPGISDR	CL01_140203183131.raw		CID	1	0	1	1			3.74012	0	6.85827	138	3	749.685	2247.04	-0.58996	72.0126	15010	15010	MS2	0/0
	SYELPDGQVITIGNER	CL02_140203205803.raw		CID	1	0	1	1			3.73367	0	31.19	126	2	895.952	1790.9	2.87623	63.7333	9814	9814	MS2	0/0
	HHGImIGMGQK	CL01_140203183131.raw	M5(Oxidation)	CID	1	0	1	1			3.64618	0	17.2197	200	3	408.871	1224.6	-0.187848	19.5784	475	475	MS2	0/0
	HHGImIGMGQK	CL03_140203232423.raw	M5(Oxidation)	CID	1	0	1	1			3.63294	0	6.99415	200	3	408.871	1224.6	0.410244	19.448	446	446	MS2	0/0
	VAPEEHPVLLTEAPINPK	CL02_140203205803.raw		CID	1	0	1	1			3.54662	0	35.4076	200	3	652.026	1954.06	-0.163351	52.0423	7254	7254	MS2	0/0
	QEYDESGPSIVHR	CL01.raw		CID	1	0	1	1			3.43509	0	33.4293	57	3	506.243	1516.71	7.4583	20.0792	924	924	MS2	0/0
	SYELPDGQVITIGNER	CL03_140203232423.raw		CID	1	0	1	1			3.43286	0	39.3744	42	2	895.951	1790.9	1.78564	58.8189	9727	9727	MS2	0/0
	IWHHTFYNELR	CL03.raw		CID	1	0	1	1			3.38833	0	19.027	44	3	505.925	1515.76	6.97865	21.7781	1346	1346	MS2	0/0
	DLYGNIVMSGGTTMYPGISDR	CL03_140203232423.raw		CID	1	0	1	1			3.30232	0	13.6475	200	3	749.685	2247.04	-0.426985	72.0851	13097	13097	MS2	0/0
	VAPEEHPVLLTEAPINPK	CL03_140203232423.raw		CID	1	0	1	1			3.19911	0	13.4927	72	3	652.027	1954.07	1.05481	48.185	6979	6979	MS2	0/0
	TTGIVLDSGDGVTHVVPIYEGFALPHAISR	CL03.raw		CID	1	0	1	1			3.19691	0	53.0183	64	3	1041.22	3121.65	5.51301	36.0072	5947	5947	MS2	0/0
	YPIEHGVVTNWDDMEK	CL03.raw		CID	1	0	1	1			3.12224	0	38.0816	24	3	644.969	1932.89	7.14292	27.2778	3110	3110	MS2	0/0
	GYTFSTTAER	CL02.raw		CID	1	0	1	1			2.98877	0	57.621	23	2	566.771	1132.53	6.95461	22.9135	1434	1434	MS2	0/0
	GYTFSTTAER	CL03.raw		CID	1	0	1	1			2.89947	0	50.6817	35	2	566.771	1132.53	6.95461	20.8192	1055	1055	MS2	0/0
	EITALAPSSmK	CL02_140203205803.raw	M10(Oxidation)	CID	1	0	1	1			2.82238	0	0	161	2	582.302	1163.6	-0.640147	33.4147	3170	3170	MS2	0/0
53.m03858 AFUA_5G02470;53.m03858	thiamine biosynthesis protein (Nmt1), putative|Aspergillus fumigatus AFU293|chr_5|5147|53	45.32	1	9	9	67	112.412	15.5	3	3	7.06872	9.06	2	2	129.4	33.92	6	6	7.50215	12.28	2	2	170.444	17.84	4	5	27.5404	28.95	6	7	323.974	34.5	7	11	38.1691	37.13	7	10	64.4743	12.28	2	2	7.54256	12.28	2	2	322.13	33.92	7
	Sequence	Spectrum File	Modifications	Activation Type	ΔScore	ΔCn	Rank	Search Engine Rank	IonScore	Exp Value	XCorr	# Missed Cleavages	Isolation Interference [%]	Ion Inject Time [ms]	Charge	m/z [Da]	MH+ [Da]	ΔM [ppm]	RT [min]	First Scan	Last Scan	MS Order	Ions Matched
	NFPVTSIGSLLDEPFTGVVYLK	CL03_140203232423.raw		CID	1	0	1	1	75.86	5.17555e-07		0	0	200	2	1198.64	2396.28	1.96025	93.5052	17811	17811	MS2	15/252
	NFPVTSIGSLLDEPFTGVVYLK	CL01_140203183131.raw		CID	1	0	1	1	66.23	9.88663e-07		0	16.3779	200	2	1198.64	2396.27	-1.70755	93.3863	19853	19853	MS2	12/252
	LGILDANFEPNYTNK	CL02.raw		CID	1	0	1	1	64.28	1.73561e-06		0	48.8779	64	2	854.935	1708.86	5.30498	35.5658	5622	5622	MS2	9/144
	NFPVTSIGSLLDEPFTGVVYLK	CL03_140203232423.raw		CID	1	0	1	1	60.36	1.83635e-05		0	0	200	2	1198.64	2396.28	1.04331	93.5661	17824	17824	MS2	14/252
	ATDYVLAEPAK	CL01.raw		CID	1	0	1	1	58.72	7.7209e-06		0	0	85	2	589.31	1177.61	3.04997	23.1596	1937	1937	MS2	7/80
	VAILEPNDPSDVTEIIGSGK	CL02_140203205803.raw		CID	1	0	1	1	55.68	1.01398e-05		0	14.0067	200	2	1027.54	2054.07	1.03653	73.0908	12081	12081	MS2	21/204
	VAILEPNDPSDVTEIIGSGK	CL03_140203232423.raw		CID	1	0	1	1	55.65	5.43196e-05		0	20.7326	119	2	1027.54	2054.07	0.917677	67.7981	12115	12115	MS2	12/204
	NFPVTSIGSLLDEPFTGVVYLK	CL03.raw		CID	1	0	1	1	52.07	1.92469e-05		0	0	152	2	1198.65	2396.3	9.7033	44.4327	8326	8326	MS2	13/252
	ATDYVLAEPAK	CL02.raw		CID	1	0	1	1	50.87	4.62433e-05		0	7.06139	39	2	589.312	1177.62	5.33046	25.4296	2245	2245	MS2	6/80
	AYEEYIDVKPIMGTPVNR	CL02_140203205803.raw		CID	1	0	1	1	50.18	4.55715e-05		0	76.8224	135	3	699.023	2095.05	0.121464	59.8911	8919	8919	MS2	9/172
	NFPVTSIGSLLDEPFTGVVYLK	CL02_140203205803.raw		CID	1	0	1	1	49.78	4.10265e-05		0	38.7695	119	2	1198.64	2396.28	1.04331	100.505	18370	18370	MS2	14/252
	NFPVTSIGSLLDEPFTGVVYLK	CL01.raw		CID	1	0	1	1	49.14	4.14456e-05		0	0	200	2	1198.65	2396.29	8.37884	44.3861	8805	8805	MS2	11/252
	LGILDANFEPNYTNK	CL02_140203205803.raw		CID	1	0	1	1	49.14	5.36355e-05		0	29.1281	67	2	854.93	1708.85	-0.838322	65.7207	10296	10296	MS2	7/144
	LGILDANFEPNYTNK	CL03_140203232423.raw		CID	1	0	1	1	49.11	0.000244882		0	53.7787	43	2	854.929	1708.85	-2.0527	60.7576	10264	10264	MS2	7/144
	NFPVTSIGSLLDEPFTGVVYLK	CL02.raw		CID	1	0	1	1	48.65	4.57135e-05		0	3.65484	121	2	1198.65	2396.29	7.76755	48.0549	9403	9403	MS2	11/252
	VAILEPNDPSDVTEIIGSGK	CL03_140203232423.raw		CID	1	0	1	1	46.52	0.000444587		0	6.04384	200	2	1027.53	2054.06	-1.9349	68.0281	12170	12170	MS2	12/204
	ATDYVLAEPAK	CL02_140203205803.raw		CID	1	0	1	1	45.92	0.000135605		0		200	2	589.31	1177.61	1.49509	37.7829	4141	4141	MS2	7/80
	YYGMTADDYTAVR	CL02_140203205803.raw		CID	1	0	1	1	44.3	5.45604e-05		0	37.8679	200	2	763.334	1525.66	-0.828937	48.1435	6452	6452	MS2	20/96
	NFPVTSIGSLLDEPFTGVVYLK	CL02_140203205803.raw		CID	1	0	1	1	40.62	0.000346785		0	24.0899	123	3	799.429	2396.27	-1.1528	100.571	18384	18384	MS2	24/252
	YLSWDLDADSTDPLGDQKR	CL03_140203232423.raw		CID	1	0	1	1	38.96	0.00253488		1	10.8195	59	3	732.349	2195.03	2.79444	59.1584	9826	9826	MS2	15/152
	YYGmTADDYTAVR	CL02_140203205803.raw	M4(Oxidation)	CID	1	0	1	1	34.9	0.000475202		0	0	200	2	771.331	1541.65	-2.19363	39.4779	4503	4503	MS2	8/96
	VAILEPNDPSDVTEIIGSGK	CL02_140203205803.raw		CID	1	0	1	1	34.71	0.00131845		0	13.7917	200	2	1027.53	2054.06	-1.34061	73.3312	12143	12143	MS2	20/204
	NFPVTSIGSLLDEPFTGVVYLK	CL02.raw		CID	1	0	1	1	33.59	0.00166258		0	0	200	2	1198.64	2396.28	1.96025	48.0206	9395	9395	MS2	9/252
	VAILEPNDPSDVTEIIGSGK	CL01.raw		CID	1	0	1	1	33.27	0.00171907		0	11.6972	34	2	1027.54	2054.08	5.67194	34.9789	6049	6049	MS2	11/204
	AYEEYIDVKPImGTPVNR	CL02_140203205803.raw	M12(Oxidation)	CID	1	0	1	1	31.61	0.00314059		0	72.9983	194	3	704.354	2111.05	-0.622136	53.5751	7575	7575	MS2	13/172
	YYGMTADDYTAVR	CL03_140203232423.raw		CID	1	0	1	1	30.44	0.0180284		0	35.7627	150	2	763.336	1525.66	1.01132	44.3361	6112	6112	MS2	7/96
	YYGMTADDYTAVR	CL02.raw		CID	1	0	1	1	30.38	0.00167271		0	14.9019	70	2	763.341	1525.67	7.33217	29.0391	3453	3453	MS2	9/96
	YLSWDLDADSTDPLGDQKR	CL02_140203205803.raw		CID	1	0	1	1	30.38	0.00219893		1	13.3884	91	3	732.347	2195.03	0.959244	64.0533	9895	9895	MS2	10/152
	AYEEYIDVKPImGTPVNR	CL03_140203232423.raw	M12(Oxidation)	CID	1	0	1	1	29.83	0.0207471		0	11.7361	126	3	704.355	2111.05	1.54628	49.4082	7264	7264	MS2	9/172
	AYEEYIDVKPIMGTPVNR	CL03_140203232423.raw		CID	1	0	1	1	28.72	0.026789		0	45.8091	99	3	699.023	2095.05	0.820655	55.4572	8760	8760	MS2	16/172
	YLSWDLDADSTDPLGDQKR	CL01_140203183131.raw		CID	1	0	1	1	28.62	0.0040356		1	65.9103	79	3	732.349	2195.03	3.29495	59.14	11276	11276	MS2	6/152
	GDIDAGIGLENVQMVELAEWLASQNRPR	CL01_140203183131.raw		CID	1	0	1	1	27	0.00818058		0	0	200	3	1027.85	3081.54	0.340365	88.3106	18821	18821	MS2	11/284
	VAILEPNDPSDVTEIIGSGK	CL03.raw		CID	1	0	1	1	25.64	0.00968787		0	21.3941	62	2	1027.55	2054.08	8.52447	35.0043	5651	5651	MS2	7/204
	VAILEPNDPSDVTEIIGSGK	CL01_140203183131.raw		CID	1	0	1	1	25.45	0.0109764		0	28.5138	56	2	1027.53	2054.06	-3.48005	67.7819	13885	13885	MS2	17/204
	AYEEYIDVKPImGTPVNR	CL01_140203183131.raw	M12(Oxidation)	CID	1	0	1	1	25.44	0.0120019		0	19.6251	90	3	704.354	2111.05	0.505442	49.4819	8500	8500	MS2	9/172
	AMIHTLAAK	CL03_140203232423.raw		CID	1	0	1	1	23.68	0.0854981		0	56.8981	200	3	319.185	955.539	-0.254948	21.3626	811	811	MS2	6/64
	AMIHTLAAK	CL01_140203183131.raw		CID	1	0	1	1	21.66	0.0200405		0	38.8272	200	3	319.185	955.54	0.894803	21.4615	841	841	MS2	5/64
	AYEEYIDVKPIMGTPVNR	CL02_140203205803.raw		CID	1	0	1	1			5.22035	0	76.8224	135	3	699.023	2095.05	0.121464	59.8911	8919	8919	MS2	0/0
	LGILDANFEPNYTNK	CL02.raw		CID	1	0	1	1			5.17073	0	48.8779	64	2	854.935	1708.86	5.30498	35.5658	5622	5622	MS2	0/0
	NFPVTSIGSLLDEPFTGVVYLK	CL02_140203205803.raw		CID	1	0	1	1			4.54209	0	38.7695	119	2	1198.64	2396.28	1.04331	100.505	18370	18370	MS2	0/0
	NFPVTSIGSLLDEPFTGVVYLK	CL03_140203232423.raw		CID	1	0	1	1			4.37848	0	0	200	2	1198.64	2396.28	1.96025	93.5052	17811	17811	MS2	0/0
	LGILDANFEPNYTNK	CL02_140203205803.raw		CID	1	0	1	1			4.29636	0	29.1281	67	2	854.93	1708.85	-0.838322	65.7207	10296	10296	MS2	0/0
	NFPVTSIGSLLDEPFTGVVYLK	CL02.raw		CID	1	0	1	1			4.18928	0	0	200	2	1198.64	2396.28	1.96025	48.0206	9395	9395	MS2	0/0
	NFPVTSIGSLLDEPFTGVVYLK	CL01_140203183131.raw		CID	1	0	1	1			4.14987	0	16.3779	200	2	1198.64	2396.27	-1.70755	93.3863	19853	19853	MS2	0/0
	NFPVTSIGSLLDEPFTGVVYLK	CL03.raw		CID	1	0	1	1			4.12947	0	0	152	2	1198.65	2396.3	9.7033	44.4327	8326	8326	MS2	0/0
	YYGMTADDYTAVR	CL02.raw		CID	1	0	1	1			4.09511	0	14.9019	70	2	763.341	1525.67	7.33217	29.0391	3453	3453	MS2	0/0
	NFPVTSIGSLLDEPFTGVVYLK	CL03_140203232423.raw		CID	1	0	1	1			4.07554	0	0	200	2	1198.64	2396.28	1.04331	93.5661	17824	17824	MS2	0/0
	NFPVTSIGSLLDEPFTGVVYLK	CL02.raw		CID	1	0	1	1			4.03972	0	3.65484	121	2	1198.65	2396.29	7.76755	48.0549	9403	9403	MS2	0/0
	VAILEPNDPSDVTEIIGSGK	CL03_140203232423.raw		CID	1	0	1	1			4.00877	0	6.04384	200	2	1027.53	2054.06	-1.9349	68.0281	12170	12170	MS2	0/0
	AYEEYIDVKPIMGTPVNR	CL03_140203232423.raw		CID	1	0	1	1			3.91033	0	45.8091	99	3	699.023	2095.05	0.820655	55.4572	8760	8760	MS2	0/0
	LGILDANFEPNYTNK	CL03_140203232423.raw		CID	1	0	1	1			3.86307	0	53.7787	43	2	854.929	1708.85	-2.0527	60.7576	10264	10264	MS2	0/0
	NFPVTSIGSLLDEPFTGVVYLK	CL02_140203205803.raw		CID	1	0	1	1			3.75843	0	24.0899	123	3	799.429	2396.27	-1.1528	100.571	18384	18384	MS2	0/0
	ATDYVLAEPAK	CL02_140203205803.raw		CID	1	0	1	1			3.69954	0		200	2	589.31	1177.61	1.49509	37.7829	4141	4141	MS2	0/0
	ATDYVLAEPAK	CL02.raw		CID	1	0	1	1			3.64998	0	7.06139	39	2	589.312	1177.62	5.33046	25.4296	2245	2245	MS2	0/0
	VAILEPNDPSDVTEIIGSGK	CL02_140203205803.raw		CID	1	0	1	1			3.63727	0	13.7917	200	2	1027.53	2054.06	-1.34061	73.3312	12143	12143	MS2	0/0
	ATDYVLAEPAK	CL01.raw		CID	1	0	1	1			3.59862	0	0	85	2	589.31	1177.61	3.04997	23.1596	1937	1937	MS2	0/0
	VAILEPNDPSDVTEIIGSGK	CL01.raw		CID	1	0	1	1			3.4701	0	11.6972	34	2	1027.54	2054.08	5.67194	34.9789	6049	6049	MS2	0/0
	VAILEPNDPSDVTEIIGSGK	CL02_140203205803.raw		CID	1	0	1	1			3.46854	0	14.0067	200	2	1027.54	2054.07	1.03653	73.0908	12081	12081	MS2	0/0
	VAILEPNDPSDVTEIIGSGK	CL03.raw		CID	1	0	1	1			3.41309	0	21.3941	62	2	1027.55	2054.08	8.52447	35.0043	5651	5651	MS2	0/0
	VAILEPNDPSDVTEIIGSGK	CL01_140203183131.raw		CID	1	0	1	1			3.35228	0	28.5138	56	2	1027.53	2054.06	-3.48005	67.7819	13885	13885	MS2	0/0
	GDIDAGIGLENVQMVELAEWLASQNRPR	CL02_140203205803.raw		CID	1	0	1	1			3.23862	0	78.3743	71	3	1027.85	3081.55	1.6476	95.1406	17161	17161	MS2	0/0
	YYGMTADDYTAVR	CL02_140203205803.raw		CID	1	0	1	1			3.22843	0	37.8679	200	2	763.334	1525.66	-0.828937	48.1435	6452	6452	MS2	0/0
	AYEEYIDVKPIMGTPVNR	CL02.raw		CID	1	0	1	1			3.20028	0	46.2601	40	3	699.029	2095.07	9.03608	32.8575	4677	4677	MS2	0/0
	VAILEPNDPSDVTEIIGSGK	CL02.raw		CID	1	0	1	1			3.19529	0	6.78299	27	2	1027.54	2054.08	7.21706	38.1709	6475	6475	MS2	0/0
	VAILEPNDPSDVTEIIGSGK	CL03_140203232423.raw		CID	1	0	1	1			3.09468	0	20.7326	119	2	1027.54	2054.07	0.917677	67.7981	12115	12115	MS2	0/0
	YYGmTADDYTAVR	CL02_140203205803.raw	M4(Oxidation)	CID	1	0	1	1			3.07949	0	0	200	2	771.331	1541.65	-2.19363	39.4779	4503	4503	MS2	0/0
	YYGMTADDYTAVR	CL03_140203232423.raw		CID	1	0	1	1			2.92708	0	35.7627	150	2	763.336	1525.66	1.01132	44.3361	6112	6112	MS2	0/0
101.m00338 AFUA_6G02280;101.m00338	allergen Asp F3|Aspergillus fumigatus AFU293|chr_6|5201|101	67.26	1	8	8	63	211.853	39.88	5	7	14.5748	26.79	3	4	334.386	45.83	6	10	17.8009	20.83	2	4	168.624	16.07	2	4		0			231.722	39.88	5	6	24.3144	34.52	4	6	198.151	29.76	4	6	14.6271	24.4	3	4	262.51	53.57	6
	Sequence	Spectrum File	Modifications	Activation Type	ΔScore	ΔCn	Rank	Search Engine Rank	IonScore	Exp Value	XCorr	# Missed Cleavages	Isolation Interference [%]	Ion Inject Time [ms]	Charge	m/z [Da]	MH+ [Da]	ΔM [ppm]	RT [min]	First Scan	Last Scan	MS Order	Ions Matched
	ANQVTGDDILFLSDPDAR	CL02_140203205803.raw		CID	1	0	1	1	96.5	9.6265e-10		0	14.7627	128	2	973.978	1946.95	2.05408	69.6605	11290	11290	MS2	10/200
	ANQVTGDDILFLSDPDAR	CL01_140203183131.raw		CID	1	0	1	1	81.99	2.49803e-08		0	14.0726	29	2	973.975	1946.94	-1.08084	64.4681	12919	12919	MS2	10/200
	ANQVTGDDILFLSDPDAR	CL03_140203232423.raw		CID	1	0	1	1	75.7	5.36978e-07		0	0	54	2	973.977	1946.95	0.612021	64.5411	11302	11302	MS2	12/200
	ANQVTGDDILFLSDPDAR	CL01_140203183131.raw		CID	1	0	1	1	69.79	4.14569e-07		0	13.5531	15	3	649.653	1946.94	-1.27584	64.5664	12950	12950	MS2	16/200
	ANQVTGDDILFLSDPDAR	CL01_140203183131.raw		CID	1	0	1	1	60.89	3.21808e-06		0	31.7381	54	2	973.976	1946.94	-0.830042	65.0039	13083	13083	MS2	12/200
	YALVIDHGK	CL02.raw		CID	1	0	1	1	57.47	8.77397e-06		0	4.16414	155	2	508.286	1015.56	7.72743	22.1536	1232	1232	MS2	6/64
	ANQVTGDDILFLSDPDAR	CL02.raw		CID	1	0	1	1	55.76	1.22112e-05		0	24.0843	35	2	973.984	1946.96	8.19846	37.2475	6179	6179	MS2	10/200
	ANQVTGDDILFLSDPDAR	CL03.raw		CID	1	0	1	1	55.72	1.20563e-05		0	26.3798	29	2	973.984	1946.96	8.32385	34.1919	5406	5406	MS2	8/200
	ANQVTGDDILFLSDPDAR	CL02_140203205803.raw		CID	1	0	1	1	54.59	1.47703e-05		0	47.0524	167	2	973.976	1946.95	-0.0776608	70.0941	11391	11391	MS2	8/200
	ITYAALEPAK	CL01.raw		CID	1	0	1	1	52.75	2.07045e-05		0	44.6436	22	2	538.806	1076.6	5.44163	24.1424	2294	2294	MS2	6/72
	ITYAALEPAK	CL03.raw		CID	1	0	1	1	52.68	1.80736e-05		0	20.0619	46	2	538.808	1076.61	9.63682	24.1808	2128	2128	MS2	6/72
	ANQVTGDDILFLSDPDAR	CL02.raw		CID	1	0	1	1	52.45	2.61672e-05		0	19.7534	39	3	649.657	1946.96	6.15388	37.2856	6192	6192	MS2	11/200
	ITYAALEPAK	CL01_140203183131.raw		CID	1	0	1	1	51.8	2.4776e-05		0	35.088	85	2	538.803	1076.6	-0.794522	37.7758	5158	5158	MS2	6/72
	ANQVTGDDILFLSDPDAR	CL03_140203232423.raw		CID	1	0	1	1	50.74	0.000168251		0	39.4176	101	3	649.653	1946.94	-0.711551	64.6179	11324	11324	MS2	15/200
	ITYAALEPAK	CL02_140203205803.raw		CID	1	0	1	1	49.62	4.14747e-05		0	30.1088	200	2	538.805	1076.6	3.40072	40.7276	4807	4807	MS2	7/72
	YALVIDHGK	CL03_140203232423.raw		CID	1	0	1	1	48.16	0.000304759		0	0	200	2	508.283	1015.56	1.77757	27.5696	2022	2022	MS2	6/64
	VILFALPGAFTPVcSAR	CL01_140203183131.raw	C14(Carbamidomethyl)	CID	1	0	1	1	46.95	6.0551e-05		0	28.075	168	2	910.002	1819	1.27098	79.5077	16776	16776	MS2	9/128
	ITYAALEPAK	CL03_140203232423.raw		CID	1	0	1	1	45.92	0.000510454		0	32.83	77	2	538.803	1076.6	0.679485	37.7469	4493	4493	MS2	7/72
	YALVIDHGK	CL01.raw		CID	1	0	1	1	44.75	0.000172507		0	6.76345	25	2	508.285	1015.56	6.46534	20.2675	976	976	MS2	5/64
	VILFALPGAFTPVcSAR	CL03_140203232423.raw	C14(Carbamidomethyl)	CID	1	0	1	1	44.59	0.000693356		0	19.041	200	2	910.002	1819	1.87496	79.7032	14768	14768	MS2	9/128
	ANQVTGDDILFLSDPDAR	CL01.raw		CID	1	0	1	1	43.11	0.00022478		0	23.1718	28	3	649.657	1946.96	5.68365	34.1625	5778	5778	MS2	15/200
	YALVIDHGK	CL02.raw		CID	1	0	1	1	43.07	0.000241655		0	0	61	3	339.193	1015.56	7.44374	22.1462	1230	1230	MS2	6/64
	ANQVTGDDILFLSDPDAR	CL01.raw		CID	1	0	1	1	42.91	0.000235374		0	6.75817	6	2	973.984	1946.96	7.82227	34.1793	5783	5783	MS2	7/200
	HVPEYIEKLPEIR	CL03.raw		CID	1	0	1	1	42.7	0.000136943		1	10.957	33	3	541.64	1622.91	9.35131	25.9516	2691	2691	MS2	7/116
	YALVIDHGK	CL03.raw		CID	1	0	1	1	42.6	0.000283014		0	22.3755	90	2	508.286	1015.56	7.24663	20.2744	913	913	MS2	6/64
	NHLEFSSAETVLK	CL02_140203205803.raw		CID	1	0	1	1	41.04	0.000405329		0	1.16472	152	3	492.257	1474.76	1.34843	44.3846	5640	5640	MS2	9/144
	ANQVTGDDILFLSDPDAR	CL03.raw		CID	1	0	1	1	40.62	0.000390133		0	18.9755	43	3	649.658	1946.96	7.28244	34.2333	5420	5420	MS2	6/200
	AKGVDVVAVLAYNDAYVmSAWGK	CL03_140203232423.raw	M18(Oxidation)	CID	1	0	1	1	39.85	0.00206517		1	14.0258	200	3	815.081	2443.23	-1.38467	71.3734	12946	12946	MS2	8/260
	YALVIDHGK	CL02_140203205803.raw		CID	1	0	1	1	38.18	0.00109479		0	2.64655	200	2	508.283	1015.56	1.05637	29.3947	2315	2315	MS2	13/64
	VILFALPGAFTPVcSAR	CL01.raw	C14(Carbamidomethyl)	CID	1	0	1	1	37.48	0.00040196		0	22.1143	85	2	910.007	1819.01	7.51204	39.6733	7492	7492	MS2	6/128
	NHLEFSSAETVLK	CL01.raw		CID	1	0	1	1	37.39	0.000884589		0	31.8606	4	3	492.259	1474.76	6.06648	25.0832	2619	2619	MS2	7/144
	YALVIDHGK	CL01.raw		CID	1	0	1	1	35.63	0.00140866		0	2.63177	53	3	339.193	1015.56	7.17329	20.2347	967	967	MS2	6/64
	HVPEYIEKLPEIR	CL03_140203232423.raw		CID	1	0	1	1	35.55	0.00555849		1	17.0585	44	3	541.635	1622.89	1.11504	44.1347	6068	6068	MS2	10/116
	YALVIDHGK	CL03.raw		CID	1	0	1	1	32.79	0.00270899		0	3.55955	37	3	339.193	1015.56	6.72255	20.272	912	912	MS2	6/64
	VILFALPGAFTPVcSAR	CL02_140203205803.raw	C14(Carbamidomethyl)	CID	1	0	1	1	31.57	0.00215954		0	33.7396	190	2	910	1818.99	-0.20541	85.918	14920	14920	MS2	17/128
	VILFALPGAFTPVcSAR	CL01_140203183131.raw	C14(Carbamidomethyl)	CID	1	0	1	1	29.93	0.00304875		0	33.4404	132	3	607.003	1818.99	0.558948	79.6802	16815	16815	MS2	8/128
	HVPEYIEKLPEIR	CL01_140203183131.raw		CID	1	0	1	1	29.54	0.0037243		1	18.0948	62	3	541.635	1622.89	-0.464533	44.1017	6983	6983	MS2	15/116
	YALVIDHGK	CL01_140203183131.raw		CID	1	0	1	1	28.84	0.00816357		0	3.14086	31	3	339.191	1015.56	0.502226	27.5633	2164	2164	MS2	7/64
	YALVIDHGK	CL01_140203183131.raw		CID	1	0	1	1	27.49	0.0111399		0	7.0203	69	2	508.282	1015.56	0.214966	27.8513	2231	2231	MS2	5/64
	SIGWADEEGR	CL01_140203183131.raw		CID	1	0	1	1	25.68	0.0079416		0	14.3987	13	2	560.257	1119.51	0.588158	32.2493	3417	3417	MS2	7/72
	ANQVTGDDILFLSDPDAR	CL02_140203205803.raw		CID	1	0	1	1			6.35906	0	14.7627	128	2	973.978	1946.95	2.05408	69.6605	11290	11290	MS2	0/0
	ANQVTGDDILFLSDPDAR	CL03_140203232423.raw		CID	1	0	1	1			5.30795	0	0	54	2	973.977	1946.95	0.612021	64.5411	11302	11302	MS2	0/0
	ANQVTGDDILFLSDPDAR	CL01_140203183131.raw		CID	1	0	1	1			4.94954	0	14.0726	29	2	973.975	1946.94	-1.08084	64.4681	12919	12919	MS2	0/0
	ANQVTGDDILFLSDPDAR	CL03.raw		CID	1	0	1	1			4.94	0	26.3798	29	2	973.984	1946.96	8.32385	34.1919	5406	5406	MS2	0/0
	ANQVTGDDILFLSDPDAR	CL01_140203183131.raw		CID	1	0	1	1			4.80973	0	13.5531	15	3	649.653	1946.94	-1.27584	64.5664	12950	12950	MS2	0/0
	ANQVTGDDILFLSDPDAR	CL01.raw		CID	1	0	1	1			4.61072	0	6.75817	6	2	973.984	1946.96	7.82227	34.1793	5783	5783	MS2	0/0
	ANQVTGDDILFLSDPDAR	CL03_140203232423.raw		CID	1	0	1	1			4.52822	0	39.4176	101	3	649.653	1946.94	-0.711551	64.6179	11324	11324	MS2	0/0
	ANQVTGDDILFLSDPDAR	CL02_140203205803.raw		CID	1	0	1	1			4.33185	0	47.0524	167	2	973.976	1946.95	-0.0776608	70.0941	11391	11391	MS2	0/0
	ANQVTGDDILFLSDPDAR	CL01_140203183131.raw		CID	1	0	1	1			4.31383	0	31.7381	54	2	973.976	1946.94	-0.830042	65.0039	13083	13083	MS2	0/0
	VILFALPGAFTPVcSAR	CL03_140203232423.raw	C14(Carbamidomethyl)	CID	1	0	1	1			3.73166	0	19.041	200	2	910.002	1819	1.87496	79.7032	14768	14768	MS2	0/0
	VILFALPGAFTPVcSAR	CL01_140203183131.raw	C14(Carbamidomethyl)	CID	1	0	1	1			3.72783	0	33.4404	132	3	607.003	1818.99	0.558948	79.6802	16815	16815	MS2	0/0
	ANQVTGDDILFLSDPDAR	CL02_140203205803.raw		CID	1	0	1	1			3.65179	0	23.3043	135	3	649.653	1946.95	0.0408296	69.9719	11364	11364	MS2	0/0
	VILFALPGAFTPVcSAR	CL01.raw	C14(Carbamidomethyl)	CID	1	0	1	1			3.54786	0	22.1143	85	2	910.007	1819.01	7.51204	39.6733	7492	7492	MS2	0/0
	ITYAALEPAK	CL02_140203205803.raw		CID	1	0	1	1			3.51562	0	30.1088	200	2	538.805	1076.6	3.40072	40.7276	4807	4807	MS2	0/0
	ANQVTGDDILFLSDPDAR	CL01.raw		CID	1	0	1	1			3.38537	0	23.1718	28	3	649.657	1946.96	5.68365	34.1625	5778	5778	MS2	0/0
	HVPEYIEKLPEIR	CL03.raw		CID	1	0	1	1			3.38131	1	10.957	33	3	541.64	1622.91	9.35131	25.9516	2691	2691	MS2	0/0
	VILFALPGAFTPVcSAR	CL02_140203205803.raw	C14(Carbamidomethyl)	CID	1	0	1	1			3.29822	0	33.7396	190	2	910	1818.99	-0.20541	85.918	14920	14920	MS2	0/0
	ANQVTGDDILFLSDPDAR	CL03.raw		CID	1	0	1	1			3.2837	0	18.9755	43	3	649.658	1946.96	7.28244	34.2333	5420	5420	MS2	0/0
	AKGVDVVAVLAYNDAYVmSAWGK	CL03_140203232423.raw	M18(Oxidation)	CID	1	0	1	1			3.19557	1	14.0258	200	3	815.081	2443.23	-1.38467	71.3734	12946	12946	MS2	0/0
	NHLEFSSAETVLK	CL02_140203205803.raw		CID	1	0	1	1			3.15786	0	1.16472	152	3	492.257	1474.76	1.34843	44.3846	5640	5640	MS2	0/0
	VILFALPGAFTPVcSAR	CL03_140203232423.raw	C14(Carbamidomethyl)	CID	1	0	1	1			3.1024	0	34.3112	200	2	909.998	1818.99	-2.35289	79.9022	14807	14807	MS2	0/0
	ITYAALEPAK	CL01.raw		CID	1	0	1	1			3.03088	0	44.6436	22	2	538.806	1076.6	5.44163	24.1424	2294	2294	MS2	0/0
	ITYAALEPAK	CL03.raw		CID	1	0	1	1			3.02211	0	20.0619	46	2	538.808	1076.61	9.63682	24.1808	2128	2128	MS2	0/0
94.m00392 AFUA_5G10550;94.m00392	ATP synthase F1, beta subunit, putative|Aspergillus fumigatus AFU293|chr_5|71-5291|94	41.23	1	13	13	61	167.03	8.29	3	4	20.2623	15.41	5	6	393.58	34.1	11	13	21.4261	14.64	4	5	124.22	6.94	3	3	13.5545	10.21	4	4	232.7	21.77	7	7	29.8455	25.43	8	8		0				0			254.77	28.9	8
	Sequence	Spectrum File	Modifications	Activation Type	ΔScore	ΔCn	Rank	Search Engine Rank	IonScore	Exp Value	XCorr	# Missed Cleavages	Isolation Interference [%]	Ion Inject Time [ms]	Charge	m/z [Da]	MH+ [Da]	ΔM [ppm]	RT [min]	First Scan	Last Scan	MS Order	Ions Matched
	FLSQPFTVAQVFTGIEGK	CL02_140203205803.raw		CID	1	0	1	1	72.99	1.88378e-07		0	23.8216	112	2	985.025	1969.04	-0.00759316	85.6667	14865	14865	MS2	10/192
	FTQAGSEVSALLGR	CL02_140203205803.raw		CID	1	0	1	1	65.63	1.25822e-06		0	7.119	149	2	718.381	1435.75	0.194156	57.8569	8440	8440	MS2	10/148
	FLSQPFTVAQVFTGIEGK	CL01_140203183131.raw		CID	1	0	1	1	61.78	2.38948e-06		0	60.3127	106	3	657.02	1969.04	0.791509	79.4374	16760	16760	MS2	15/192
	FTQAGSEVSALLGR	CL01_140203183131.raw		CID	1	0	1	1	61.58	3.30137e-06		0	16.4653	31	2	718.38	1435.75	-0.230953	53.591	9611	9611	MS2	10/148
	TVFIQELINNIAK	CL01.raw		CID	1	0	1	1	61.31	1.66312e-06		0	16.7568	58	2	751.939	1502.87	9.05879	39.2248	7356	7356	MS2	9/128
	FLSQPFTVAQVFTGIEGK	CL03_140203232423.raw		CID	1	0	1	1	60.18	1.91406e-05		0	19.0279	184	2	985.024	1969.04	-1.18549	79.4777	14722	14722	MS2	11/192
	TVFIQELINNIAK	CL02.raw		CID	1	0	1	1	58.79	2.41224e-06		0	28.7389	73	2	751.939	1502.87	8.89634	42.5025	7797	7797	MS2	8/128
	IVGEEHYAVATR	CL02.raw		CID	1	0	1	1	54.78	1.69656e-05		0	38.4021	200	2	672.855	1344.7	8.37405	21.705	1118	1118	MS2	7/88
	IVGEEHYAVATR	CL01_140203183131.raw		CID	1	0	1	1	54.37	1.90109e-05		0	28.7315	92	2	672.85	1344.69	1.02098	26.9871	2027	2027	MS2	9/88
	FAPIHAEAPEFTEQSTSAEILVTGIK	CL01_140203183131.raw		CID	1	0	1	1	52.72	2.13826e-05		0	20.3808	27	3	929.48	2786.42	-0.128721	66.3119	13465	13465	MS2	11/248
	VVDLLAPYAR	CL03_140203232423.raw		CID	1	0	1	1	50.91	0.000161792		0	0	156	2	558.825	1116.64	0.820444	53.3792	8209	8209	MS2	6/72
	FLSQPFTVAQVFTGIEGK	CL01.raw		CID	1	0	1	1	48.59	4.84248e-05		0	25.8548	55	3	657.024	1969.06	7.57988	39.487	7434	7434	MS2	15/192
	FLSQPFTVAQVFTGIEGK	CL01.raw		CID	1	0	1	1	48.38	5.08239e-05		0	25.9604	52	2	985.032	1969.06	7.18375	39.4545	7424	7424	MS2	11/192
	IVGEEHYAVATR	CL01.raw		CID	1	0	1	1	47.75	0.000104086		0	29.5299	92	2	672.854	1344.7	6.74004	19.6083	795	795	MS2	7/88
	FTQAGSEVSALLGR	CL03_140203232423.raw		CID	1	0	1	1	47.33	0.000368941		0	79.0708	69	2	718.38	1435.75	-0.486019	53.594	8262	8262	MS2	10/148
	FLSQPFTVAQVFTGIEGK	CL01_140203183131.raw		CID	1	0	1	1	44.27	0.000142162		0	11.7993	122	2	985.025	1969.04	0.116396	79.3673	16744	16744	MS2	9/192
	GISELGIYPAVDPLDSK	CL03_140203232423.raw		CID	1	0	1	1	44.06	0.000783351		0	30.9414	154	2	887.469	1773.93	1.95961	69.5361	12536	12536	MS2	10/128
	IGLFGGAGVGK	CL01_140203183131.raw		CID	1	0	1	1	42.79	0.000154493		0	14.2405	48	2	488.285	975.562	-0.207042	45.162	7275	7275	MS2	6/80
	GISELGIYPAVDPLDSK	CL02_140203205803.raw		CID	1	0	1	1	41.95	0.000303175		0	27.0927	147	2	887.468	1773.93	0.514533	74.9515	12546	12546	MS2	14/128
	FAPIHAEAPEFTEQSTSAEILVTGIK	CL02_140203205803.raw		CID	1	0	1	1	40.61	0.000338895		0	42.1682	199	3	929.48	2786.43	0.528413	71.7555	11775	11775	MS2	19/248
	FAPIHAEAPEFTEQSTSAEILVTGIK	CL03_140203232423.raw		CID	1	0	1	1	39.68	0.00214762		0	25.4039	53	3	929.484	2786.44	4.14263	66.3584	11760	11760	MS2	16/248
	IGLFGGAGVGK	CL02_140203205803.raw		CID	1	0	1	1	39.35	0.000354242		0	13.9181	200	2	488.286	975.564	2.23295	48.5948	6544	6544	MS2	5/80
	GISELGIYPAVDPLDSK	CL01_140203183131.raw		CID	1	0	1	1	38.5	0.00065683		0	16.0782	46	2	887.468	1773.93	0.720973	69.4682	14363	14363	MS2	13/128
	IGLFGGAGVGK	CL03_140203232423.raw		CID	1	0	1	1	37.6	0.00346702		0	21.6025	200	2	488.285	975.563	0.856547	45.1534	6294	6294	MS2	6/80
	LVLEVSQHLGENVVR	CL01_140203183131.raw		CID	1	0	1	1	37.5	0.000522285		0	43.0863	194	2	846.476	1691.95	0.676534	49.394	8477	8477	MS2	10/144
	IGLFGGAGVGK	CL02.raw		CID	1	0	1	1	36.9	0.000551269		0	11.1341	42	2	488.289	975.57	7.8011	29.7313	3671	3671	MS2	9/80
	DTGAPIKIPVGPGTLGR	CL01_140203183131.raw		CID	1	0	1	1	35.94	0.000748011		1	24.0086	107	3	550.318	1648.94	0.199774	55.3061	10112	10112	MS2	16/168
	VVDLLAPYAR	CL01_140203183131.raw		CID	1	0	1	1	35.79	0.0010809		0	25.7697	111	2	558.825	1116.64	1.80431	53.3134	9537	9537	MS2	5/72
	KGSITSVQAVYVPADDLTDPAPATTFAHLDATTVLSR	CL03_140203232423.raw		CID	1	0	1	1	33.13	0.00970413		1	49.2978	49	4	957.998	3828.97	1.37233	72.2386	13134	13134	MS2	23/432
	DTGAPIKIPVGPGTLGR	CL03_140203232423.raw		CID	1	0	1	1	32.88	0.0102791		1	19.6317	78	3	550.318	1648.94	1.53231	55.3947	8742	8742	MS2	9/168
	KGSITSVQAVYVPADDLTDPAPATTFAHLDATTVLSR	CL01_140203183131.raw		CID	1	0	1	1	31.48	0.00208885		1	12.8526	49	4	958.002	3828.98	4.94295	72.2134	15062	15062	MS2	33/432
	VVDLLAPYAR	CL02_140203205803.raw		CID	1	0	1	1	31.18	0.00301021		0	12.4841	200	2	558.824	1116.64	-0.491386	57.5043	8369	8369	MS2	8/72
	GSITSVQAVYVPADDLTDPAPATTFAHLDATTVLSR	CL01_140203183131.raw		CID	1	0	1	1	27.1	0.00594703		0	8.71353	132	3	1234.3	3700.87	0.384269	79.1029	16684	16684	MS2	13/396
	DTGAPIKIPVGPGTLGR	CL02_140203205803.raw		CID	1	0	1	1	26.24	0.00404063		1	0	200	3	550.316	1648.93	-2.79843	59.7158	8879	8879	MS2	8/168
	KGSITSVQAVYVPADDLTDPAPATTFAHLDATTVLSR	CL01_140203183131.raw		CID	1	0	1	1	25.76	0.00779665		1	92.3251	64	4	957.992	3828.95	-5.00385	72.0874	15031	15031	MS2	31/432
	FAPIHAEAPEFTEQSTSAEILVTGIK	CL01_140203183131.raw		CID	1	0	1	1			4.79235	0	20.3808	27	3	929.48	2786.42	-0.128721	66.3119	13465	13465	MS2	0/0
	FAPIHAEAPEFTEQSTSAEILVTGIK	CL02_140203205803.raw		CID	1	0	1	1			4.76597	0	42.1682	199	3	929.48	2786.43	0.528413	71.7555	11775	11775	MS2	0/0
	GISELGIYPAVDPLDSK	CL02_140203205803.raw		CID	1	0	1	1			4.72677	0	27.0927	147	2	887.468	1773.93	0.514533	74.9515	12546	12546	MS2	0/0
	FLSQPFTVAQVFTGIEGK	CL01_140203183131.raw		CID	1	0	1	1			4.4829	0	11.7993	122	2	985.025	1969.04	0.116396	79.3673	16744	16744	MS2	0/0
	FTQAGSEVSALLGR	CL02_140203205803.raw		CID	1	0	1	1			4.36414	0	7.119	149	2	718.381	1435.75	0.194156	57.8569	8440	8440	MS2	0/0
	FLSQPFTVAQVFTGIEGK	CL01_140203183131.raw		CID	1	0	1	1			4.26043	0	60.3127	106	3	657.02	1969.04	0.791509	79.4374	16760	16760	MS2	0/0
	GISELGIYPAVDPLDSK	CL03_140203232423.raw		CID	1	0	1	1			4.18742	0	30.9414	154	2	887.469	1773.93	1.95961	69.5361	12536	12536	MS2	0/0
	GISELGIYPAVDPLDSK	CL01_140203183131.raw		CID	1	0	1	1			4.08489	0	16.0782	46	2	887.468	1773.93	0.720973	69.4682	14363	14363	MS2	0/0
	TVFIQELINNIAK	CL02.raw		CID	1	0	1	1			4.07631	0	28.7389	73	2	751.939	1502.87	8.89634	42.5025	7797	7797	MS2	0/0
	FAPIHAEAPEFTEQSTSAEILVTGIK	CL03_140203232423.raw		CID	1	0	1	1			4.05391	0	25.4039	53	3	929.484	2786.44	4.14263	66.3584	11760	11760	MS2	0/0
	LVLEVSQHLGENVVR	CL01_140203183131.raw		CID	1	0	1	1			3.80552	0	43.0863	194	2	846.476	1691.95	0.676534	49.394	8477	8477	MS2	0/0
	FLSQPFTVAQVFTGIEGK	CL01.raw		CID	1	0	1	1			3.74213	0	25.9604	52	2	985.032	1969.06	7.18375	39.4545	7424	7424	MS2	0/0
	FLSQPFTVAQVFTGIEGK	CL02_140203205803.raw		CID	1	0	1	1			3.67209	0	23.8216	112	2	985.025	1969.04	-0.00759316	85.6667	14865	14865	MS2	0/0
	TVFIQELINNIAK	CL01.raw		CID	1	0	1	1			3.66911	0	16.7568	58	2	751.939	1502.87	9.05879	39.2248	7356	7356	MS2	0/0
	FLSQPFTVAQVFTGIEGK	CL01.raw		CID	1	0	1	1			3.49172	0	25.8548	55	3	657.024	1969.06	7.57988	39.487	7434	7434	MS2	0/0
	GISELGIYPAVDPLDSK	CL02.raw		CID	1	0	1	1			3.48071	0	41.6035	18	2	887.473	1773.94	6.98296	39.0444	6749	6749	MS2	0/0
	FAPIHAEAPEFTEQSTSAEILVTGIK	CL01.raw		CID	1	0	1	1			3.37135	0	43.2026	21	3	929.486	2786.44	6.83685	33.9733	5713	5713	MS2	0/0
	SLQDIIAILGmDELSEADKLTVER	CL02_140203205803.raw	M11(Oxidation)	CID	1	0	1	1			3.30361	1	37.0312	200	3	892.464	2675.38	-1.17948	96.899	17581	17581	MS2	0/0
	FLSQPFTVAQVFTGIEGK	CL03_140203232423.raw		CID	1	0	1	1			3.13377	0	19.0279	184	2	985.024	1969.04	-1.18549	79.4777	14722	14722	MS2	0/0
	IVGEEHYAVATR	CL01.raw		CID	1	0	1	1			3.08733	0	29.5299	92	2	672.854	1344.7	6.74004	19.6083	795	795	MS2	0/0
	IGLFGGAGVGK	CL02.raw		CID	1	0	1	1			3.03215	0	11.1341	42	2	488.289	975.57	7.8011	29.7313	3671	3671	MS2	0/0
	IVGEEHYAVATR	CL02_140203205803.raw		CID	1	0	1	1			3.01278	0	46.9949	200	2	672.85	1344.69	1.11176	29.0426	2240	2240	MS2	0/0
	IGLFGGAGVGK	CL02_140203205803.raw		CID	1	0	1	1			3.0105	0	13.9181	200	2	488.286	975.564	2.23295	48.5948	6544	6544	MS2	0/0
	VVDLLAPYAR	CL02_140203205803.raw		CID	1	0	1	1			2.98969	0	12.4841	200	2	558.824	1116.64	-0.491386	57.5043	8369	8369	MS2	0/0
	IVGEEHYAVATR	CL02.raw		CID	1	0	1	1			2.96533	0	38.4021	200	2	672.855	1344.7	8.37405	21.705	1118	1118	MS2	0/0
	IGLFGGAGVGK	CL01.raw		CID	1	0	1	1			2.90069	0	33.312	40	2	488.288	975.569	6.86265	27.2429	3378	3378	MS2	0/0
103.m00095 AFUA_7G01460;103.m00095	ribosomal protein S5|Aspergillus fumigatus AFU293|chr_7|66-4850|103	46.33	1	11	11	61	183.853	18.53	4	5	10.644	15.83	3	3	218.76	28.96	6	8	15.2001	15.83	3	4	200.851	25.1	5	6	18.5598	20.08	4	5	177.293	24.71	5	5	8.38335	11.58	2	2	188.091	25.1	5	6	10.3823	15.83	3	3	209.03	39	8
	Sequence	Spectrum File	Modifications	Activation Type	ΔScore	ΔCn	Rank	Search Engine Rank	IonScore	Exp Value	XCorr	# Missed Cleavages	Isolation Interference [%]	Ion Inject Time [ms]	Charge	m/z [Da]	MH+ [Da]	ΔM [ppm]	RT [min]	First Scan	Last Scan	MS Order	Ions Matched
	LLQLAGVQDAYTSSSGSTK	CL02.raw		CID	1	0	1	1	79.8	3.92673e-08		0	7.36257	31	2	963.503	1926	8.78993	31.6427	4277	4277	MS2	10/208
	LLQLAGVQDAYTSSSGSTK	CL03.raw		CID	1	0	1	1	72.61	2.22052e-07		0	2.23473	30	2	963.502	1926	7.64909	28.9304	3638	3638	MS2	9/208
	LLQLAGVQDAYTSSSGSTK	CL01.raw		CID	1	0	1	1	67.51	7.00805e-07		0	39.8103	22	3	642.67	1926	7.29352	28.9348	3951	3951	MS2	20/208
	LLQLAGVQDAYTSSSGSTK	CL02_140203205803.raw		CID	1	0	1	1	63.43	2.08813e-06		0	29.64	56	2	963.493	1925.98	-1.09741	55.3169	7918	7918	MS2	12/208
	SPLEEFSDVLR	CL02_140203205803.raw		CID	1	0	1	1	62.08	3.25207e-06		0	23.1647	99	2	646.33	1291.65	0.156753	67.8624	10855	10855	MS2	8/80
	LLQLAGVQDAYTSSSGSTK	CL01.raw		CID	1	0	1	1	61.61	3.00254e-06		0	14.6274	56	2	963.5	1925.99	5.68431	28.8996	3939	3939	MS2	9/208
	LLQLAGVQDAYTSSSGSTK	CL03_140203232423.raw		CID	1	0	1	1	58.94	2.54658e-05		0	30.6699	143	2	963.492	1925.98	-2.49179	51.128	7653	7653	MS2	27/208
	SPLEEFSDVLR	CL03.raw		CID	1	0	1	1	57.5	9.69162e-06		0	11.5174	31	2	646.335	1291.66	8.28429	33.612	5218	5218	MS2	8/80
	SPLEEFSDVLR	CL02.raw		CID	1	0	1	1	52.53	3.07159e-05		0	4.74126	46	2	646.336	1291.67	9.89088	36.591	5960	5960	MS2	15/80
	LLQLAGVQDAYTSSSGSTK	CL01_140203183131.raw		CID	1	0	1	1	51.28	3.463e-05		0	41.02	78	2	963.492	1925.98	-2.55517	51.158	8937	8937	MS2	8/208
	SPLEEFSDVLR	CL01_140203183131.raw		CID	1	0	1	1	50.95	4.17834e-05		0	4.39105	11	2	646.33	1291.65	-0.788318	62.9231	12454	12454	MS2	8/80
	SPLEEFSDVLR	CL03_140203232423.raw		CID	1	0	1	1	49.31	0.00023386		0	1.41141	16	2	646.33	1291.65	0.0622461	62.9378	10878	10878	MS2	8/80
	SPLEEFSDVLR	CL01.raw		CID	1	0	1	1	46.8	0.000109688		0	5.76335	13	2	646.335	1291.66	6.96121	33.6331	5595	5595	MS2	7/80
	LLQLAGVQDAYTSSSGSTK	CL01_140203183131.raw		CID	1	0	1	1	46.57	0.000102436		0	51.4415	21	3	642.664	1925.98	-1.64313	51.239	8959	8959	MS2	16/208
	LLQLAGVQDAYTSSSGSTK	CL02.raw		CID	1	0	1	1	43.99	0.00015961		0	44.7909	51	3	642.671	1926	9.00477	31.6477	4279	4279	MS2	10/208
	EYQIVDFFLPK	CL01_140203183131.raw		CID	1	0	1	1	41.89	0.000200614		0	23.3132	23	2	699.869	1398.73	0.148076	78.3972	16516	16516	MS2	9/112
	GYWGTNLGEPHSLPVK	CL01_140203183131.raw		CID	1	0	1	1	41.67	0.000211039		0	24.186	200	2	877.95	1754.89	3.57303	47.9724	8076	8076	MS2	7/160
	LLQLAGVQDAYTSSSGSTK	CL03.raw		CID	1	0	1	1	40.48	0.000362623		0	10.0727	24	3	642.671	1926	8.14915	28.96	3648	3648	MS2	14/208
	LLQLAGVQDAYTSSSGSTK	CL03_140203232423.raw		CID	1	0	1	1	40.46	0.00179455		0	41.801	49	3	642.666	1925.98	1.30408	51.2257	7675	7675	MS2	19/208
	EYQIVDFFLPK	CL03_140203232423.raw		CID	1	0	1	1	38.66	0.00271617		0	26.0234	19	2	699.869	1398.73	-0.201012	78.4825	14498	14498	MS2	8/112
	EYQIVDFFLPK	CL01.raw		CID	1	0	1	1	37.69	0.000604266		0	13.6116	44	2	699.873	1398.74	5.99528	39.41	7410	7410	MS2	9/112
	EYQIVDFFLPK	CL03.raw		CID	1	0	1	1	37.5	0.000595724		0	18.7872	31	2	699.874	1398.74	7.65343	39.4824	6947	6947	MS2	8/112
	GYWGTNLGEPHSLPVK	CL02_140203205803.raw		CID	1	0	1	1	37.11	0.000671149		0	17.4414	124	3	585.634	1754.89	0.504729	51.6938	7184	7184	MS2	10/160
	AAIIIAK	CL02_140203205803.raw		CID	1	0	1	1	37.08	0.000287659		0	8.17264	200	2	350.242	699.476	0.152583	28.9401	2219	2219	MS2	9/48
	EYQIVDFFLPK	CL02.raw		CID	1	0	1	1	36.19	0.000853549		0	20.7688	36	2	699.874	1398.74	7.1298	42.7913	7889	7889	MS2	8/112
	AAIIIAK	CL03_140203232423.raw		CID	0.3889	0	1	1	35.79	0.00525965		0	30.6507	200	2	350.242	699.476	0.152583	27.5594	2020	2020	MS2	9/48
	GYWGTNLGEPHSLPVK	CL01_140203183131.raw		CID	1	0	1	1	35.3	0.00101817		0	32.4813	20	3	585.634	1754.89	0.504729	47.7663	8018	8018	MS2	9/160
	GTGLVASPAVK	CL02_140203205803.raw		CID	1	0	1	1	32.22	0.00164943		0	8.91748	200	2	500.295	999.583	-0.753449	32.5122	2955	2955	MS2	7/80
	AVVVIGDSEGHIGLGIK	CL02.raw		CID	1	0	1	1	30.51	0.00162338		0	36.8542	15	3	555.322	1663.95	7.33499	32.0758	4416	4416	MS2	15/128
	GTGLVASPAVKR	CL03_140203232423.raw		CID	1	0	1	1	28.08	0.0310425		1	40.5203	196	3	385.9	1155.69	1.51522	24.255	1359	1359	MS2	10/92
	GTGLVASPAVK	CL01_140203183131.raw		CID	1	0	1	1	25.71	0.00788693		0	43.4095	65	2	500.295	999.584	0.284581	30.4279	2898	2898	MS2	11/80
	AVVVIGDSEGHIGLGIK	CL03_140203232423.raw		CID	1	0	1	1	25.41	0.0574059		0	50.3439	121	3	555.317	1663.94	-1.02826	53.0282	8123	8123	MS2	11/128
	LSVLPVR	CL02.raw		CID	1	0	1	1	24.29	0.00679863		0	31.0318	64	2	392.261	783.514	7.13264	27.8205	3051	3051	MS2	7/48
	LSVLPVR	CL01.raw		CID	1	0	1	1	24.2	0.00854917		0	29.7655	41	2	392.261	783.515	7.67793	25.5576	2787	2787	MS2	7/48
	LSVLPVR	CL03.raw		CID	1	0	1	1	23.95	0.00719156		0	33.0628	41	2	392.261	783.515	7.91163	25.5576	2566	2566	MS2	7/48
	GYWGTNLGEPHSLPVK	CL03_140203232423.raw		CID	1	0	1	1	23.1	0.0977139		0	55.1702	111	3	585.634	1754.89	0.504729	47.732	6882	6882	MS2	11/160
	AVVVIGDSEGHIGLGIK	CL03.raw		CID	1	0	1	1	22.67	0.00965657		0	24.8409	25	3	555.322	1663.95	7.33499	29.4485	3812	3812	MS2	6/128
	LSVLPVR	CL01_140203183131.raw		CID	1	0	1	1	16.39	0.0674385		0	47.92	84	2	392.258	783.51	1.05651	40.5725	6021	6021	MS2	7/48
	LSVLPVRR	CL03_140203232423.raw		CID	1	0	1	1	13.28	0.937468		1	47.8543	200	3	313.875	939.61	0.330767	30.2546	2585	2585	MS2	4/60
	LLQLAGVQDAYTSSSGSTK	CL02_140203205803.raw		CID	1	0	1	1			5.00595	0	29.64	56	2	963.493	1925.98	-1.09741	55.3169	7918	7918	MS2	0/0
	LLQLAGVQDAYTSSSGSTK	CL03_140203232423.raw		CID	1	0	1	1			4.5776	0	30.6699	143	2	963.492	1925.98	-2.49179	51.128	7653	7653	MS2	0/0
	LLQLAGVQDAYTSSSGSTK	CL02.raw		CID	1	0	1	1			4.55364	0	7.36257	31	2	963.503	1926	8.78993	31.6427	4277	4277	MS2	0/0
	LLQLAGVQDAYTSSSGSTK	CL01_140203183131.raw		CID	1	0	1	1			4.32407	0	51.4415	21	3	642.664	1925.98	-1.64313	51.239	8959	8959	MS2	0/0
	LLQLAGVQDAYTSSSGSTK	CL03.raw		CID	1	0	1	1			4.14115	0	2.23473	30	2	963.502	1926	7.64909	28.9304	3638	3638	MS2	0/0
	LLQLAGVQDAYTSSSGSTK	CL01.raw		CID	1	0	1	1			4.13936	0	14.6274	56	2	963.5	1925.99	5.68431	28.8996	3939	3939	MS2	0/0
	LLQLAGVQDAYTSSSGSTK	CL01_140203183131.raw		CID	1	0	1	1			4.03113	0	41.02	78	2	963.492	1925.98	-2.55517	51.158	8937	8937	MS2	0/0
	LLQLAGVQDAYTSSSGSTK	CL02.raw		CID	1	0	1	1			4.01596	0	44.7909	51	3	642.671	1926	9.00477	31.6477	4279	4279	MS2	0/0
	SPLEEFSDVLR	CL03_140203232423.raw		CID	1	0	1	1			3.91771	0	1.41141	16	2	646.33	1291.65	0.0622461	62.9378	10878	10878	MS2	0/0
	LLQLAGVQDAYTSSSGSTK	CL03_140203232423.raw		CID	1	0	1	1			3.78996	0	41.801	49	3	642.666	1925.98	1.30408	51.2257	7675	7675	MS2	0/0
	SPLEEFSDVLR	CL01_140203183131.raw		CID	1	0	1	1			3.46926	0	4.39105	11	2	646.33	1291.65	-0.788318	62.9231	12454	12454	MS2	0/0
	SPLEEFSDVLR	CL02.raw		CID	1	0	1	1			3.42392	0	4.74126	46	2	646.336	1291.67	9.89088	36.591	5960	5960	MS2	0/0
	SPLEEFSDVLR	CL02_140203205803.raw		CID	1	0	1	1			3.3774	0	23.1647	99	2	646.33	1291.65	0.156753	67.8624	10855	10855	MS2	0/0
	EYQIVDFFLPK	CL01_140203183131.raw		CID	1	0	1	1			3.37561	0	23.3132	23	2	699.869	1398.73	0.148076	78.3972	16516	16516	MS2	0/0
	GTGLVASPAVK	CL02.raw		CID	1	0	1	1			3.31235	0	51.9293	117	2	500.299	999.591	7.97815	23.3452	1573	1573	MS2	0/0
	EYQIVDFFLPK	CL01.raw		CID	1	0	1	1			3.29404	0	13.6116	44	2	699.873	1398.74	5.99528	39.41	7410	7410	MS2	0/0
	EYQIVDFFLPK	CL02.raw		CID	1	0	1	1			3.25394	0	20.7688	36	2	699.874	1398.74	7.1298	42.7913	7889	7889	MS2	0/0
	EYQIVDFFLPK	CL03_140203232423.raw		CID	1	0	1	1			3.24211	0	26.0234	19	2	699.869	1398.73	-0.201012	78.4825	14498	14498	MS2	0/0
	ATFLAVVNTYGFLTPNLWK	CL03_140203232423.raw		CID	1	0	1	1			3.23204	0	38.8634	200	2	1078.08	2155.16	0.801188	90.6356	17213	17213	MS2	0/0
	SPLEEFSDVLR	CL01.raw		CID	1	0	1	1			3.21064	0	5.76335	13	2	646.335	1291.66	6.96121	33.6331	5595	5595	MS2	0/0
	SPLEEFSDVLR	CL03.raw		CID	1	0	1	1			3.1964	0	11.5174	31	2	646.335	1291.66	8.28429	33.612	5218	5218	MS2	0/0
	EYQIVDFFLPK	CL03.raw		CID	1	0	1	1			3.0448	0	18.7872	31	2	699.874	1398.74	7.65343	39.4824	6947	6947	MS2	0/0
92.m00182 AFUA_2G09960;92.m00182	mitochondrial Hsp70 chaperone (Ssc70), putative|Aspergillus fumigatus AFU293|chr_2|72-5293|92	29.2	1	14	14	57		0				0			309.845	17.23	8	9	24.1834	10.22	5	6	160.069	10.22	5	5	23.6533	15.47	7	7	147.486	11.09	5	5	25.3937	12.41	6	7	81.5943	4.38	2	2		0			244.21	17.52	8
	Sequence	Spectrum File	Modifications	Activation Type	ΔScore	ΔCn	Rank	Search Engine Rank	IonScore	Exp Value	XCorr	# Missed Cleavages	Isolation Interference [%]	Ion Inject Time [ms]	Charge	m/z [Da]	MH+ [Da]	ΔM [ppm]	RT [min]	First Scan	Last Scan	MS Order	Ions Matched
	VVNEPTAAALAYGLEK	CL02.raw		CID	1	0	1	1	78.04	7.14515e-08		0	6.13215	27	2	823.45	1645.89	7.44399	32.9432	4706	4706	MS2	11/172
	VVNEPTAAALAYGLEK	CL03_140203232423.raw		CID	1	0	1	1	75.92	5.10454e-07		0	6.70751	98	2	823.444	1645.88	0.472326	54.3635	8457	8457	MS2	13/172
	VVNEPTAAALAYGLEK	CL01_140203183131.raw		CID	1	0	1	1	71.83	2.95265e-07		0	0	61	2	823.442	1645.88	-1.82686	54.3524	9830	9830	MS2	12/172
	VVNEPTAAALAYGLEK	CL03.raw		CID	1	0	1	1	69.17	5.93193e-07		0	25.3863	56	2	823.444	1645.88	0.323992	30.1082	4039	4039	MS2	11/172
	VVNEPTAAALAYGLEK	CL01_140203183131.raw		CID	1	0	1	1	60.73	3.88828e-06		0	0	121	2	823.441	1645.87	-2.93937	54.4435	9860	9860	MS2	10/172
	TDELQTASLTLFDK	CL01_140203183131.raw		CID	1	0	1	1	56.17	8.21257e-06		0	34.9217	129	2	791.399	1581.79	-5.7136	62.4682	12321	12321	MS2	9/140
	DAGQIAGLNVLR	CL02_140203205803.raw		CID	1	0	1	1	48.37	5.02133e-05		0	0	160	2	613.846	1226.68	-1.19663	60.3705	9020	9020	MS2	9/120
	TTPSVVAFAQDGER	CL02_140203205803.raw		CID	1	0	1	1	47.13	7.84251e-05		0	13.6739	87	2	739.368	1477.73	-0.181649	47.8207	6386	6386	MS2	9/120
	MKETAENYLSKPVK	CL01_140203183131.raw		CID	1	0	1	1	46.71	9.27875e-05		1	32.902	97	3	546.624	1637.86	0.219526	25.6529	1699	1699	MS2	8/152
	DANLQASDIQDIILVGGMTR	CL01_140203183131.raw		CID	1	0	1	1	45.95	0.000134672		0	19.9082	200	2	1065.55	2130.09	3.40268	80.8312	17071	17071	MS2	7/220
	SQTFSTAADFQTAVEIK	CL02_140203205803.raw		CID	1	0	1	1	43.96	0.000148663		0	35.2273	200	2	922.458	1843.91	0.774282	61.4061	9246	9246	MS2	9/188
	TTPSVVAFAQDGER	CL03_140203232423.raw		CID	1	0	1	1	42.14	0.00121887		0	12.9044	83	2	739.367	1477.73	-0.842504	44.1977	6082	6082	MS2	10/120
	DAGQIAGLNVLR	CL01_140203183131.raw		CID	1	0	1	1	41.6	0.000259437		0	15.4325	54	2	613.847	1226.69	0.69411	56.0628	10340	10340	MS2	7/120
	YSPSQIGGFILQK	CL02.raw		CID	1	0	1	1	40.58	0.000262495		0	30.2076	44	2	719.397	1437.79	8.68635	34.1575	5138	5138	MS2	8/128
	DAGQIAGLNVLR	CL03_140203232423.raw		CID	1	0	1	1	38.73	0.00267274		0	6.36212	99	2	613.846	1226.68	-0.301013	56.1292	8956	8956	MS2	5/120
	DANLQASDIQDIILVGGMTR	CL02_140203205803.raw		CID	1	0	1	1	37.9	0.000883887		0	77.7433	163	2	1065.55	2130.1	4.89266	86.9495	15141	15141	MS2	11/220
	MKETAENYLSKPVK	CL02.raw		CID	1	0	1	1	35.72	0.000884126		1	23.2762	58	3	546.628	1637.87	7.26261	20.9022	928	928	MS2	9/152
	TTPSVVAFAQDGER	CL01_140203183131.raw		CID	1	0	1	1	35.15	0.00138999		0	43.0911	37	2	739.366	1477.72	-2.41204	44.281	7031	7031	MS2	10/120
	MKETAENYLSKPVK	CL03_140203232423.raw		CID	1	0	1	1	34.29	0.00742945		1	15.016	155	3	546.624	1637.86	-0.115862	25.587	1610	1610	MS2	12/152
	YSPSQIGGFILQK	CL03_140203232423.raw		CID	1	0	1	1	32.88	0.0102791		0	39.7716	120	2	719.392	1437.78	2.23384	57.1744	9234	9234	MS2	7/128
	YSPSQIGGFILQK	CL02_140203205803.raw		CID	1	0	1	1	31.22	0.00237854		0	34.0404	130	2	719.393	1437.78	3.08286	61.8324	9342	9342	MS2	9/128
	TTPSVVAFAQDGER	CL03_140203232423.raw		CID	1	0	1	1	30.8	0.0165942		0	80.723	116	2	739.365	1477.72	-3.89897	44.147	6072	6072	MS2	9/120
	ALKDANLQASDIQDIILVGGMTR	CL03_140203232423.raw		CID	1	0	1	1	30.79	0.0166325		1	72.5787	139	3	814.772	2442.3	-0.4257	69.8388	12603	12603	MS2	8/256
	QAVVNPENTLFATK	CL02.raw		CID	1	0	1	1	30.32	0.00362297		0	34.7137	57	2	766.415	1531.82	7.34433	31.1197	4111	4111	MS2	11/156
	YSPSQIGGFILQK	CL01_140203183131.raw		CID	1	0	1	1	30.28	0.00328147		0	39.1298	80	2	719.391	1437.77	0.790508	57.1239	10650	10650	MS2	10/128
	SQLESLVEPLINR	CL02.raw		CID	1	0	1	1	29.61	0.00317247		0	34.6125	45	2	749.421	1497.84	5.37534	37.7012	6328	6328	MS2	15/140
	NAVVTVPAYFNDSQR	CL01_140203183131.raw		CID	1	0	1	1	29.22	0.00610338		0	46.938	25	2	840.92	1680.83	-0.894896	52.1052	9202	9202	MS2	7/168
	NAVVTVPAYFNDSQR	CL03_140203232423.raw		CID	1	0	1	1	27.35	0.0367246		0	0	72	2	840.921	1680.83	-0.168647	52.1201	7887	7887	MS2	6/168
	IVQHTNGDAWVEAR	CL03.raw		CID	1	0	1	1	26.16	0.0102894		0	72.5749	194	3	532.605	1595.8	5.82886	20.188	893	893	MS2	14/148
	ALKDANLQASDIQDIILVGGMTR	CL03_140203232423.raw		CID	1	0	1	1	26.14	0.048524		1	23.9622	200	3	814.775	2442.31	3.24794	69.9739	12633	12633	MS2	7/256
	SQLESLVEPLINR	CL03_140203232423.raw		CID	1	0	1	1	22.17	0.121048		0	52.1959	112	2	749.419	1497.83	1.78944	66.0013	11669	11669	MS2	6/140
	SQTFSTAADFQTAVEIK	CL02_140203205803.raw		CID	1	0	1	1			5.5353	0	35.2273	200	2	922.458	1843.91	0.774282	61.4061	9246	9246	MS2	0/0
	VVNEPTAAALAYGLEK	CL01_140203183131.raw		CID	1	0	1	1			4.90036	0	0	121	2	823.441	1645.87	-2.93937	54.4435	9860	9860	MS2	0/0
	MKETAENYLSKPVK	CL03_140203232423.raw		CID	1	0	1	1			4.60651	1	15.016	155	3	546.624	1637.86	-0.115862	25.587	1610	1610	MS2	0/0
	MKETAENYLSKPVK	CL01_140203183131.raw		CID	1	0	1	1			4.31914	1	32.902	97	3	546.624	1637.86	0.219526	25.6529	1699	1699	MS2	0/0
	TDELQTASLTLFDK	CL01_140203183131.raw		CID	1	0	1	1			4.20294	0	34.9217	129	2	791.399	1581.79	-5.7136	62.4682	12321	12321	MS2	0/0
	VVAVYDLGGGTFDISVLEIQK	CL02.raw		CID	1	0	1	1			4.13233	0	86.4987	101	3	741.742	2223.21	9.36111	44.1739	8336	8336	MS2	0/0
	VVNEPTAAALAYGLEK	CL03_140203232423.raw		CID	1	0	1	1			4.01028	0	6.70751	98	2	823.444	1645.88	0.472326	54.3635	8457	8457	MS2	0/0
	IVQHTNGDAWVEAR	CL03_140203232423.raw		CID	1	0	1	1			3.74015	0	27.5329	200	3	532.603	1595.79	0.550728	28.3382	2180	2180	MS2	0/0
	TTPSVVAFAQDGER	CL01_140203183131.raw		CID	1	0	1	1			3.67517	0	43.0911	37	2	739.366	1477.72	-2.41204	44.281	7031	7031	MS2	0/0
	DAGQIAGLNVLR	CL01_140203183131.raw		CID	1	0	1	1			3.62931	0	15.4325	54	2	613.847	1226.69	0.69411	56.0628	10340	10340	MS2	0/0
	DAGQIAGLNVLR	CL03_140203232423.raw		CID	1	0	1	1			3.62691	0	6.36212	99	2	613.846	1226.68	-0.301013	56.1292	8956	8956	MS2	0/0
	IVQHTNGDAWVEAR	CL03_140203232423.raw		CID	1	0	1	1			3.59982	0	6.41722	200	3	532.603	1595.79	0.550728	28.2886	2170	2170	MS2	0/0
	DAGQIAGLNVLR	CL02_140203205803.raw		CID	1	0	1	1			3.58062	0	0	160	2	613.846	1226.68	-1.19663	60.3705	9020	9020	MS2	0/0
	MKETAENYLSKPVK	CL02_140203205803.raw		CID	1	0	1	1			3.56756	1	29.3075	200	3	546.625	1637.86	2.00825	27.3806	1908	1908	MS2	0/0
	MKETAENYLSKPVK	CL02.raw		CID	1	0	1	1			3.53818	1	23.2762	58	3	546.628	1637.87	7.26261	20.9022	928	928	MS2	0/0
	VVNEPTAAALAYGLEK	CL02.raw		CID	1	0	1	1			3.52807	0	6.13215	27	2	823.45	1645.89	7.44399	32.9432	4706	4706	MS2	0/0
	VVNEPTAAALAYGLEK	CL01_140203183131.raw		CID	1	0	1	1			3.4565	0	0	61	2	823.442	1645.88	-1.82686	54.3524	9830	9830	MS2	0/0
	QAVVNPENTLFATK	CL02_140203205803.raw		CID	1	0	1	1			3.42958	0	44.1029	157	2	766.408	1531.81	-1.50123	53.6266	7586	7586	MS2	0/0
	TTPSVVAFAQDGER	CL03_140203232423.raw		CID	1	0	1	1			3.35971	0	80.723	116	2	739.365	1477.72	-3.89897	44.147	6072	6072	MS2	0/0
	YSPSQIGGFILQK	CL02.raw		CID	1	0	1	1			3.27383	0	30.2076	44	2	719.397	1437.79	8.68635	34.1575	5138	5138	MS2	0/0
	TTPSVVAFAQDGER	CL02_140203205803.raw		CID	1	0	1	1			3.2605	0	13.6739	87	2	739.368	1477.73	-0.181649	47.8207	6386	6386	MS2	0/0
	IVQHTNGDAWVEAR	CL02_140203205803.raw		CID	1	0	1	1			3.24676	0	8.72707	200	3	532.601	1595.79	-2.66207	30.5259	2542	2542	MS2	0/0
	SQLESLVEPLINR	CL02.raw		CID	1	0	1	1			3.18528	0	34.6125	45	2	749.421	1497.84	5.37534	37.7012	6328	6328	MS2	0/0
	NAVVTVPAYFNDSQR	CL02.raw		CID	1	0	1	1			3.08965	0	22.4933	43	2	840.927	1680.85	7.67478	32.0606	4412	4412	MS2	0/0
	QAVVNPENTLFATK	CL02.raw		CID	1	0	1	1			2.90599	0	34.7137	57	2	766.415	1531.82	7.34433	31.1197	4111	4111	MS2	0/0
	QAVVNPENTLFATK	CL02_140203205803.raw		CID	1	0	1	1			2.7734	0	62.0166	200	2	766.41	1531.81	0.172265	53.5805	7576	7576	MS2	0/0
108.m00614 AFUA_6G13550;108.m00614	ribosomal protein S13p/S18e|Aspergillus fumigatus AFU293|chr_6|5296-69|108	25.2	1	5	5	54	191.412	25.2	4	5	11.4342	18.9	3	3	237.023	25.2	4	8	18.0696	18.9	3	5	86.0357	15.75	3	3	9.97578	15.75	3	3	167.273	24.41	3	5	19.1202	25.2	4	6	129.549	24.41	3	3	11.0825	18.9	3	3	142.92	25.2	5
	Sequence	Spectrum File	Modifications	Activation Type	ΔScore	ΔCn	Rank	Search Engine Rank	IonScore	Exp Value	XCorr	# Missed Cleavages	Isolation Interference [%]	Ion Inject Time [ms]	Charge	m/z [Da]	MH+ [Da]	ΔM [ppm]	RT [min]	First Scan	Last Scan	MS Order	Ions Matched
	AGELTTEELER	CL02_140203205803.raw		CID	1	0	1	1	72.54	1.83871e-07		0	0	88	2	624.309	1247.61	-0.354107	36.3829	3827	3827	MS2	7/80
	AGELTTEELER	CL01.raw		CID	1	0	1	1	66.95	8.47714e-07		0	0	17	2	624.315	1247.62	8.45171	22.51	1721	1721	MS2	7/80
	IPTWFLNR	CL03.raw		CID	1	0	1	1	56.28	1.15397e-05		0	4.17469	42	2	523.796	1046.59	6.83503	31.2371	4432	4432	MS2	6/60
	IVTILQNPTQYK	CL01_140203183131.raw		CID	1	0	1	1	53.17	1.41549e-05		0	20.1667	3	2	709.406	1417.8	-0.345846	48.6243	8255	8255	MS2	10/112
	IVTILQNPTQYK	CL03.raw		CID	1	0	1	1	52.52	1.23147e-05		0	22.7822	11	2	709.41	1417.81	5.85318	28.0657	3359	3359	MS2	16/112
	AGELTTEELER	CL01_140203183131.raw		CID	1	0	1	1	51.85	2.35127e-05		0	0	23	2	624.31	1247.61	0.428639	33.6693	3861	3861	MS2	8/80
	IVTILQNPTQYK	CL01.raw		CID	1	0	1	1	51.84	1.47205e-05		0	15.407	3	2	709.41	1417.81	4.90611	28.0298	3648	3648	MS2	18/112
	IVTILQNPTQYK	CL02_140203205803.raw		CID	1	0	1	1	50.89	1.75161e-05		0	29.4424	81	2	709.408	1417.81	1.9788	52.7216	7392	7392	MS2	15/112
	AGELTTEELER	CL03_140203232423.raw		CID	1	0	1	1	50.88	0.000162913		0	0	44	2	624.309	1247.61	-0.549793	33.6873	3443	3443	MS2	8/80
	AGELTTEELER	CL03.raw		CID	1	0	1	1	50.3	3.59303e-05		0	11.5255	37	2	624.312	1247.62	4.9294	22.5234	1581	1581	MS2	6/80
	IPTWFLNR	CL01.raw		CID	1	0	1	1	48.63	6.78586e-05		0	8.76183	31	2	523.795	1046.58	5.20213	31.2199	4757	4757	MS2	6/60
	IVTILQNPTQYK	CL03_140203232423.raw		CID	1	0	1	1	45.82	0.000522344		0	29.2469	46	2	709.406	1417.8	-0.518042	48.7974	7119	7119	MS2	10/112
	RAGELTTEELER	CL02.raw		CID	1	0	1	1	44.66	0.000143631		1	20.0644	185	3	468.579	1403.72	6.99136	21.7154	1120	1120	MS2	8/132
	RAGELTTEELER	CL01.raw		CID	1	0	1	1	44.26	0.00014249		1	4.65765	104	2	702.364	1403.72	5.91392	19.7275	826	826	MS2	7/132
	RAGELTTEELER	CL01_140203183131.raw		CID	1	0	1	1	43.96	0.000186833		1	14.5714	155	3	468.576	1403.71	0.664887	26.899	2004	2004	MS2	12/132
	AGELTTEELER	CL02_140203205803.raw		CID	1	0	1	1	40.79	0.000300125		0	0	200	2	624.31	1247.61	0.526482	36.1221	3761	3761	MS2	14/80
	AGELTTEELER	CL02.raw		CID	1	0	1	1	38.96	0.000476465		0	8.35352	23	2	624.313	1247.62	6.29919	24.7945	2038	2038	MS2	7/80
	AGELTTEELER	CL01_140203183131.raw		CID	1	0	1	1	38.6	0.000455527		0	0	124	2	624.309	1247.61	-0.354107	34.0262	3981	3981	MS2	8/80
	IPTWFLNR	CL01_140203183131.raw		CID	1	0	1	1	38.14	0.000798001		0	0	32	2	523.793	1046.58	-0.0465338	55.9525	10307	10307	MS2	5/60
	IPTWFLNR	CL03_140203232423.raw		CID	1	0	1	1	38.06	0.00311858		0	0	103	2	523.793	1046.58	0.886566	56.0314	8930	8930	MS2	6/60
	IPTWFLNR	CL02_140203205803.raw		CID	1	0	1	1	37.73	0.000877008		0	0	199	2	523.793	1046.58	-0.279809	60.375	9021	9021	MS2	5/60
	RAGELTTEELER	CL01.raw		CID	1	0	1	1	37.02	0.000824229		1	18.8301	56	3	468.579	1403.72	6.27393	19.7246	825	825	MS2	10/132
	IVTILQNPTQYK	CL01_140203183131.raw		CID	1	0	1	1	37.02	0.000583321		0	43.7978	151	2	709.405	1417.8	-1.37902	49.1276	8406	8406	MS2	6/112
	RAGELTTEELER	CL03_140203232423.raw		CID	1	0	1	1	35.82	0.00522344		1	0	146	3	468.576	1403.71	-0.0525526	26.9237	1888	1888	MS2	5/132
	RAGELTTEELER	CL01_140203183131.raw		CID	1	0	1	1	35.66	0.00135822		1	0	74	2	702.36	1403.71	0.0874703	26.9395	2015	2015	MS2	11/132
	IPTWFLNR	CL02.raw		CID	1	0	1	1	34.5	0.00177407		0	13.2915	24	2	523.797	1046.59	8.70121	33.9535	5066	5066	MS2	6/60
	IPTWFLNR	CL02_140203205803.raw		CID	1	0	1	1	33.65	0.00243808		0	5.68085	72	2	523.793	1046.58	1.35311	60.6849	9091	9091	MS2	6/60
	IVTILQNPTQYK	CL01_140203183131.raw		CID	1	0	1	1	33.54	0.00129989		0	50.722	95	2	709.406	1417.81	0.342939	49.1922	8422	8422	MS2	6/112
	IVTILQNPTQYKIPTWFLNR	CL03_140203232423.raw		CID	1	0	1	1	24.34	0.073444		1	25.9639	200	3	815.791	2445.36	-2.2843	75.4037	13815	13815	MS2	10/208
	RAGELTTEELER	CL01.raw		CID	1	0	1	1			4.74465	1	4.65765	104	2	702.364	1403.72	5.91392	19.7275	826	826	MS2	0/0
	IVTILQNPTQYK	CL03.raw		CID	1	0	1	1			4.15412	0	22.7822	11	2	709.41	1417.81	5.85318	28.0657	3359	3359	MS2	0/0
	RAGELTTEELER	CL03_140203232423.raw		CID	1	0	1	1			4.10813	1	0	146	3	468.576	1403.71	-0.0525526	26.9237	1888	1888	MS2	0/0
	RAGELTTEELER	CL01_140203183131.raw		CID	1	0	1	1			4.092	1	14.5714	155	3	468.576	1403.71	0.664887	26.899	2004	2004	MS2	0/0
	AGELTTEELER	CL03_140203232423.raw		CID	1	0	1	1			3.88091	0	0	44	2	624.309	1247.61	-0.549793	33.6873	3443	3443	MS2	0/0
	AGELTTEELER	CL02.raw		CID	1	0	1	1			3.83401	0	8.35352	23	2	624.313	1247.62	6.29919	24.7945	2038	2038	MS2	0/0
	AGELTTEELER	CL01_140203183131.raw		CID	1	0	1	1			3.60334	0	0	124	2	624.309	1247.61	-0.354107	34.0262	3981	3981	MS2	0/0
	AGELTTEELER	CL02_140203205803.raw		CID	1	0	1	1			3.59205	0	0	88	2	624.309	1247.61	-0.354107	36.3829	3827	3827	MS2	0/0
	AGELTTEELER	CL01_140203183131.raw		CID	1	0	1	1			3.54207	0	0	23	2	624.31	1247.61	0.428639	33.6693	3861	3861	MS2	0/0
	RAGELTTEELER	CL03.raw		CID	1	0	1	1			3.52289	1	18.8612	200	2	702.366	1403.72	8.4358	19.7843	789	789	MS2	0/0
	IVTILQNPTQYK	CL03_140203232423.raw		CID	1	0	1	1			3.48628	0	29.2469	46	2	709.406	1417.8	-0.518042	48.7974	7119	7119	MS2	0/0
	RAGELTTEELER	CL02_140203205803.raw		CID	1	0	1	1			3.47034	1	0	200	2	702.361	1403.71	1.30494	28.9609	2223	2223	MS2	0/0
	RAGELTTEELER	CL01_140203183131.raw		CID	1	0	1	1			3.46657	1	0	74	2	702.36	1403.71	0.0874703	26.9395	2015	2015	MS2	0/0
	IVTILQNPTQYKIPTWFLNR	CL03_140203232423.raw		CID	1	0	1	1			3.46105	1	25.9639	200	3	815.791	2445.36	-2.2843	75.4037	13815	13815	MS2	0/0
	AGELTTEELER	CL03.raw		CID	1	0	1	1			3.40554	0	11.5255	37	2	624.312	1247.62	4.9294	22.5234	1581	1581	MS2	0/0
	IVTILQNPTQYK	CL01_140203183131.raw		CID	1	0	1	1			3.36565	0	43.7978	151	2	709.405	1417.8	-1.37902	49.1276	8406	8406	MS2	0/0
	IVTILQNPTQYK	CL01.raw		CID	1	0	1	1			3.35231	0	15.407	3	2	709.41	1417.81	4.90611	28.0298	3648	3648	MS2	0/0
	AGELTTEELER	CL01.raw		CID	1	0	1	1			3.33721	0	0	17	2	624.315	1247.62	8.45171	22.51	1721	1721	MS2	0/0
	RAGELTTEELER	CL02_140203205803.raw		CID	1	0	1	1			3.25176	1	11.5217	200	3	468.576	1403.71	0.338778	28.8835	2208	2208	MS2	0/0
	AGELTTEELER	CL02_140203205803.raw		CID	1	0	1	1			3.18337	0	0	200	2	624.31	1247.61	0.526482	36.1221	3761	3761	MS2	0/0
	RAGELTTEELER	CL02.raw		CID	1	0	1	1			3.14649	1	20.0644	185	3	468.579	1403.72	6.99136	21.7154	1120	1120	MS2	0/0
	IPTWFLNR	CL02.raw		CID	1	0	1	1			2.99528	0	13.2915	24	2	523.797	1046.59	8.70121	33.9535	5066	5066	MS2	0/0
	IPTWFLNR	CL03_140203232423.raw		CID	1	0	1	1			2.94361	0	0	103	2	523.793	1046.58	0.886566	56.0314	8930	8930	MS2	0/0
	IPTWFLNR	CL02_140203205803.raw		CID	1	0	1	1			2.81853	0	5.68085	72	2	523.793	1046.58	1.35311	60.6849	9091	9091	MS2	0/0
	IVTILQNPTQYK	CL02_140203205803.raw		CID	1	0	1	1			2.80415	0	29.4424	81	2	709.408	1417.81	1.9788	52.7216	7392	7392	MS2	0/0
108.m00002 AFUA_6G06370;108.m00002	NAD(+)-isocitrate dehydrogenase subunit I|Aspergillus fumigatus AFU293|chr_6|5296-69|108	29.23	1	10	10	48		0				0			113.14	14.95	4	5	11.8937	7.47	2	3	49.25	4.62	2	2		0			170.299	13.41	4	4	18.0457	16.26	5	5	236.837	18.68	6	8	22.4918	12.09	4	6	295.75	26.37	9
	Sequence	Spectrum File	Modifications	Activation Type	ΔScore	ΔCn	Rank	Search Engine Rank	IonScore	Exp Value	XCorr	# Missed Cleavages	Isolation Interference [%]	Ion Inject Time [ms]	Charge	m/z [Da]	MH+ [Da]	ΔM [ppm]	RT [min]	First Scan	Last Scan	MS Order	Ions Matched
	DQANPSAMILSGSMLLR	CL03_140203232423.raw		CID	1	0	1	1	105.4	5.75382e-10		0	26.5942	200	2	902.459	1803.91	0.31395	76.7378	14104	14104	MS2	14/188
	DQANPSAMILSGSMLLR	CL02_140203205803.raw		CID	1	0	1	1	85.64	1.28262e-08		0	23.2667	200	2	902.454	1803.9	-5.09967	82.6606	14205	14205	MS2	10/188
	FAFGFALANNR	CL02_140203205803.raw		CID	1	0	1	1	69.63	3.75681e-07		0	0	154	2	614.317	1227.63	-0.879103	65.1678	10157	10157	MS2	9/88
	FAFGFALANNR	CL03_140203232423.raw		CID	1	0	1	1	62.72	1.06649e-05		0	13.4965	116	2	614.317	1227.63	0.115258	60.266	10125	10125	MS2	8/88
	FAFGFALANNR	CL03.raw		CID	1	0	1	1	60.9	3.00747e-06		0	20.5501	51	2	614.323	1227.64	8.96498	32.7833	4949	4949	MS2	16/88
	DMGGQATTHEFTR	CL03.raw		CID	1	0	1	1	56.44	4.05343e-06		0	6.85958	153	2	725.828	1450.65	7.63393	19.4271	707	707	MS2	10/128
	ADNVPIEWEQVDVSGVDTGNK	CL03.raw		CID	1	0	1	1	55.47	8.22997e-06		0	4.19361	42	3	758.034	2272.09	6.07053	33.0805	5047	5047	MS2	11/232
	AVLDKMEAAL	CL03_140203232423.raw		CID	1	0	1	1	44.77	0.000665207		1	15.6074	86	2	530.789	1060.57	0.523643	52.1794	7902	7902	MS2	7/82
	ENTEGEYSGLEHQSVQGVVESLK	CL01_140203183131.raw		CID	1	0	1	1	42.61	0.00016103		0	8.01938	25	3	840.401	2519.19	-0.573489	53.5275	9593	9593	MS2	20/260
	FAFGFALANNR	CL01_140203183131.raw		CID	1	0	1	1	40.74	0.00029095		0	45.6696	89	2	614.317	1227.63	-0.779666	60.3475	11643	11643	MS2	8/88
	DVAVFEPGcR	CL03.raw	C9(Carbamidomethyl)	CID	1	0	1	1	40.42	0.000226955		0	19.2553	30	2	575.275	1149.54	6.60894	25.9858	2702	2702	MS2	5/72
	ENTEGEYSGLEHQSVQGVVESLK	CL03_140203232423.raw		CID	1	0	1	1	34.72	0.00672909		0	0	12	3	840.403	2519.19	1.60704	53.5272	8245	8245	MS2	17/260
	LADGLFR	CL03.raw		CID	1	0	1	1	34.68	0.00161694		0	17.7498	29	2	396.227	791.446	6.74259	25.496	2544	2544	MS2	6/48
	ADNVPIEWEQVDVSGVDTGNK	CL03_140203232423.raw		CID	1	0	1	1	33.85	0.0082216		0	19.601	91	3	758.027	2272.07	-2.39135	62.5395	10773	10773	MS2	21/232
	FAFGFALANNR	CL02.raw		CID	1	0	1	1	31.82	0.0023018		0	38.0726	53	2	614.323	1227.64	9.85989	35.6685	5653	5653	MS2	7/88
	ADNVPIEWEQVDVSGVDTGNK	CL01_140203183131.raw		CID	1	0	1	1	31.63	0.00201794		0	25.0515	51	3	758.029	2272.07	-0.134831	62.5685	12351	12351	MS2	9/232
	DVAVFEPGcR	CL02.raw	C9(Carbamidomethyl)	CID	1	0	1	1	30.43	0.00249076		0	37.1152	43	2	575.275	1149.54	6.07799	28.5167	3279	3279	MS2	6/72
	ADNVPIEWEQVDVSGVDTGNK	CL01_140203183131.raw		CID	1	0	1	1	30.42	0.00266629		0	17.3251	89	3	758.03	2272.08	1.31578	62.682	12382	12382	MS2	10/232
	ENTEGEYSGLEHQSVQGVVESLK	CL02_140203205803.raw		CID	1	0	1	1	29.94	0.00299104		0	7.30483	88	3	840.401	2519.19	0.0806702	58.0108	8470	8470	MS2	18/260
	ENTEGEYSGLEHQSVQGVVESLK	CL03.raw		CID	1	0	1	1	29.28	0.00413112		0	9.32553	15	3	840.409	2519.21	9.31149	29.317	3767	3767	MS2	15/260
	AVYDVIGEGK	CL03_140203232423.raw		CID	1	0	1	1	28.99	0.0251743		0	42.8835	33	2	525.777	1050.55	0.374442	38.6169	4740	4740	MS2	8/72
	ADNVPIEWEQVDVSGVDTGNK	CL03.raw		CID	1	0	1	1	28.58	0.00436828		0	13.1964	40	3	758.034	2272.09	6.71524	33.0596	5040	5040	MS2	15/232
	DVAVFEPGcR	CL02_140203205803.raw	C9(Carbamidomethyl)	CID	1	0	1	1	28.32	0.0037544		0	31.335	200	2	575.271	1149.54	-0.612005	44.9817	5767	5767	MS2	6/72
	ADNVPIEWEQVDVSGVDTGNK	CL03.raw		CID	1	0	1	1	28.04	0.00463257		0	5.48946	38	2	1136.55	2272.08	5.21684	33.1231	5062	5062	MS2	8/232
	DVAVFEPGcR	CL03_140203232423.raw	C9(Carbamidomethyl)	CID	1	0	1	1	27.84	0.0328062		0	21.3091	61	2	575.272	1149.54	0.768477	41.6897	5464	5464	MS2	5/72
	ADNVPIEWEQVDVSGVDTGNK	CL03_140203232423.raw		CID	1	0	1	1	26.26	0.0472016		0	29.2525	125	3	758.029	2272.07	0.429296	62.7472	10827	10827	MS2	14/232
	SGHQSFNVALR	CL03_140203232423.raw		CID	1	0	1	1	24.58	0.0694955		0	41.994	200	3	405.88	1215.62	1.0187	27.5644	2021	2021	MS2	4/108
	LADGLFR	CL03_140203232423.raw		CID	1	0	1	1	23.62	0.0866875		0	20.3638	68	2	396.224	791.441	0.187516	39.8516	5052	5052	MS2	5/48
	DMGGQATTHEFTR	CL01_140203183131.raw		CID	1	0	1	1	19.74	0.0311823		0	12.725	200	2	725.824	1450.64	1.40693	26.3589	1860	1860	MS2	10/128
	DQANPSAMILSGSMLLR	CL03_140203232423.raw		CID	1	0	1	1			4.80067	0	26.5942	200	2	902.459	1803.91	0.31395	76.7378	14104	14104	MS2	0/0
	ADNVPIEWEQVDVSGVDTGNK	CL03_140203232423.raw		CID	1	0	1	1			4.74961	0	19.601	91	3	758.027	2272.07	-2.39135	62.5395	10773	10773	MS2	0/0
	DQANPSAMILSGSMLLR	CL02_140203205803.raw		CID	1	0	1	1			4.38537	0	23.2667	200	2	902.454	1803.9	-5.09967	82.6606	14205	14205	MS2	0/0
	ADNVPIEWEQVDVSGVDTGNK	CL03.raw		CID	1	0	1	1			4.22507	0	13.1964	40	3	758.034	2272.09	6.71524	33.0596	5040	5040	MS2	0/0
	ADNVPIEWEQVDVSGVDTGNK	CL01_140203183131.raw		CID	1	0	1	1			4.21604	0	25.0515	51	3	758.029	2272.07	-0.134831	62.5685	12351	12351	MS2	0/0
	DMGGQATTHEFTR	CL03.raw		CID	1	0	1	1			4.19505	0	6.85958	153	2	725.828	1450.65	7.63393	19.4271	707	707	MS2	0/0
	ADNVPIEWEQVDVSGVDTGNK	CL01_140203183131.raw		CID	1	0	1	1			4.08333	0	17.3251	89	3	758.03	2272.08	1.31578	62.682	12382	12382	MS2	0/0
	ADNVPIEWEQVDVSGVDTGNK	CL03.raw		CID	1	0	1	1			4.01464	0	5.48946	38	2	1136.55	2272.08	5.21684	33.1231	5062	5062	MS2	0/0
	ENTEGEYSGLEHQSVQGVVESLK	CL02_140203205803.raw		CID	1	0	1	1			3.92369	0	30.1187	200	3	840.401	2519.19	-0.0646984	57.9864	8465	8465	MS2	0/0
	ADNVPIEWEQVDVSGVDTGNK	CL03.raw		CID	1	0	1	1			3.88398	0	4.19361	42	3	758.034	2272.09	6.07053	33.0805	5047	5047	MS2	0/0
	FAFGFALANNR	CL02_140203205803.raw		CID	1	0	1	1			3.82877	0	0	154	2	614.317	1227.63	-0.879103	65.1678	10157	10157	MS2	0/0
	DMGGQATTHEFTR	CL01_140203183131.raw		CID	1	0	1	1			3.59429	0	12.725	200	2	725.824	1450.64	1.40693	26.3589	1860	1860	MS2	0/0
	ADNVPIEWEQVDVSGVDTGNK	CL03_140203232423.raw		CID	1	0	1	1			3.53555	0	29.2525	125	3	758.029	2272.07	0.429296	62.7472	10827	10827	MS2	0/0
	FAFGFALANNR	CL03.raw		CID	1	0	1	1			3.51276	0	20.5501	51	2	614.323	1227.64	8.96498	32.7833	4949	4949	MS2	0/0
	FAFGFALANNR	CL03_140203232423.raw		CID	1	0	1	1			3.35965	0	13.4965	116	2	614.317	1227.63	0.115258	60.266	10125	10125	MS2	0/0
	AVLDKMEAAL	CL03_140203232423.raw		CID	1	0	1	1			3.17548	1	15.6074	86	2	530.789	1060.57	0.523643	52.1794	7902	7902	MS2	0/0
	DMGGQATTHEFTR	CL02_140203205803.raw		CID	1	0	1	1			3.05526	0	67.8087	200	2	725.821	1450.64	-1.7066	28.2317	2075	2075	MS2	0/0
	DVAVFEPGcR	CL02_140203205803.raw	C9(Carbamidomethyl)	CID	1	0	1	1			2.8526	0	31.335	200	2	575.271	1149.54	-0.612005	44.9817	5767	5767	MS2	0/0
	DVAVFEPGcR	CL03.raw	C9(Carbamidomethyl)	CID	1	0	1	1			2.66029	0	19.2553	30	2	575.275	1149.54	6.60894	25.9858	2702	2702	MS2	0/0
108.m00187 AFUA_6G08360;108.m00187	thiazole biosynthesis enzyme|Aspergillus fumigatus AFU293|chr_6|5296-69|108	21.39	1	4	4	47		0				0			251.065	17.47	3	6	21.5321	17.47	3	5	111.578	8.13	2	2	6.981	8.13	2	2	289.522	21.39	4	5	24.9378	21.39	4	6	101.196	9.34	2	2	8.55736	9.34	2	2	387.28	21.39	4
	Sequence	Spectrum File	Modifications	Activation Type	ΔScore	ΔCn	Rank	Search Engine Rank	IonScore	Exp Value	XCorr	# Missed Cleavages	Isolation Interference [%]	Ion Inject Time [ms]	Charge	m/z [Da]	MH+ [Da]	ΔM [ppm]	RT [min]	First Scan	Last Scan	MS Order	Ions Matched
	GLIIGGMELSEIDGFNR	CL02_140203205803.raw		CID	1	0	1	1	107.92	6.78031e-11		0	18.2833	106	2	910.964	1820.92	-0.151167	81.9783	14054	14054	MS2	14/132
	GLIIGGMELSEIDGFNR	CL01_140203183131.raw		CID	1	0	1	1	100.1	4.00667e-10		0	18.16	191	2	910.964	1820.92	-0.687469	76.0148	15957	15957	MS2	13/132
	GLIIGGmELSEIDGFNR	CL02_140203205803.raw	M7(Oxidation)	CID	1	0	1	1	91.92	2.76356e-09		0	32.2557	187	2	918.964	1836.92	2.08674	74.5219	12445	12445	MS2	13/132
	GLIIGGMELSEIDGFNR	CL03_140203232423.raw		CID	1	0	1	1	83.98	7.97915e-08		0	22.9275	138	2	910.966	1820.92	1.65885	76.0718	13955	13955	MS2	13/132
	GLIIGGMELSEIDGFNR	CL03_140203232423.raw		CID	1	0	1	1	79.3	2.34399e-07		0	41.3026	162	2	910.966	1820.92	1.85996	76.3364	14017	14017	MS2	13/132
	MGPTFGAMVLSGVK	CL02.raw		CID	1	0	1	1	71.98	2.34532e-07		0	21.7295	39	2	697.868	1394.73	8.70731	35.7231	5671	5671	MS2	11/104
	GLIIGGmELSEIDGFNR	CL03_140203232423.raw	M7(Oxidation)	CID	1	0	1	1	68.86	2.59392e-06		0	37.3218	114	2	918.963	1836.92	1.02348	69.1289	12438	12438	MS2	13/132
	GLDMNSAEDAIVK	CL02_140203205803.raw		CID	1	0	1	1	62.77	1.55891e-06		0	34.5685	200	2	681.831	1362.65	-2.33743	52.8238	7415	7415	MS2	9/128
	GLIIGGmELSEIDGFNR	CL03.raw	M7(Oxidation)	CID	1	0	1	1	59.28	5.48849e-06		0	46.0434	65	2	918.969	1836.93	8.20044	35.6032	5831	5831	MS2	9/132
	GLIIGGmELSEIDGFNR	CL01_140203183131.raw	M7(Oxidation)	CID	1	0	1	1	56.84	9.41914e-06		0	15.9698	133	2	918.964	1836.92	2.88418	69.1736	14287	14287	MS2	13/132
	MGPTFGAMVLSGVK	CL03.raw		CID	1	0	1	1	56.82	8.00683e-06		0	16.4821	28	2	697.867	1394.73	6.34422	32.8402	4967	4967	MS2	10/104
	GLDMNSAEDAIVK	CL02.raw		CID	1	0	1	1	54.82	1.07123e-05		0	26.5042	62	2	681.836	1362.66	5.72497	30.838	4018	4018	MS2	9/128
	MGPTFGAMVLSGVK	CL03_140203232423.raw		CID	1	0	1	1	54.2	7.58502e-05		0	34.0092	56	2	697.863	1394.72	0.567718	61.0571	10343	10343	MS2	11/104
	MGPTFGAMVLSGVK	CL02_140203205803.raw		CID	1	0	1	1	51.02	3.75572e-05		0	30.7393	76	2	697.862	1394.72	-0.132468	66.088	10386	10386	MS2	11/104
	MGPTFGAMVLSGVK	CL01_140203183131.raw		CID	1	0	1	1	51.01	3.68513e-05		0	32.1545	34	2	697.862	1394.72	0.392672	61.0618	11862	11862	MS2	11/104
	GLDMNSAEDAIVK	CL03_140203232423.raw		CID	1	0	1	1	48.7	0.000269127		0	32.419	200	2	681.832	1362.66	-0.545773	48.8407	7130	7130	MS2	8/128
	RPAEVFLNEIGVPFEEDPANPNFVVVK	CL03_140203232423.raw		CID	1	0	1	1	46.17	0.0004819		0	23.4057	200	3	1009.53	3026.56	-0.366385	77.1565	14192	14192	MS2	33/312
	RPAEVFLNEIGVPFEEDPANPNFVVVK	CL01_140203183131.raw		CID	1	0	1	1	42.77	0.00016646		0	17.2901	83	3	1009.53	3026.56	0.178111	77.1401	16217	16217	MS2	23/312
	RPAEVFLNEIGVPFEEDPANPNFVVVK	CL01_140203183131.raw		CID	1	0	1	1	42.34	0.000192537		0	39.0791	200	3	1009.53	3026.56	0.0571118	77.1112	16210	16210	MS2	16/312
	RPAEVFLNEIGVPFEEDPANPNFVVVK	CL03_140203232423.raw		CID	1	0	1	1	41.15	0.00153093		0	2.78525	79	3	1009.53	3026.56	-0.426884	77.2035	14202	14202	MS2	21/312
	mGPTFGAmVLSGVK	CL03_140203232423.raw	M1(Oxidation); M8(Oxidation)	CID	1	0	1	1	40.28	0.0018705		0	30.7995	119	2	713.857	1426.71	-0.102748	49.5561	7294	7294	MS2	9/104
	RPAEVFLNEIGVPFEEDPANPNFVVVK	CL02_140203205803.raw		CID	1	0	1	1	36.57	0.000715951		0	39.6549	136	3	1009.52	3026.55	-2.78637	83.3567	14346	14346	MS2	12/312
	mGPTFGAmVLSGVK	CL03_140203232423.raw	M1(Oxidation); M8(Oxidation)	CID	1	0	1	1	28.64	0.027287		0	38.1367	147	2	713.856	1426.71	-1.04392	49.7155	7335	7335	MS2	14/104
	mGPTFGAmVLSGVK	CL01_140203183131.raw	M1(Oxidation); M8(Oxidation)	CID	1	0	1	1	25.76	0.00929112		0	60.5197	76	2	713.857	1426.71	-0.27387	49.6007	8529	8529	MS2	10/104
	GLIIGGmELSEIDGFNR	CL02_140203205803.raw	M7(Oxidation)	CID	1	0	1	1			5.57639	0	32.2557	187	2	918.964	1836.92	2.08674	74.5219	12445	12445	MS2	0/0
	GLIIGGMELSEIDGFNR	CL01_140203183131.raw		CID	1	0	1	1			5.57271	0	18.16	191	2	910.964	1820.92	-0.687469	76.0148	15957	15957	MS2	0/0
	GLIIGGMELSEIDGFNR	CL03_140203232423.raw		CID	1	0	1	1			5.04917	0	22.9275	138	2	910.966	1820.92	1.65885	76.0718	13955	13955	MS2	0/0
	RPAEVFLNEIGVPFEEDPANPNFVVVK	CL02_140203205803.raw		CID	1	0	1	1			4.88694	0	39.6549	136	3	1009.52	3026.55	-2.78637	83.3567	14346	14346	MS2	0/0
	GLIIGGmELSEIDGFNR	CL03.raw	M7(Oxidation)	CID	1	0	1	1			4.87831	0	46.0434	65	2	918.969	1836.93	8.20044	35.6032	5831	5831	MS2	0/0
	GLIIGGmELSEIDGFNR	CL03_140203232423.raw	M7(Oxidation)	CID	1	0	1	1			4.64501	0	37.3218	114	2	918.963	1836.92	1.02348	69.1289	12438	12438	MS2	0/0
	RPAEVFLNEIGVPFEEDPANPNFVVVK	CL03_140203232423.raw		CID	1	0	1	1			4.55115	0	23.4057	200	3	1009.53	3026.56	-0.366385	77.1565	14192	14192	MS2	0/0
	GLIIGGMELSEIDGFNR	CL02_140203205803.raw		CID	1	0	1	1			4.5486	0	18.2833	106	2	910.964	1820.92	-0.151167	81.9783	14054	14054	MS2	0/0
	GLIIGGmELSEIDGFNR	CL01_140203183131.raw	M7(Oxidation)	CID	1	0	1	1			4.39123	0	15.9698	133	2	918.964	1836.92	2.88418	69.1736	14287	14287	MS2	0/0
	GLIIGGMELSEIDGFNR	CL03_140203232423.raw		CID	1	0	1	1			4.17141	0	41.3026	162	2	910.966	1820.92	1.85996	76.3364	14017	14017	MS2	0/0
	RPAEVFLNEIGVPFEEDPANPNFVVVK	CL01_140203183131.raw		CID	1	0	1	1			4.11385	0	17.2901	83	3	1009.53	3026.56	0.178111	77.1401	16217	16217	MS2	0/0
	RPAEVFLNEIGVPFEEDPANPNFVVVK	CL03_140203232423.raw		CID	1	0	1	1			3.94834	0	2.78525	79	3	1009.53	3026.56	-0.426884	77.2035	14202	14202	MS2	0/0
	RPAEVFLNEIGVPFEEDPANPNFVVVK	CL01_140203183131.raw		CID	1	0	1	1			3.9418	0	39.0791	200	3	1009.53	3026.56	0.0571118	77.1112	16210	16210	MS2	0/0
	MGPTFGAMVLSGVK	CL03_140203232423.raw		CID	1	0	1	1			3.85559	0	34.0092	56	2	697.863	1394.72	0.567718	61.0571	10343	10343	MS2	0/0
	MGPTFGAMVLSGVK	CL03.raw		CID	1	0	1	1			3.67905	0	16.4821	28	2	697.867	1394.73	6.34422	32.8402	4967	4967	MS2	0/0
	MGPTFGAMVLSGVK	CL02_140203205803.raw		CID	1	0	1	1			3.56776	0	30.7393	76	2	697.862	1394.72	-0.132468	66.088	10386	10386	MS2	0/0
	MGPTFGAMVLSGVK	CL02.raw		CID	1	0	1	1			3.56668	0	21.7295	39	2	697.868	1394.73	8.70731	35.7231	5671	5671	MS2	0/0
	MGPTFGAMVLSGVK	CL01_140203183131.raw		CID	1	0	1	1			3.51249	0	32.1545	34	2	697.862	1394.72	0.392672	61.0618	11862	11862	MS2	0/0
	GLIIGGmELSEIDGFNR	CL02_140203205803.raw	M7(Oxidation)	CID	1	0	1	1			3.45999	0	46.8644	200	2	918.961	1836.92	-0.372052	74.7339	12495	12495	MS2	0/0
	GLDMNSAEDAIVK	CL02.raw		CID	1	0	1	1			3.41432	0	26.5042	62	2	681.836	1362.66	5.72497	30.838	4018	4018	MS2	0/0
	mGPTFGAmVLSGVK	CL03_140203232423.raw	M1(Oxidation); M8(Oxidation)	CID	1	0	1	1			3.22525	0	38.1367	147	2	713.856	1426.71	-1.04392	49.7155	7335	7335	MS2	0/0
	mGPTFGAmVLSGVK	CL03_140203232423.raw	M1(Oxidation); M8(Oxidation)	CID	1	0	1	1			3.01431	0	30.7995	119	2	713.857	1426.71	-0.102748	49.5561	7294	7294	MS2	0/0
	GLDMNSAEDAIVK	CL02_140203205803.raw		CID	1	0	1	1			2.8981	0	34.5685	200	2	681.831	1362.65	-2.33743	52.8238	7415	7415	MS2	0/0
98.m00384 AFUA_1G04530;98.m00384	Ribosomal L18ae protein family|Aspergillus fumigatus AFU293|chr_1|5170-5275|98	56.76	1	9	9	47	145.894	18.92	3	4		0			225.378	37.16	6	8		0			185.942	29.05	4	6		0			285.013	25.68	4	9	23.4103	15.54	2	5	163.467	21.62	3	4	12.8574	16.89	2	3	210.17	43.24	6
	Sequence	Spectrum File	Modifications	Activation Type	ΔScore	ΔCn	Rank	Search Engine Rank	IonScore	Exp Value	XCorr	# Missed Cleavages	Isolation Interference [%]	Ion Inject Time [ms]	Charge	m/z [Da]	MH+ [Da]	ΔM [ppm]	RT [min]	First Scan	Last Scan	MS Order	Ions Matched
	TEAVEALYQDmAAR	CL01_140203183131.raw	M11(Oxidation)	CID	1	0	1	1	81.42	2.23543e-08		0	31.8013	54	2	792.372	1583.74	-0.0569695	41.0659	6144	6144	MS2	12/124
	TEAVEALYQDmAAR	CL02_140203205803.raw	M11(Oxidation)	CID	1	0	1	1	77.19	5.63407e-08		0	35.3384	131	2	792.371	1583.73	-1.36729	44.4484	5653	5653	MS2	12/124
	TEAVEALYQDMAAR	CL03.raw		CID	1	0	1	1	71.45	2.86457e-07		0	46.5305	9	2	784.38	1567.75	6.66545	30.4384	4157	4157	MS2	11/124
	TEAVEALYQDMAAR	CL01_140203183131.raw		CID	1	0	1	1	68.66	4.96927e-07		0	0	31	2	784.374	1567.74	-0.731565	54.7702	9959	9959	MS2	11/124
	TEAVEALYQDMAAR	CL02.raw		CID	1	0	1	1	65.79	1.0809e-06		0	19.813	8	2	784.379	1567.75	6.04255	33.2986	4835	4835	MS2	8/124
	TEAVEALYQDmAAR	CL03.raw	M11(Oxidation)	CID	1	0	1	1	65.32	8.3723e-07		0	79.586	58	2	792.376	1583.74	4.87596	25.1889	2450	2450	MS2	8/124
	TEAVEALYQDMAAR	CL01.raw		CID	1	0	1	1	64.83	1.31541e-06		0	36.505	11	2	784.38	1567.75	6.58759	30.4104	4465	4465	MS2	20/124
	TEAVEALYQDMAAR	CL02_140203205803.raw		CID	1	0	1	1	64.66	1.35082e-06		0	17.6525	56	2	784.375	1567.74	-0.186518	59.3075	8786	8786	MS2	12/124
	TEAVEALYQDmAAR	CL03_140203232423.raw	M11(Oxidation)	CID	1	0	1	1	64.1	7.76169e-06		0	61.4119	58	2	792.373	1583.74	0.482572	40.9799	5303	5303	MS2	12/124
	TEAVEALYQDmAAR	CL02.raw	M11(Oxidation)	CID	1	0	1	1	62.25	1.66785e-06		0	16.5639	39	2	792.377	1583.75	6.34041	27.7503	3027	3027	MS2	19/124
	TEAVEALYQDmAAR	CL01.raw	M11(Oxidation)	CID	1	0	1	1	61.85	1.69814e-06		0	67.8755	24	2	792.375	1583.74	4.02812	25.2057	2665	2665	MS2	9/124
	TEAVEALYQDmAAR	CL02_140203205803.raw	M11(Oxidation)	CID	1	0	1	1	54.95	9.11685e-06		0	40.0793	174	2	792.373	1583.74	1.48458	44.8638	5742	5742	MS2	19/124
	TEAVEALYQDMAAR	CL02_140203205803.raw		CID	1	0	1	1	51.74	2.41158e-05		0	42.7331	97	2	784.372	1567.74	-3.06749	59.6528	8866	8866	MS2	10/124
	TEAVEALYQDMAAR	CL03_140203232423.raw		CID	1	0	1	1	48.38	0.000289705		0	35.0802	21	2	784.372	1567.74	-3.92399	54.8045	8575	8575	MS2	12/124
	FGSIHILK	CL02_140203205803.raw		CID	1	0	1	1	39.18	0.000730727		0	30.8915	200	2	457.777	914.546	0.103588	37.272	4033	4033	MS2	7/56
	VFAYSRPSTFA	CL03.raw		CID	1	0	1	1	38.9	0.000631242		0	66.2683	31	2	623.32	1245.63	5.95945	25.7418	2627	2627	MS2	10/90
	ANGEIVSLNVIHEK	CL01_140203183131.raw		CID	1	0	1	1	37.08	0.000587653		0	21.6813	200	2	761.915	1522.82	0.791094	42.7923	6591	6591	MS2	6/152
	VVEIEKADTIR	CL03_140203232423.raw		CID	1	0	1	1	35.83	0.00521143		1	36.0536	101	3	424.91	1272.71	-0.676764	29.5205	2425	2425	MS2	11/100
	NFGIWLR	CL03.raw		CID	1	0	1	1	35.44	0.00131449		0	0	28	2	453.256	905.505	6.2154	30.8122	4288	4288	MS2	6/72
	IFAPNPVVAK	CL02_140203205803.raw		CID	1	0	1	1	34.84	0.00108271		0	6.92692	37	2	528.316	1055.62	-0.392235	44.8289	5733	5733	MS2	8/92
	FGSIHILK	CL02.raw		CID	1	0	1	1	34.74	0.00112472		0	11.8802	49	3	305.522	914.553	7.32993	25.0338	2113	2113	MS2	6/56
	FGSIHILK	CL02.raw		CID	1	0	1	1	33.88	0.00261927		0	36.0793	32	2	457.779	914.55	4.97545	25.099	2133	2133	MS2	5/56
	FGSIHILK	CL01_140203183131.raw		CID	1	0	1	1	33.13	0.00294276		0	27.0873	106	3	305.52	914.545	-0.47839	34.8808	4234	4234	MS2	6/56
	TEAVEALYQDMAAR	CL03_140203232423.raw		CID	1	0	1	1	32.22	0.0119662		0	22.4054	134	3	523.251	1567.74	-2.9982	54.9449	8615	8615	MS2	12/124
	FGSIHILK	CL02_140203205803.raw		CID	1	0	1	1	32.17	0.00367075		0	0	179	3	305.52	914.546	-0.278175	37.1686	4012	4012	MS2	9/56
	FGSIHILK	CL01.raw		CID	1	0	1	1	32.12	0.00392808		0	34.9578	15	3	305.522	914.55	4.72717	23.0328	1896	1896	MS2	5/56
	IFAPNPVVAK	CL02_140203205803.raw		CID	1	0	1	1	31.81	0.00217527		0	26.026	200	2	528.315	1055.62	-1.66426	44.4845	5660	5660	MS2	8/92
	ANGEIVSLNVIHEK	CL03_140203232423.raw		CID	1	0	1	1	31.53	0.0140267		0	16.4177	84	3	508.279	1522.82	0.762224	42.7369	5705	5705	MS2	13/152
	VFAYSRPSTFA	CL02.raw		CID	1	0	1	1	31.03	0.00386541		0	36.7728	36	2	623.321	1245.63	6.44944	28.2224	3182	3182	MS2	5/90
	NFGIWLR	CL03_140203232423.raw		CID	1	0	1	1	31.01	0.0158109		0	6.62158	54	2	453.254	905.5	1.36228	54.2989	8438	8438	MS2	6/72
	FGSIHILK	CL03_140203232423.raw		CID	1	0	1	1	29.65	0.021625		0	46.9721	127	3	305.52	914.547	0.722898	34.8106	3729	3729	MS2	9/56
	IFAPNPVVAK	CL02.raw		CID	1	0	1	1	28.67	0.00373536		0	19.3914	4	2	528.32	1055.63	7.70236	27.8992	3075	3075	MS2	7/92
	IFAPNPVVAK	CL03_140203232423.raw		CID	1	0	1	1	28.45	0.0285073		0	17.5982	104	2	528.317	1055.63	1.2267	41.2774	5374	5374	MS2	7/92
	FPLPHR	CL01.raw		CID	1	0	1	1	28.3	0.00332601		0	40.925	36	2	383.724	766.442	7.32422	19.5913	789	789	MS2	5/40
	TEAVEALYQDMAAR	CL01_140203183131.raw		CID	1	0	1	1	28.2	0.00567585		0	49.6074	122	2	784.374	1567.74	-0.42011	55.3312	10119	10119	MS2	17/124
	IFAPNPVVAK	CL01_140203183131.raw		CID	1	0	1	1	27.79	0.00499024		0	6.48385	36	2	528.316	1055.63	0.185955	41.3235	6217	6217	MS2	4/92
	FPLPHR	CL02_140203205803.raw		CID	1	0	1	1	26.13	0.00357996		0	21.1201	200	2	383.722	766.437	1.0331	27.2377	1881	1881	MS2	4/40
	NLKFPLPHR	CL01_140203183131.raw		CID	1	0	1	1	25.03	0.00922376		1	53.9819	104	3	374.557	1121.66	-0.435529	32.0538	3364	3364	MS2	7/96
	FPLPHR	CL01_140203183131.raw		CID	1	0	1	1	18.1	0.0454891		0	52.81	98	2	383.722	766.436	0.714561	25.6461	1697	1697	MS2	4/40
	TEAVEALYQDMAAR	CL02_140203205803.raw		CID	1	0	1	1			5.74327	0	17.6525	56	2	784.375	1567.74	-0.186518	59.3075	8786	8786	MS2	0/0
	TEAVEALYQDmAAR	CL02_140203205803.raw	M11(Oxidation)	CID	1	0	1	1			5.7323	0	35.3384	131	2	792.371	1583.73	-1.36729	44.4484	5653	5653	MS2	0/0
	TEAVEALYQDmAAR	CL03.raw	M11(Oxidation)	CID	1	0	1	1			5.18908	0	79.586	58	2	792.376	1583.74	4.87596	25.1889	2450	2450	MS2	0/0
	TEAVEALYQDMAAR	CL03.raw		CID	1	0	1	1			5.03599	0	46.5305	9	2	784.38	1567.75	6.66545	30.4384	4157	4157	MS2	0/0
	TEAVEALYQDMAAR	CL02_140203205803.raw		CID	1	0	1	1			4.68907	0	42.7331	97	2	784.372	1567.74	-3.06749	59.6528	8866	8866	MS2	0/0
	TEAVEALYQDmAAR	CL02_140203205803.raw	M11(Oxidation)	CID	1	0	1	1			3.85546	0	40.0793	174	2	792.373	1583.74	1.48458	44.8638	5742	5742	MS2	0/0
	NLKFPLPHR	CL02_140203205803.raw		CID	1	0	1	1			3.3902	1	29.7779	200	3	374.557	1121.66	-1.57825	34.0647	3299	3299	MS2	0/0
	VFAYSRPSTFA	CL03.raw		CID	1	0	1	1			2.63234	0	66.2683	31	2	623.32	1245.63	5.95945	25.7418	2627	2627	MS2	0/0
93.m00654 AFUA_3G08160;93.m00654	eukaryotic translation initiation factor 4, putative|Aspergillus fumigatus AFU293|chr_3|5237-5270|93	25.86	1	9	9	47		0				0			284.031	13.05	4	6	17.537	7.88	2	4	183.294	8.37	2	4	19.1744	12.32	3	5	223.833	14.04	4	5	20.7596	14.04	4	5	149.11	11.82	3	4	7.44529	8.37	2	2	280.62	22.41	7
	Sequence	Spectrum File	Modifications	Activation Type	ΔScore	ΔCn	Rank	Search Engine Rank	IonScore	Exp Value	XCorr	# Missed Cleavages	Isolation Interference [%]	Ion Inject Time [ms]	Charge	m/z [Da]	MH+ [Da]	ΔM [ppm]	RT [min]	First Scan	Last Scan	MS Order	Ions Matched
	GIDVQQVSLVINYDLPANR	CL03_140203232423.raw		CID	1	0	1	1	87.94	3.20595e-08		0	0	127	2	1057.57	2114.13	2.05014	73.3657	13376	13376	MS2	10/200
	GIDVQQVSLVINYDLPANR	CL02_140203205803.raw		CID	1	0	1	1	83.69	1.64612e-08		0	4.62465	135	2	1057.57	2114.13	0.89534	78.9711	13421	13421	MS2	15/200
	MFILDEADEMLSR	CL01_140203183131.raw		CID	1	0	1	1	82.32	1.7215e-08		0	49.6467	200	2	785.367	1569.73	-1.26586	75.5723	15858	15858	MS2	9/96
	GIDVQQVSLVINYDLPANR	CL03.raw		CID	1	0	1	1	78.92	3.71876e-08		0	8.84553	120	2	1057.58	2114.14	9.67178	37.0417	6227	6227	MS2	10/200
	GIDVQQVSLVINYDLPANR	CL01_140203183131.raw		CID	1	0	1	1	71.65	2.63306e-07		0	0	72	2	1057.57	2114.13	1.1263	73.2955	15323	15323	MS2	9/200
	GIDVQQVSLVINYDLPANR	CL02.raw		CID	1	0	1	1	67.85	4.75771e-07		0	20.8758	70	2	1057.58	2114.14	9.44083	40.3346	7141	7141	MS2	9/200
	GIDVQQVSLVINYDLPANR	CL02.raw		CID	1	0	1	1	67.75	6.63128e-07		0	5.24967	41	2	1057.57	2114.13	4.24426	40.3026	7131	7131	MS2	9/200
	MFILDEADEMLSR	CL03_140203232423.raw		CID	1	0	1	1	63.32	9.28873e-06		0	45.3255	200	2	785.368	1569.73	-0.099384	75.6367	13863	13863	MS2	11/96
	GVAINFVTADDVR	CL02_140203205803.raw		CID	1	0	1	1	58.4	9.10627e-06		0	38.7885	177	2	688.861	1376.71	-1.65909	57.707	8410	8410	MS2	10/128
	MFILDEADEMLSR	CL01_140203183131.raw		CID	1	0	1	1	57.84	4.82956e-06		0	16.7038	200	2	785.37	1569.73	1.84474	75.6396	15872	15872	MS2	9/96
	GIDVQQVSLVINYDLPANR	CL02.raw		CID	1	0	1	1	56.98	7.51677e-06		0	6.34072	45	3	705.382	2114.13	3.40067	40.3654	7151	7151	MS2	8/200
	GIDVQQVSLVINYDLPANR	CL03.raw		CID	1	0	1	1	55.19	9.38343e-06		0	28.0413	121	3	705.384	2114.14	6.86506	37.0035	6216	6216	MS2	10/200
	VLIATDLLAR	CL01_140203183131.raw		CID	1	0	1	1	54.61	1.01603e-05		0	36.1581	18	2	542.84	1084.67	0.00152148	58.2929	11010	11010	MS2	9/72
	VLIATDLLAR	CL02_140203205803.raw		CID	1	0	1	1	51.33	1.17793e-05		0	0	171	2	542.84	1084.67	0.90185	62.674	9545	9545	MS2	13/72
	GIDVQQVSLVINYDLPANR	CL02_140203205803.raw		CID	1	0	1	1	50.81	3.02896e-05		0	23.4397	181	3	705.379	2114.12	-0.929842	78.9899	13425	13425	MS2	19/200
	ALQEGPQVVVGTPGR	CL03_140203232423.raw		CID	1	0	1	1	49.01	0.000250586		0	20.8856	76	2	754.415	1507.82	0.323968	41.5478	5434	5434	MS2	8/160
	GIDVQQVSLVINYDLPANR	CL03_140203232423.raw		CID	1	0	1	1	47.03	0.000395327		0	7.34842	122	3	705.38	2114.12	0.0228748	73.3085	13363	13363	MS2	7/200
	GIDVQQVSLVINYDLPANR	CL01_140203183131.raw		CID	1	0	1	1	46.32	8.98381e-05		0	10.1325	60	3	705.38	2114.13	0.629148	73.2231	15305	15305	MS2	10/200
	VLIATDLLAR	CL03_140203232423.raw		CID	1	0	1	1	44.32	0.00073783		0	38.1014	33	2	542.84	1084.67	1.01439	58.2319	9549	9549	MS2	9/72
	ALQEGPQVVVGTPGR	CL02_140203205803.raw		CID	1	0	1	1	41.62	0.000289234		0	0	200	2	754.414	1507.82	-1.8619	44.9092	5753	5753	MS2	11/160
	TATFSISALQK	CL03_140203232423.raw		CID	1	0	1	1	38.61	0.00274762		0	19.6979	179	2	583.825	1166.64	0.869524	46.408	6579	6579	MS2	7/84
	TATFSISALQK	CL01_140203183131.raw		CID	1	0	1	1	38.25	0.000501239		0	18.5298	65	2	583.825	1166.64	0.555623	46.3329	7611	7611	MS2	7/84
	ALQEGPQVVVGTPGR	CL02.raw		CID	1	0	1	1	36.08	0.000764472		0	31.6887	42	2	754.419	1507.83	5.91003	27.753	3028	3028	MS2	9/160
	ALQEGPQVVVGTPGR	CL03.raw		CID	1	0	1	1	29.06	0.00384912		0	40.0774	55	2	754.42	1507.83	6.07195	25.3266	2492	2492	MS2	10/160
	KGVAINFVTADDVR	CL03.raw		CID	1	0	1	1	27.84	0.00665971		1	42.3303	68	3	502.28	1504.83	9.91149	26.0805	2735	2735	MS2	14/156
	DFTVSAMHGDMEQAQR	CL03_140203232423.raw		CID	1	0	1	1	21.87	0.129705		0	25.1848	157	3	608.267	1822.79	0.955612	41.332	5387	5387	MS2	20/132
	AILPIIK	CL03_140203232423.raw		CID	1	0	1	1	19.52	0.222821		0	9.90573	199	2	384.273	767.539	0.326849	49.2982	7239	7239	MS2	5/48
	GIDVQQVSLVINYDLPANR	CL01_140203183131.raw		CID	1	0	1	1			4.81628	0	10.1325	60	3	705.38	2114.13	0.629148	73.2231	15305	15305	MS2	0/0
	GIDVQQVSLVINYDLPANR	CL03_140203232423.raw		CID	1	0	1	1			4.70377	0	0	127	2	1057.57	2114.13	2.05014	73.3657	13376	13376	MS2	0/0
	GIDVQQVSLVINYDLPANR	CL02_140203205803.raw		CID	1	0	1	1			4.65645	0	4.62465	135	2	1057.57	2114.13	0.89534	78.9711	13421	13421	MS2	0/0
	GVAINFVTADDVR	CL02_140203205803.raw		CID	1	0	1	1			4.64884	0	38.7885	177	2	688.861	1376.71	-1.65909	57.707	8410	8410	MS2	0/0
	GIDVQQVSLVINYDLPANR	CL02.raw		CID	1	0	1	1			4.52847	0	20.8758	70	2	1057.58	2114.14	9.44083	40.3346	7141	7141	MS2	0/0
	GIDVQQVSLVINYDLPANR	CL01_140203183131.raw		CID	1	0	1	1			4.51809	0	0	72	2	1057.57	2114.13	1.1263	73.2955	15323	15323	MS2	0/0
	MFILDEADEMLSR	CL01_140203183131.raw		CID	1	0	1	1			4.38078	0	49.6467	200	2	785.367	1569.73	-1.26586	75.5723	15858	15858	MS2	0/0
	GIDVQQVSLVINYDLPANR	CL03_140203232423.raw		CID	1	0	1	1			4.2514	0	7.34842	122	3	705.38	2114.12	0.0228748	73.3085	13363	13363	MS2	0/0
	GIDVQQVSLVINYDLPANR	CL02_140203205803.raw		CID	1	0	1	1			4.21781	0	23.4397	181	3	705.379	2114.12	-0.929842	78.9899	13425	13425	MS2	0/0
	ALQEGPQVVVGTPGR	CL02_140203205803.raw		CID	1	0	1	1			4.15792	0	0	200	2	754.414	1507.82	-1.8619	44.9092	5753	5753	MS2	0/0
	GIDVQQVSLVINYDLPANR	CL03.raw		CID	1	0	1	1			4.12575	0	8.84553	120	2	1057.58	2114.14	9.67178	37.0417	6227	6227	MS2	0/0
	GIDVQQVSLVINYDLPANR	CL02.raw		CID	1	0	1	1			4.01571	0	6.34072	45	3	705.382	2114.13	3.40067	40.3654	7151	7151	MS2	0/0
	ALQEGPQVVVGTPGR	CL03_140203232423.raw		CID	1	0	1	1			3.82277	0	20.8856	76	2	754.415	1507.82	0.323968	41.5478	5434	5434	MS2	0/0
	MFILDEADEMLSR	CL01_140203183131.raw		CID	1	0	1	1			3.82181	0	16.7038	200	2	785.37	1569.73	1.84474	75.6396	15872	15872	MS2	0/0
	MFILDEADEMLSR	CL03_140203232423.raw		CID	1	0	1	1			3.77964	0	45.3255	200	2	785.368	1569.73	-0.099384	75.6367	13863	13863	MS2	0/0
	ALQEGPQVVVGTPGR	CL02.raw		CID	1	0	1	1			3.62371	0	31.6887	42	2	754.419	1507.83	5.91003	27.753	3028	3028	MS2	0/0
	GIDVQQVSLVINYDLPANR	CL02.raw		CID	1	0	1	1			3.60862	0	5.24967	41	2	1057.57	2114.13	4.24426	40.3026	7131	7131	MS2	0/0
	DFTVSAmHGDMEQAQR	CL02.raw	M7(Oxidation)	CID	1	0	1	1			3.39787	0	19.2639	102	3	613.604	1838.8	9.55465	24.1981	1842	1842	MS2	0/0
	ALQEGPQVVVGTPGR	CL03.raw		CID	1	0	1	1			3.31954	0	40.0774	55	2	754.42	1507.83	6.07195	25.3266	2492	2492	MS2	0/0
	VLIATDLLAR	CL02_140203205803.raw		CID	1	0	1	1			3.0786	0	0	171	2	542.84	1084.67	0.90185	62.674	9545	9545	MS2	0/0
92.m00876 AFUA_2G07380;92.m00876	60S ribosomal protein L18|Aspergillus fumigatus AFU293|chr_2|72-5293|92	35.33	1	6	6	47	135.23	16.3	3	3		0			259.611	35.33	6	7	11.2944	20.65	3	3	110.878	22.28	4	4		0			314.594	35.33	6	8	15.2947	20.65	3	4	168.034	21.74	4	4	6.50996	13.04	2	2	307.69	35.33	6
	Sequence	Spectrum File	Modifications	Activation Type	ΔScore	ΔCn	Rank	Search Engine Rank	IonScore	Exp Value	XCorr	# Missed Cleavages	Isolation Interference [%]	Ion Inject Time [ms]	Charge	m/z [Da]	MH+ [Da]	ΔM [ppm]	RT [min]	First Scan	Last Scan	MS Order	Ions Matched
	APTGANTLLLR	CL03.raw		CID	1	0	1	1	78.83	3.73117e-08		0	19.6356	14	2	563.836	1126.67	6.66708	25.3137	2486	2486	MS2	9/100
	AGGETLTLDQLALR	CL02_140203205803.raw		CID	1	0	1	1	69.41	5.44119e-07		0	9.85655	92	2	729.402	1457.8	1.02866	63.6653	9797	9797	MS2	10/120
	APTGANTLLLR	CL01.raw		CID	1	0	1	1	67.32	5.28257e-07		0	34.4179	25	2	563.836	1126.66	5.69197	25.2997	2695	2695	MS2	10/100
	AGGETLTLDQLALR	CL03_140203232423.raw		CID	1	0	1	1	67.04	3.94418e-06		0	4.86851	21	2	729.402	1457.8	0.777453	58.6464	9675	9675	MS2	8/120
	TIVVIGTITDDNR	CL03_140203232423.raw		CID	1	0	1	1	66.47	4.49735e-06		0	17.0458	72	2	708.888	1416.77	-0.184033	52.3685	7947	7947	MS2	10/100
	TIVVIGTITDDNR	CL01.raw		CID	1	0	1	1	64.76	1.52059e-06		0	10.2394	10	2	708.892	1416.78	5.67488	29.7616	4231	4231	MS2	10/100
	SENVYLQVLVK	CL01_140203183131.raw		CID	1	0	1	1	64.25	1.20268e-06		0	9.8987	50	2	646.367	1291.73	1.48279	55.1587	10070	10070	MS2	9/112
	AGGETLTLDQLALR	CL02_140203205803.raw		CID	1	0	1	1	63.67	2.0403e-06		0	26.7232	74	2	729.402	1457.8	0.0238279	63.2809	9703	9703	MS2	9/120
	TIVVIGTITDDNR	CL03.raw		CID	1	0	1	1	63.02	2.34476e-06		0	24.4461	8	2	708.893	1416.78	6.01953	29.7995	3933	3933	MS2	10/100
	APTGANTLLLR	CL03_140203232423.raw		CID	1	0	1	1	60.87	1.63289e-05		0	18.404	170	2	563.833	1126.66	1.5748	40.3876	5174	5174	MS2	10/100
	SENVYLQVLVK	CL02_140203205803.raw		CID	1	0	1	1	59.72	3.41311e-06		0	29.4407	186	2	646.367	1291.73	0.537775	59.5368	8840	8840	MS2	16/112
	APTGANTLLLR	CL02_140203205803.raw		CID	1	0	1	1	59.38	3.11432e-06		0	6.8458	53	2	563.834	1126.66	2.44158	43.889	5539	5539	MS2	10/100
	AGGETLTLDQLALR	CL01_140203183131.raw		CID	1	0	1	1	58.7	6.40757e-06		0	47.2744	72	2	729.402	1457.8	0.107564	58.6057	11110	11110	MS2	8/120
	APTGANTLLLR	CL01_140203183131.raw		CID	1	0	1	1	58.63	4.02632e-06		0	16.4067	129	2	563.833	1126.66	0.708027	40.4197	5984	5984	MS2	8/100
	APTGANTLLLR	CL02.raw		CID	1	0	1	1	58.37	3.85697e-06		0	26.4345	18	2	563.837	1126.67	7.85889	27.6456	2989	2989	MS2	7/100
	TIVVIGTITDDNR	CL02_140203205803.raw		CID	1	0	1	1	55.61	1.09916e-05		0	32.1601	40	2	708.889	1416.77	0.505255	56.4456	8148	8148	MS2	10/100
	APTGANTLLLR	CL02_140203205803.raw		CID	1	0	1	1	54.87	8.96051e-06		0	35.539	159	2	563.833	1126.66	0.166291	43.5333	5467	5467	MS2	10/100
	SENVYLQVLVK	CL03_140203232423.raw		CID	1	0	1	1	53.44	9.03559e-05		0	28.8678	71	2	646.367	1291.73	0.25427	55.2086	8690	8690	MS2	9/112
	APTGANTLLLR	CL03_140203232423.raw		CID	1	0	1	1	50.64	0.00017217		0	15.127	121	2	563.833	1126.66	0.59968	40.9161	5290	5290	MS2	10/100
	TIVVIGTITDDNR	CL01_140203183131.raw		CID	1	0	1	1	49.36	4.98274e-05		0	20.4861	37	2	708.888	1416.77	-0.0978721	52.3892	9280	9280	MS2	9/100
	APTGANTLLLR	CL01_140203183131.raw		CID	1	0	1	1	44.58	0.000102308		0	16.4772	130	2	563.833	1126.66	0.708027	40.9407	6114	6114	MS2	8/100
	AGGETLTLDQLALR	CL03_140203232423.raw		CID	1	0	1	1	38.64	0.0027287		0	0	200	3	486.603	1457.8	-0.320341	58.7925	9719	9719	MS2	16/120
	AGGETLTLDQLALR	CL02.raw		CID	1	0	1	1	37.21	0.000855485		0	36.2315	4	2	729.406	1457.8	6.22027	34.894	5398	5398	MS2	7/120
	INRPPVSLSR	CL03.raw		CID	1	0	1	1	36.51	0.000398862		0	5.75339	32	3	380.23	1138.68	6.58536	19.9289	824	824	MS2	9/104
	INRPPVSLSR	CL02_140203205803.raw		CID	1	0	1	1	34.7	0.000497597		0	0	200	3	380.228	1138.67	1.03757	29.4778	2333	2333	MS2	13/104
	LLTVPK	CL01_140203183131.raw		CID	0.4412	0	1	1	33.66	0.00126447		0	0	103	2	335.729	670.45	0.81092	28.9745	2509	2509	MS2	5/40
	INRPPVSLSR	CL03_140203232423.raw		CID	1	0	1	1	33.14	0.00968181		0	2.30901	66	3	380.228	1138.67	0.876769	27.5489	2017	2017	MS2	8/104
	LLTVPK	CL03.raw		CID	1	0	1	1	30.55	0.00157334		0	12.1382	103	2	335.731	670.454	6.91029	21.074	1128	1128	MS2	5/40
	INRPPVSLSR	CL01_140203183131.raw		CID	1	0	1	1	30.54	0.00259363		0	3.59517	42	3	380.228	1138.67	0.0727367	27.5657	2165	2165	MS2	10/104
	LLTVPK	CL01.raw		CID	1	0	1	1	30.15	0.00217232		0	6.49752	33	2	335.731	670.455	7.00133	21.0758	1230	1230	MS2	5/40
	LLTVPK	CL02.raw		CID	1	0	1	1	30.08	0.00179234		0	2.7603	41	2	335.731	670.455	7.82064	22.9581	1450	1450	MS2	5/40
	LLTVPK	CL03_140203232423.raw		CID	1	0	1	1	28.45	0.0285073		0	40.1171	150	2	335.729	670.45	0.264704	28.9597	2307	2307	MS2	5/40
	INRPPVSLSR	CL02.raw		CID	1	0	1	1	28.37	0.00265718		0	59.2331	64	3	380.231	1138.68	6.98737	21.84	1151	1151	MS2	9/104
	LLTVPK	CL02_140203205803.raw		CID		0	2	2	25.97	0.00371431		0	16.9583	200	2	335.729	670.45	0.628848	30.763	2590	2590	MS2	3/40
	AGGETLTLDQLALR	CL03_140203232423.raw		CID	1	0	1	1			4.37141	0	0	200	3	486.603	1457.8	-0.320341	58.7925	9719	9719	MS2	0/0
	TIVVIGTITDDNR	CL02_140203205803.raw		CID	1	0	1	1			4.2742	0	32.1601	40	2	708.889	1416.77	0.505255	56.4456	8148	8148	MS2	0/0
	SENVYLQVLVK	CL01_140203183131.raw		CID	1	0	1	1			3.91807	0	9.8987	50	2	646.367	1291.73	1.48279	55.1587	10070	10070	MS2	0/0
	SENVYLQVLVK	CL03_140203232423.raw		CID	1	0	1	1			3.91613	0	28.8678	71	2	646.367	1291.73	0.25427	55.2086	8690	8690	MS2	0/0
	TIVVIGTITDDNR	CL03.raw		CID	1	0	1	1			3.8589	0	24.4461	8	2	708.893	1416.78	6.01953	29.7995	3933	3933	MS2	0/0
	AGGETLTLDQLALR	CL01_140203183131.raw		CID	1	0	1	1			3.80148	0	47.2744	72	2	729.402	1457.8	0.107564	58.6057	11110	11110	MS2	0/0
	TIVVIGTITDDNR	CL03_140203232423.raw		CID	1	0	1	1			3.71892	0	17.0458	72	2	708.888	1416.77	-0.184033	52.3685	7947	7947	MS2	0/0
	AGGETLTLDQLALR	CL02_140203205803.raw		CID	1	0	1	1			3.71727	0	9.85655	92	2	729.402	1457.8	1.02866	63.6653	9797	9797	MS2	0/0
	AGGETLTLDQLALR	CL02_140203205803.raw		CID	1	0	1	1			3.68236	0	26.7232	74	2	729.402	1457.8	0.0238279	63.2809	9703	9703	MS2	0/0
	SENVYLQVLVK	CL02_140203205803.raw		CID	1	0	1	1			3.62084	0	29.4407	186	2	646.367	1291.73	0.537775	59.5368	8840	8840	MS2	0/0
	TIVVIGTITDDNR	CL01_140203183131.raw		CID	1	0	1	1			3.57489	0	20.4861	37	2	708.888	1416.77	-0.0978721	52.3892	9280	9280	MS2	0/0
	AGGETLTLDQLALR	CL03_140203232423.raw		CID	1	0	1	1			3.33811	0	4.86851	21	2	729.402	1457.8	0.777453	58.6464	9675	9675	MS2	0/0
	APTGANTLLLR	CL03.raw		CID	1	0	1	1			2.65107	0	19.6356	14	2	563.836	1126.67	6.66708	25.3137	2486	2486	MS2	0/0
53.m03905 AFUA_5G01970;53.m03905	glyceraldehyde 3-phosphate dehydrogenase GpdA|Aspergillus fumigatus AFU293|chr_5|5147|53	31.36	1	7	7	46	78.6477	13.31	2	2		0			273.652	31.36	7	9	20.4998	23.08	5	5		0				0			267.395	25.74	5	6	28.8696	25.74	5	6		0			7.70442	10.06	2	2	382.79	31.36	6
	Sequence	Spectrum File	Modifications	Activation Type	ΔScore	ΔCn	Rank	Search Engine Rank	IonScore	Exp Value	XCorr	# Missed Cleavages	Isolation Interference [%]	Ion Inject Time [ms]	Charge	m/z [Da]	MH+ [Da]	ΔM [ppm]	RT [min]	First Scan	Last Scan	MS Order	Ions Matched
	FYAEKDPSQIPWSETGAAYIVESTGVFTTK	CL03_140203232423.raw		CID	1	0	1	1	81.18	1.5204e-07		1	4.65248	32	3	1108.21	3322.62	1.69975	77.2681	14216	14216	MS2	14/332
	GTIETYDQGLIVNGK	CL01_140203183131.raw		CID	1	0	1	1	76.99	8.29943e-08		0	11.3924	46	2	804.418	1607.83	0.665233	47.499	7944	7944	MS2	9/140
	VPTSNVSVVDLTcR	CL02_140203205803.raw	C13(Carbamidomethyl)	CID	1	0	1	1	74.15	1.99988e-07		0	18.2609	200	2	773.898	1546.79	-0.999429	51.6981	7185	7185	MS2	9/140
	VPTSNVSVVDLTcR	CL03_140203232423.raw	C13(Carbamidomethyl)	CID	1	0	1	1	71.5	1.4124e-06		0	5.30172	165	2	773.899	1546.79	0.65786	47.9025	6921	6921	MS2	9/140
	TAAQNIIPSSTGAAK	CL03_140203232423.raw		CID	1	0	1	1	66.23	4.75288e-06		0	0	48	2	715.385	1429.76	-0.78752	33.7236	3453	3453	MS2	17/156
	FYAEKDPSQIPWSETGAAYIVESTGVFTTK	CL03_140203232423.raw		CID	1	0	1	1	62.93	1.01615e-05		1	2.89909	89	3	1108.21	3322.62	2.47127	77.2069	14203	14203	MS2	13/332
	FYAEKDPSQIPWSETGAAYIVESTGVFTTK	CL02_140203205803.raw		CID	1	0	1	1	62.85	1.71204e-06		1	3.81277	200	3	1108.21	3322.61	-1.27612	83.3667	14348	14348	MS2	12/332
	GTIETYDQGLIVNGK	CL03_140203232423.raw		CID	1	0	1	1	61.83	1.30905e-05		0	3.65172	85	2	804.418	1607.83	0.893	47.5245	6836	6836	MS2	12/140
	FYAEKDPSQIPWSETGAAYIVESTGVFTTK	CL01_140203183131.raw		CID	1	0	1	1	57.07	6.77359e-06		1	78.131	49	3	1108.21	3322.61	-1.05569	77.1338	16215	16215	MS2	12/332
	VPTSNVSVVDLTcR	CL01_140203183131.raw	C13(Carbamidomethyl)	CID	1	0	1	1	56.25	1.26868e-05		0	25.1478	63	2	773.898	1546.79	0.18435	47.8997	8056	8056	MS2	8/140
	LVAWYDNEWGYSR	CL02_140203205803.raw		CID	1	0	1	1	54.24	8.47584e-06		0	0	129	2	829.888	1658.77	5.36124	63.8933	9853	9853	MS2	8/120
	FYAEKDPSQIPWSETGAAYIVESTGVFTTK	CL02_140203205803.raw		CID	1	0	1	1	53.51	1.44838e-05		1	0	54	3	1108.21	3322.61	-1.38634	83.3898	14353	14353	MS2	11/332
	LVAWYDNEWGYSR	CL03_140203232423.raw		CID	1	0	1	1	50.47	0.000179043		0	25.2882	67	2	829.884	1658.76	1.09297	58.9851	9775	9775	MS2	8/120
	TAAQNIIPSSTGAAK	CL02_140203205803.raw		CID	1	0	1	1	49.47	4.63216e-05		0	12.1803	105	2	715.388	1429.77	3.22523	36.2081	3780	3780	MS2	19/156
	GTIETYDQGLIVNGK	CL01.raw		CID	1	0	1	1	47.95	6.81379e-05		0	20.3763	53	2	804.423	1607.84	6.58715	27.5382	3480	3480	MS2	9/140
	TAAQNIIPSSTGAAK	CL03_140203232423.raw		CID	1	0	1	1	47.12	0.000387219		0	9.16923	41	2	715.386	1429.76	-0.531386	33.7118	3450	3450	MS2	18/156
	FYAEKDPSQIPWSETGAAYIVESTGVFTTK	CL01.raw		CID	1	0	1	1	45.08	0.000100898		1	2.00927	38	3	1108.22	3322.63	5.44713	38.0306	6993	6993	MS2	9/332
	GTIETYDQGLIVNGK	CL02_140203205803.raw		CID	1	0	1	1	44.78	0.000131401		0	0	200	2	804.419	1607.83	2.2596	51.3182	7106	7106	MS2	8/140
	VPTSNVSVVDLTcR	CL01_140203183131.raw	C13(Carbamidomethyl)	CID	1	0	1	1	39.55	0.000571225		0	11.5893	61	2	773.899	1546.79	0.973534	48.1203	8116	8116	MS2	10/140
	LVAWYDNEWGYSR	CL01_140203183131.raw		CID	1	0	1	1	37.01	0.000584666		0	44.4759	109	2	829.882	1658.76	-1.40913	58.8921	11198	11198	MS2	7/120
	FGIVEGLMTTVHSYTATQK	CL01_140203183131.raw		CID	1	0	1	1	35.65	0.00134774		0	58.4486	69	3	695.024	2083.06	2.14872	65.7379	13294	13294	MS2	20/148
	FGIVEGLMTTVHSYTATQK	CL03_140203232423.raw		CID	1	0	1	1	32.53	0.0111418		0	31.5664	70	3	695.023	2083.06	1.3576	65.7994	11615	11615	MS2	16/148
	LVAWYDNEWGYSR	CL01_140203183131.raw		CID	1	0	1	1	27.2	0.00559639		0	24.9745	74	2	829.885	1658.76	1.6817	59.0938	11262	11262	MS2	8/120
	DPSQIPWSETGAAYIVESTGVFTTK	CL01_140203183131.raw		CID	1	0	1	1	26.06	0.0094142		0	30.9649	62	3	895.441	2684.31	-0.339247	87.1927	18566	18566	MS2	10/276
	TAAQNIIPSSTGAAK	CL01_140203183131.raw		CID	1	0	1	1	24.04	0.0193284		0	10.089	16	2	715.387	1429.77	0.920038	33.837	3922	3922	MS2	7/156
	FYAEKDPSQIPWSETGAAYIVESTGVFTTK	CL02_140203205803.raw		CID	1	0	1	1			6.84462	1	0	54	3	1108.21	3322.61	-1.38634	83.3898	14353	14353	MS2	0/0
	FYAEKDPSQIPWSETGAAYIVESTGVFTTK	CL02_140203205803.raw		CID	1	0	1	1			6.73395	1	3.81277	200	3	1108.21	3322.61	-1.27612	83.3667	14348	14348	MS2	0/0
	FYAEKDPSQIPWSETGAAYIVESTGVFTTK	CL03_140203232423.raw		CID	1	0	1	1			6.20876	1	2.89909	89	3	1108.21	3322.62	2.47127	77.2069	14203	14203	MS2	0/0
	FYAEKDPSQIPWSETGAAYIVESTGVFTTK	CL03_140203232423.raw		CID	1	0	1	1			5.8581	1	4.65248	32	3	1108.21	3322.62	1.69975	77.2681	14216	14216	MS2	0/0
	FYAEKDPSQIPWSETGAAYIVESTGVFTTK	CL01_140203183131.raw		CID	1	0	1	1			5.71516	1	78.131	49	3	1108.21	3322.61	-1.05569	77.1338	16215	16215	MS2	0/0
	GTIETYDQGLIVNGK	CL03_140203232423.raw		CID	1	0	1	1			4.6775	0	3.65172	85	2	804.418	1607.83	0.893	47.5245	6836	6836	MS2	0/0
	TAAQNIIPSSTGAAK	CL03_140203232423.raw		CID	1	0	1	1			4.09097	0	9.16923	41	2	715.386	1429.76	-0.531386	33.7118	3450	3450	MS2	0/0
	GTIETYDQGLIVNGK	CL02_140203205803.raw		CID	1	0	1	1			4.05569	0	0	200	2	804.419	1607.83	2.2596	51.3182	7106	7106	MS2	0/0
	GTIETYDQGLIVNGK	CL03.raw		CID	1	0	1	1			4.05343	0	23.5831	124	2	804.424	1607.84	7.65005	27.5818	3202	3202	MS2	0/0
	TAAQNIIPSSTGAAK	CL02_140203205803.raw		CID	1	0	1	1			3.91038	0	12.1803	105	2	715.388	1429.77	3.22523	36.2081	3780	3780	MS2	0/0
	VPTSNVSVVDLTcR	CL02_140203205803.raw	C13(Carbamidomethyl)	CID	1	0	1	1			3.89665	0	18.2609	200	2	773.898	1546.79	-0.999429	51.6981	7185	7185	MS2	0/0
	GTIETYDQGLIVNGK	CL01_140203183131.raw		CID	1	0	1	1			3.87758	0	11.3924	46	2	804.418	1607.83	0.665233	47.499	7944	7944	MS2	0/0
	VPTSNVSVVDLTcR	CL03_140203232423.raw	C13(Carbamidomethyl)	CID	1	0	1	1			3.83648	0	5.30172	165	2	773.899	1546.79	0.65786	47.9025	6921	6921	MS2	0/0
	VPTSNVSVVDLTcR	CL01_140203183131.raw	C13(Carbamidomethyl)	CID	1	0	1	1			3.80726	0	25.1478	63	2	773.898	1546.79	0.18435	47.8997	8056	8056	MS2	0/0
	FGIVEGLMTTVHSYTATQK	CL03.raw		CID	1	0	1	1			3.65099	0	34.9477	36	3	695.029	2083.07	9.79614	34.2103	5413	5413	MS2	0/0
	DPSQIPWSETGAAYIVESTGVFTTK	CL01_140203183131.raw		CID	1	0	1	1			3.62651	0	30.9649	62	3	895.441	2684.31	-0.339247	87.1927	18566	18566	MS2	0/0
	FGIVEGLMTTVHSYTATQK	CL01_140203183131.raw		CID	1	0	1	1			3.47328	0	58.4486	69	3	695.024	2083.06	2.14872	65.7379	13294	13294	MS2	0/0
	LVAWYDNEWGYSR	CL02_140203205803.raw		CID	1	0	1	1			3.42833	0	0	129	2	829.888	1658.77	5.36124	63.8933	9853	9853	MS2	0/0
	LVAWYDNEWGYSR	CL03_140203232423.raw		CID	1	0	1	1			3.37562	0	25.2882	67	2	829.884	1658.76	1.09297	58.9851	9775	9775	MS2	0/0
	TAAQNIIPSSTGAAK	CL03_140203232423.raw		CID	1	0	1	1			3.36258	0	0	48	2	715.385	1429.76	-0.78752	33.7236	3453	3453	MS2	0/0
	FGIVEGLMTTVHSYTATQK	CL03_140203232423.raw		CID	1	0	1	1			3.31643	0	31.5664	70	3	695.023	2083.06	1.3576	65.7994	11615	11615	MS2	0/0
95.m00528 AFUA_1G14410;95.m00528	60S ribosomal protein L17|Aspergillus fumigatus AFU293|chr_1|70-4832|95	37.63	1	7	7	44	124.074	14.95	3	3	9.74095	14.95	3	3	191.236	24.74	5	7		0			143.789	20.1	4	4	6.20863	10.31	2	2	211.889	32.47	5	7	17.4828	27.84	4	5	119.378	14.95	3	3	9.00729	15.46	3	3	191.22	24.74	5
	Sequence	Spectrum File	Modifications	Activation Type	ΔScore	ΔCn	Rank	Search Engine Rank	IonScore	Exp Value	XCorr	# Missed Cleavages	Isolation Interference [%]	Ion Inject Time [ms]	Charge	m/z [Da]	MH+ [Da]	ΔM [ppm]	RT [min]	First Scan	Last Scan	MS Order	Ions Matched
	SAQFLLDLLK	CL01.raw		CID	1	0	1	1	67.51	3.98955e-07		0	6.50426	23	2	574.344	1147.68	7.84943	37.7766	6915	6915	MS2	8/100
	YAAQDIPAAK	CL02_140203205803.raw		CID	1	0	1	1	57.19	8.78532e-06		0	5.81273	32	2	524.277	1047.55	0.410082	29.1296	2259	2259	MS2	6/96
	YAAQDIPAAK	CL02.raw		CID	1	0	1	1	57.08	1.21448e-05		0	48.9526	65	2	524.28	1047.55	5.53736	21.837	1150	1150	MS2	6/96
	YAAQDIPAAK	CL03.raw		CID	1	0	1	1	57.07	1.00131e-05		0	40.056	17	2	524.281	1047.55	7.05222	19.8772	813	813	MS2	6/96
	SAQFLLDLLK	CL03.raw		CID	1	0	1	1	52.74	9.50218e-06		0	8.43048	20	2	574.344	1147.68	7.63671	37.8235	6452	6452	MS2	7/100
	GLDTGNLIVK	CL03_140203232423.raw		CID	1	0	1	1	51.47	0.000142219		0	23.9784	11	2	515.301	1029.59	0.216114	42.9315	5750	5750	MS2	8/88
	YAAQDIPAAK	CL01.raw		CID	1	0	1	1	51.14	4.76861e-05		0	48.8641	9	2	524.28	1047.55	5.3043	19.8797	865	865	MS2	6/96
	SAQFLLDLLK	CL02.raw		CID	1	0	1	1	49.87	2.21533e-05		0	5.67269	56	2	574.344	1147.68	7.53034	40.9318	7314	7314	MS2	7/100
	SAQFLLDLLK	CL01_140203183131.raw		CID	1	0	1	1	47.5	5.22285e-05		0	5.2544	71	2	574.34	1147.67	1.25496	74.09	15517	15517	MS2	11/100
	SAQFLLDLLK	CL02_140203205803.raw		CID	1	0	1	1	47.47	3.31262e-05		0	0	23	2	574.339	1147.67	-1.29776	79.5261	13542	13542	MS2	13/100
	GLDTGNLIVK	CL01_140203183131.raw		CID	1	0	1	1	46.93	9.83426e-05		0	29.5965	21	2	515.301	1029.59	-0.0210092	42.891	6613	6613	MS2	8/88
	SAQFLLDLLK	CL02_140203205803.raw		CID	1	0	1	1	45.89	6.05435e-05		0	0	136	2	574.341	1147.67	1.57405	79.1935	13471	13471	MS2	13/100
	SAQFLLDLLK	CL03_140203232423.raw		CID	1	0	1	1	45.58	0.000552022		0	2.41243	50	2	574.34	1147.67	0.61678	73.6414	13434	13434	MS2	11/100
	SAQFLLDLLK	CL01_140203183131.raw		CID	1	0	1	1	45.48	8.31587e-05		0	0	76	2	574.34	1147.67	-0.340491	73.5371	15384	15384	MS2	11/100
	SAQFLLDLLK	CL03_140203232423.raw		CID	1	0	1	1	45.22	0.000599731		0	0	95	2	574.34	1147.67	0.935869	74.1777	13553	13553	MS2	11/100
	GLDTGNLIVK	CL02.raw		CID	1	0	1	1	45.11	0.000184991		0	15.8755	7	2	515.304	1029.6	5.66992	28.6353	3317	3317	MS2	7/88
	GLDTGNLIVK	CL02_140203205803.raw		CID	1	0	1	1	43.17	0.000238564		0	21.8987	175	2	515.3	1029.59	-1.20663	46.0706	5989	5989	MS2	7/88
	INPYMTNPcHIELILTEGEETVQK	CL02_140203205803.raw	C9(Carbamidomethyl)	CID	1	0	1	1	40.4	0.000360244		0	17.9403	71	3	943.8	2829.38	1.51025	73.1446	12094	12094	MS2	17/272
	ALAFLENVK	CL03.raw		CID	1	0	1	1	40.25	0.000297379		0	32.4437	38	2	502.796	1004.59	7.71703	28.933	3639	3639	MS2	6/72
	YAAQDIPAAK	CL02_140203205803.raw		CID	1	0	1	1	39.63	0.000500908		0	20.7304	200	2	524.277	1047.55	0.177022	28.7516	2183	2183	MS2	5/96
	ALAFLENVK	CL02.raw		CID	1	0	1	1	39.45	0.000391579		0	31.8618	37	2	502.796	1004.58	6.5019	31.4567	4220	4220	MS2	6/72
	YAAQDIPAAK	CL03_140203232423.raw		CID	1	0	1	1	39.31	0.0023386		0	35.2323	88	2	524.278	1047.55	0.8762	26.8695	1877	1877	MS2	5/96
	YAAQDIPAAK	CL01_140203183131.raw		CID	1	0	1	1	39.02	0.000576445		0	23.9269	19	2	524.277	1047.55	0.0604928	26.9214	2008	2008	MS2	5/96
	ALAFLENVK	CL02_140203205803.raw		CID	1	0	1	1	38.47	0.000469368		0	12.9113	21	2	502.792	1004.58	-0.728142	53.6083	7581	7581	MS2	7/72
	NKTEVVPFR	CL01_140203183131.raw		CID	1	0	1	1	37.01	0.000746503		1	6.83837	145	2	545.307	1089.61	1.21293	25.9577	1764	1764	MS2	5/96
	ALAFLENVK	CL01.raw		CID	1	0	1	1	34.31	0.00127885		0	16.1168	9	2	502.796	1004.58	6.13737	28.9229	3946	3946	MS2	6/72
	ALAFLENVK	CL01_140203183131.raw		CID	1	0	1	1	32.02	0.00184462		0	7.17567	11	2	502.793	1004.58	0.730027	49.7096	8559	8559	MS2	7/72
	NKTEVVPFR	CL03_140203232423.raw		CID	1	0	1	1	30.19	0.0190966		1	8.26391	200	2	545.307	1089.61	0.764799	25.9499	1681	1681	MS2	5/96
	ALAFLENVK	CL03_140203232423.raw		CID	1	0	1	1	29.26	0.0236568		0	15.3372	27	2	502.792	1004.58	0.0616999	49.6828	7324	7324	MS2	7/72
	YAAQDIPAAK	CL03_140203232423.raw		CID	1	0	1	1	28.19	0.0302661		0	27.3863	172	2	524.278	1047.55	0.8762	27.3939	1985	1985	MS2	8/96
	YAAQDIPAAK	CL01_140203183131.raw		CID	1	0	1	1	25.08	0.015678		0	55.4783	200	2	524.277	1047.55	-0.289096	27.518	2155	2155	MS2	12/96
	INPYMTNPcHIELILTEGEETVQK	CL02_140203205803.raw	C9(Carbamidomethyl)	CID	1	0	1	1			4.62546	0	17.9403	71	3	943.8	2829.38	1.51025	73.1446	12094	12094	MS2	0/0
	SAQFLLDLLK	CL01.raw		CID	1	0	1	1			3.55505	0	6.50426	23	2	574.344	1147.68	7.84943	37.7766	6915	6915	MS2	0/0
	SAQFLLDLLK	CL02_140203205803.raw		CID	1	0	1	1			3.53771	0	0	136	2	574.341	1147.67	1.57405	79.1935	13471	13471	MS2	0/0
	SAQFLLDLLK	CL03.raw		CID	1	0	1	1			3.44167	0	8.43048	20	2	574.344	1147.68	7.63671	37.8235	6452	6452	MS2	0/0
	YAAQDIPAAK	CL02_140203205803.raw		CID	1	0	1	1			3.43149	0	5.81273	32	2	524.277	1047.55	0.410082	29.1296	2259	2259	MS2	0/0
	SAQFLLDLLK	CL02.raw		CID	1	0	1	1			3.34915	0	5.67269	56	2	574.344	1147.68	7.53034	40.9318	7314	7314	MS2	0/0
	YAAQDIPAAK	CL01.raw		CID	1	0	1	1			3.27876	0	48.8641	9	2	524.28	1047.55	5.3043	19.8797	865	865	MS2	0/0
	GLDTGNLIVK	CL02_140203205803.raw		CID	1	0	1	1			3.08567	0	21.8987	175	2	515.3	1029.59	-1.20663	46.0706	5989	5989	MS2	0/0
	YAAQDIPAAK	CL03.raw		CID	1	0	1	1			2.98097	0	40.056	17	2	524.281	1047.55	7.05222	19.8772	813	813	MS2	0/0
	ALAFLENVK	CL01.raw		CID	1	0	1	1			2.90714	0	16.1168	9	2	502.796	1004.58	6.13737	28.9229	3946	3946	MS2	0/0
	GLDTGNLIVK	CL02.raw		CID	1	0	1	1			2.85947	0	15.8755	7	2	515.304	1029.6	5.66992	28.6353	3317	3317	MS2	0/0
	SAQFLLDLLK	CL02_140203205803.raw		CID	1	0	1	1			2.80246	0	0	23	2	574.339	1147.67	-1.29776	79.5261	13542	13542	MS2	0/0
	NKTEVVPFRR	CL03.raw		CID	1	0	1	1			2.58466	2	19.1738	160	2	623.36	1245.71	4.94387	17.4979	297	297	MS2	0/0
94.m00843 AFUA_5G05450;94.m00843	40S ribosomal protein S3Ae|Aspergillus fumigatus AFU293|chr_5|71-5291|94	50.78	1	12	12	43	104.628	9.38	3	3		0			258.284	35.94	8	11		0			148.526	21.48	5	5		0			196.03	33.2	7	7	6.52583	12.11	2	2	64.616	12.5	3	3		0			257.7	25	7
	Sequence	Spectrum File	Modifications	Activation Type	ΔScore	ΔCn	Rank	Search Engine Rank	IonScore	Exp Value	XCorr	# Missed Cleavages	Isolation Interference [%]	Ion Inject Time [ms]	Charge	m/z [Da]	MH+ [Da]	ΔM [ppm]	RT [min]	First Scan	Last Scan	MS Order	Ions Matched
	TTDDYLLR	CL02_140203205803.raw		CID	1	0	1	1	55.61	7.28192e-06		0	32.1649	200	2	498.755	996.503	3.6138	37.4347	4066	4066	MS2	7/56
	APSTFQIR	CL01.raw		CID	1	0	1	1	54.3	2.3221e-05		0	19.0507	37	2	460.258	919.508	8.81638	21.4159	1345	1345	MS2	7/64
	APSTFQIR	CL02.raw		CID	1	0	1	1	53.16	3.01912e-05		0	39.7203	44	2	460.257	919.506	7.28969	23.3278	1567	1567	MS2	6/64
	TTDDYLLR	CL01.raw		CID	1	0	1	1	51.19	2.319e-05		0	44.4248	26	2	498.755	996.503	2.94006	23.6098	2103	2103	MS2	7/56
	IFEVSLADLQNDEDHAFR	CL03_140203232423.raw		CID	1	0	1	1	51.08	0.000155581		0	4.94368	142	3	707.008	2119.01	-0.481108	65.218	11477	11477	MS2	14/168
	TTDDYLLR	CL03_140203232423.raw		CID	1	0	1	1	48.5	0.00028181		0	0	52	2	498.753	996.499	-0.489909	35.0838	3810	3810	MS2	6/56
	EAAScSLAQLTHK	CL02_140203205803.raw	C5(Carbamidomethyl)	CID	1	0	1	1	48.26	4.62766e-05		0	6.58782	200	2	708.351	1415.69	-0.032177	32.1619	2878	2878	MS2	6/112
	ATQGIYPLQNVHIR	CL01_140203183131.raw		CID	1	0	1	1	46.31	6.86923e-05		0	19.8219	93	2	805.445	1609.88	0.730722	44.7953	7178	7178	MS2	10/148
	FDLGALLNLHGESTTDDK	CL02_140203205803.raw		CID	1	0	1	1	44.28	0.000136236		0	4.32437	72	3	649.321	1945.95	-0.199412	74.271	12381	12381	MS2	19/176
	IFEVSLADLQNDEDHAFR	CL03_140203232423.raw		CID	1	0	1	1	44.22	0.000755017		0	1.82165	42	3	707.009	2119.01	1.24711	65.2623	11488	11488	MS2	8/168
	TTDDYLLR	CL02.raw		CID	1	0	1	1	44.13	0.000117842		0	10.1966	18	2	498.755	996.502	2.81756	25.8378	2389	2389	MS2	7/56
	IFEVSLADLQNDEDHAFR	CL01_140203183131.raw		CID	1	0	1	1	43.54	0.000129989		0	6.5907	28	3	707.008	2119.01	-0.394697	65.236	13146	13146	MS2	8/168
	EAAScSLAQLTHK	CL01_140203183131.raw	C5(Carbamidomethyl)	CID	1	0	1	1	43.27	0.000186036		0	29.4693	75	2	708.353	1415.7	3.41687	30.0493	2791	2791	MS2	8/112
	APSTFQIR	CL03.raw		CID	1	0	1	1	42.62	0.000347355		0	35.1271	39	2	460.256	919.506	6.42678	21.3999	1227	1227	MS2	7/64
	EAAScSLAQLTHK	CL02.raw	C5(Carbamidomethyl)	CID	1	0	1	1	41.51	0.000261337		0	22.1798	100	2	708.356	1415.71	7.64192	23.0641	1484	1484	MS2	8/112
	APSTFQIR	CL02_140203205803.raw		CID	1	0	1	1	39.47	0.000677878		0	48.9919	55	2	460.253	919.498	-1.73775	31.8936	2821	2821	MS2	7/64
	FDLGALLNLHGESTTDDKGHK	CL01_140203183131.raw		CID	1	0	1	1	39.02	0.000513788		1	30.198	133	3	756.714	2268.13	0.718707	56.2157	10383	10383	MS2	11/212
	IFEVSLADLQNDEDHAFRK	CL03_140203232423.raw		CID	1	0	1	1	38.77	0.00264824		1	6.82823	55	4	562.533	2247.11	2.06668	57.8746	9443	9443	MS2	13/180
	WQSLIEANVTVK	CL02_140203205803.raw		CID	1	0	1	1	38.67	0.000726698		0	9.16911	200	2	694.383	1387.76	-0.0498148	56.9255	8252	8252	MS2	10/128
	IFEVSLADLQNDEDHAFRK	CL01_140203183131.raw		CID	1	0	1	1	36.64	0.000910436		1	8.21434	119	4	562.531	2247.1	-0.323545	57.7877	10857	10857	MS2	13/180
	FDLGALLNLHGESTTDDK	CL03_140203232423.raw		CID	1	0	1	1	36.49	0.00447669		0	15.9486	89	3	649.322	1945.95	0.365162	69.1215	12436	12436	MS2	19/176
	WQSLIEANVTVK	CL02.raw		CID	1	0	1	1	36.39	0.00127436		0	66.7271	60	2	694.381	1387.75	-3.04054	32.2595	4479	4479	MS2	9/128
	APSTFQIR	CL03_140203232423.raw		CID	1	0	1	1	36.34	0.00463401		0	19.7418	46	2	460.254	919.5	0.452745	30.001	2528	2528	MS2	7/64
	IFEVSLADLQNDEDHAFRK	CL01_140203183131.raw		CID	1	0	1	1	36.32	0.000968385		1	25.8427	39	3	749.706	2247.1	-0.562017	57.8469	10872	10872	MS2	11/180
	FDLGALLNLHGESTTDDKGHK	CL03_140203232423.raw		CID	1	0	1	1	34.63	0.00687		1	45.4886	200	3	756.713	2268.12	-1.13808	56.2785	8993	8993	MS2	15/212
	IFEVSLADLQNDEDHAFRK	CL01_140203183131.raw		CID	1	0	1	1	32.57	0.00246241		1	16.1826	27	4	562.532	2247.11	0.436982	57.8441	10871	10871	MS2	12/180
	IFEVSLADLQNDEDHAFRK	CL03_140203232423.raw		CID	1	0	1	1	32.18	0.0120769		1	76.4971	131	3	749.705	2247.1	-1.13241	57.8812	9445	9445	MS2	8/180
	ATQGIYPLQNVHIR	CL02.raw		CID	1	0	1	1	32.02	0.00150734		0	19.5953	43	3	537.303	1609.89	8.22904	28.8128	3378	3378	MS2	14/148
	FDLGALLNLHGESTTDDK	CL01_140203183131.raw		CID	1	0	1	1	31.87	0.00273054		0	12.3314	60	3	649.323	1945.95	2.15297	69.0331	14249	14249	MS2	16/176
	IFEVSLADLQNDEDHAFR	CL02_140203205803.raw		CID	1	0	1	1	30.75	0.00218763		0	25.009	200	3	707.008	2119.01	0.555823	70.4671	11474	11474	MS2	14/168
	LFAIAFTK	CL01.raw		CID	1	0	1	1	28.98	0.00284396		0	2.37938	23	2	455.776	910.545	5.37257	30.8399	4622	4622	MS2	5/56
	NcLTNFHGLDFTTDKLR	CL01_140203183131.raw	C2(Carbamidomethyl)	CID	1	0	1	1	28.81	0.00585275		1	66.3853	42	3	684.67	2051.99	-1.31655	51.7581	9108	9108	MS2	15/192
	IFEVSLADLQNDEDHAFRK	CL03_140203232423.raw		CID	1	0	1	1	28.21	0.030127		1	17.7109	117	3	749.707	2247.11	0.904714	57.9455	9463	9463	MS2	6/180
	NcLTNFHGLDFTTDKLR	CL01_140203183131.raw	C2(Carbamidomethyl)	CID	1	0	1	1	27.28	0.0076698		1	0	116	3	684.669	2051.99	-2.29812	51.8401	9129	9129	MS2	16/192
	EFKEQVLESV	CL03.raw		CID	1	0	1	1	27.09	0.00615617		1	30.4785	56	2	604.319	1207.63	7.96871	27.678	3234	3234	MS2	7/90
	LFAIAFTK	CL02_140203205803.raw		CID	1	0	1	1	27.04	0.00290321		0	0	72	2	455.773	910.539	-0.392142	58.8324	8667	8667	MS2	10/56
	ATQGIYPLQNVHIR	CL03.raw		CID	1	0	1	1	25.56	0.00736624		0	29.9528	21	3	537.302	1609.89	7.09168	26.4232	2843	2843	MS2	12/148
	LFAIAFTK	CL01_140203183131.raw		CID	1	0	1	1	24.41	0.0106392		0	27.4493	25	2	455.773	910.538	-1.59872	54.6702	9928	9928	MS2	4/56
	LFAIAFTK	CL03_140203232423.raw		CID	1	0	1	1	24.28	0.0744658		0	12.6195	62	2	455.773	910.538	-1.86685	54.7639	8566	8566	MS2	4/56
	FDLGALLNLHGESTTDDKGHK	CL03_140203232423.raw		CID	1	0	1	1			4.23076	1	45.4886	200	3	756.713	2268.12	-1.13808	56.2785	8993	8993	MS2	0/0
	EAAScSLAQLTHK	CL02_140203205803.raw	C5(Carbamidomethyl)	CID	1	0	1	1			3.31761	0	6.58782	200	2	708.351	1415.69	-0.032177	32.1619	2878	2878	MS2	0/0
	IFEVSLADLQNDEDHAFR	CL03_140203232423.raw		CID	1	0	1	1			3.2364	0	4.94368	142	3	707.008	2119.01	-0.481108	65.218	11477	11477	MS2	0/0
	FDLGALLNLHGESTTDDK	CL02_140203205803.raw		CID	1	0	1	1			3.20822	0	4.32437	72	3	649.321	1945.95	-0.199412	74.271	12381	12381	MS2	0/0
108.m00039 AFUA_6G06770;108.m00039	enolase/allergen Asp F 22|Aspergillus fumigatus AFU293|chr_6|5296-69|108	33.56	1	10	10	43		0				0			280.848	21.46	6	6	25.8135	21.46	6	6	135.004	8.9	3	3	11.4413	8.9	3	3	289.162	18.72	6	7	31.1854	23.52	7	8	98.1977	6.16	2	2		0			215.53	16.89	5
	Sequence	Spectrum File	Modifications	Activation Type	ΔScore	ΔCn	Rank	Search Engine Rank	IonScore	Exp Value	XCorr	# Missed Cleavages	Isolation Interference [%]	Ion Inject Time [ms]	Charge	m/z [Da]	MH+ [Da]	ΔM [ppm]	RT [min]	First Scan	Last Scan	MS Order	Ions Matched
	SGETEDVTIADIAVGLR	CL01_140203183131.raw		CID	1	0	1	1	87.49	6.14921e-09		0	3.14194	59	2	873.45	1745.89	0.191348	66.9986	13661	13661	MS2	10/128
	IEEELGENAVYAGSK	CL03.raw		CID	1	0	1	1	85.46	1.03823e-08		0	21.2803	34	2	804.898	1608.79	8.01985	24.8351	2334	2334	MS2	10/140
	SGETEDVTIADIAVGLR	CL03_140203232423.raw		CID	1	0	1	1	84.56	6.98163e-08		0	43.705	200	2	873.449	1745.89	-0.228164	66.994	11916	11916	MS2	14/128
	IEEELGENAVYAGSK	CL02_140203205803.raw		CID	1	0	1	1	78.87	4.54013e-08		0	3.4741	200	2	804.893	1608.78	2.5567	43.7812	5518	5518	MS2	11/140
	IEEELGENAVYAGSK	CL02.raw		CID	1	0	1	1	77	7.38247e-08		0	21.917	69	2	804.898	1608.79	8.70274	27.3475	2897	2897	MS2	10/140
	SGETEDVTIADIAVGLR	CL02_140203205803.raw		CID	1	0	1	1	71.07	2.69662e-07		0	76.5858	144	2	873.45	1745.89	0.750696	72.2964	11901	11901	MS2	11/128
	IEEELGENAVYAGSK	CL01_140203183131.raw		CID	1	0	1	1	69.18	4.10657e-07		0	4.77098	72	2	804.892	1608.78	1.19091	40.4099	5981	5981	MS2	9/140
	IEEELGENAVYAGSK	CL03_140203232423.raw		CID	1	0	1	1	69.05	2.48288e-06		0	3.78162	98	2	804.892	1608.78	0.508011	40.3686	5169	5169	MS2	9/140
	TSDFQIVGDDLTVTNPGR	CL01_140203183131.raw		CID	1	0	1	1	67.41	6.80818e-07		0	22.4882	67	2	967.973	1934.94	-3.60587	60.1342	11580	11580	MS2	13/188
	TSDFQIVGDDLTVTNPGR	CL02_140203205803.raw		CID	1	0	1	1	65.77	1.01967e-06		0	27.8441	155	2	967.976	1934.95	-0.00988707	65.0318	10123	10123	MS2	10/188
	TSDFQIVGDDLTVTNPGR	CL03_140203232423.raw		CID	1	0	1	1	54.94	6.39671e-05		0	56.9003	112	2	967.975	1934.94	-1.65016	60.1133	10091	10091	MS2	8/188
	NVNETIGPALIK	CL02.raw		CID	1	0	1	1	53.21	1.14607e-05		0	41.9948	31	2	634.869	1268.73	7.54695	29.8062	3693	3693	MS2	8/132
	GNPTVEVDVVTETGLHR	CL01_140203183131.raw		CID	1	0	1	1	46.16	0.000128315		0	11.6546	190	2	911.968	1822.93	0.088719	47.1914	7857	7857	MS2	8/188
	IAMDVASSEFYK	CL02_140203205803.raw		CID	1	0	1	1	44.3	0.00010403		0	24.0504	200	2	680.826	1360.64	-0.417677	53.9499	7650	7650	MS2	10/88
	TSDFQIVGDDLTVTNPGR	CL02_140203205803.raw		CID	1	0	1	1	43.87	0.00015998		0	23.925	192	2	967.977	1934.95	0.93642	65.2944	10190	10190	MS2	7/188
	GVPLYAHISDLAGTK	CL01_140203183131.raw		CID	1	0	1	1	43.28	0.000183259		0	44.4435	99	2	771.42	1541.83	0.264555	49.3111	8455	8455	MS2	11/112
	ScNALLLK	CL02_140203205803.raw	C2(Carbamidomethyl)	CID	1	0	1	1	39.27	0.000721655		0	30.8065	200	2	459.757	918.506	-1.41426	34.1106	3310	3310	MS2	6/76
	WLTYEQLADLYK	CL02_140203205803.raw		CID	1	0	1	1	38.54	0.000671802		0	46.4892	96	2	771.897	1542.79	1.54991	75.3947	12649	12649	MS2	10/112
	IAMDVASSEFYK	CL01_140203183131.raw		CID	1	0	1	1	33.44	0.00133017		0	29.3118	31	2	680.827	1360.65	0.479473	49.9466	8625	8625	MS2	6/88
	IAMDVASSEFYK	CL02.raw		CID	1	0	1	1	33.09	0.00176727		0	52.991	40	2	680.831	1360.65	6.49034	31.2209	4143	4143	MS2	6/88
	IAMDVASSEFYK	CL03_140203232423.raw		CID	1	0	1	1	29.86	0.0206042		0	42.78	200	2	680.827	1360.65	1.01776	50.146	7438	7438	MS2	6/88
	NVNETIGPALIK	CL03_140203232423.raw		CID	1	0	1	1	29.12	0.0244319		0	53.5812	187	2	634.864	1268.72	0.330865	46.1445	6517	6517	MS2	8/132
	NVNETIGPALIK	CL03.raw		CID	1	0	1	1	27.29	0.00447931		0	59.341	51	2	634.869	1268.73	6.96967	27.2804	3111	3111	MS2	8/132
	IEEELGENAVYAGSK	CL02_140203205803.raw		CID	1	0	1	1			5.21562	0	3.4741	200	2	804.893	1608.78	2.5567	43.7812	5518	5518	MS2	0/0
	TSDFQIVGDDLTVTNPGR	CL01_140203183131.raw		CID	1	0	1	1			5.04057	0	22.4882	67	2	967.973	1934.94	-3.60587	60.1342	11580	11580	MS2	0/0
	IEEELGENAVYAGSK	CL02.raw		CID	1	0	1	1			4.74908	0	21.917	69	2	804.898	1608.79	8.70274	27.3475	2897	2897	MS2	0/0
	SGETEDVTIADIAVGLR	CL03_140203232423.raw		CID	1	0	1	1			4.74602	0	43.705	200	2	873.449	1745.89	-0.228164	66.994	11916	11916	MS2	0/0
	IEEELGENAVYAGSK	CL01_140203183131.raw		CID	1	0	1	1			4.74167	0	4.77098	72	2	804.892	1608.78	1.19091	40.4099	5981	5981	MS2	0/0
	SGETEDVTIADIAVGLR	CL02_140203205803.raw		CID	1	0	1	1			4.56126	0	76.5858	144	2	873.45	1745.89	0.750696	72.2964	11901	11901	MS2	0/0
	TSDFQIVGDDLTVTNPGR	CL03_140203232423.raw		CID	1	0	1	1			4.54728	0	56.9003	112	2	967.975	1934.94	-1.65016	60.1133	10091	10091	MS2	0/0
	TSDFQIVGDDLTVTNPGR	CL02_140203205803.raw		CID	1	0	1	1			4.54026	0	27.8441	155	2	967.976	1934.95	-0.00988707	65.0318	10123	10123	MS2	0/0
	SGETEDVTIADIAVGLR	CL01_140203183131.raw		CID	1	0	1	1			4.33909	0	3.14194	59	2	873.45	1745.89	0.191348	66.9986	13661	13661	MS2	0/0
	GVPLYAHISDLAGTK	CL01_140203183131.raw		CID	1	0	1	1			4.27503	0	44.4435	99	2	771.42	1541.83	0.264555	49.3111	8455	8455	MS2	0/0
	IEEELGENAVYAGSK	CL03_140203232423.raw		CID	1	0	1	1			4.20736	0	3.78162	98	2	804.892	1608.78	0.508011	40.3686	5169	5169	MS2	0/0
	GNPTVEVDVVTETGLHR	CL01_140203183131.raw		CID	1	0	1	1			4.04736	0	11.6546	190	2	911.968	1822.93	0.088719	47.1914	7857	7857	MS2	0/0
	TSDFQIVGDDLTVTNPGR	CL02_140203205803.raw		CID	1	0	1	1			4.01214	0	23.925	192	2	967.977	1934.95	0.93642	65.2944	10190	10190	MS2	0/0
	LAFQEFMIVPDSAPSFSEALR	CL02_140203205803.raw		CID	1	0	1	1			3.78427	0	0	185	2	1178.09	2355.17	1.41798	92.6441	16485	16485	MS2	0/0
	IAMDVASSEFYK	CL02.raw		CID	1	0	1	1			3.60796	0	52.991	40	2	680.831	1360.65	6.49034	31.2209	4143	4143	MS2	0/0
	IAMDVASSEFYK	CL02_140203205803.raw		CID	1	0	1	1			3.39924	0	24.0504	200	2	680.826	1360.64	-0.417677	53.9499	7650	7650	MS2	0/0
	IAMDVASSEFYK	CL01_140203183131.raw		CID	1	0	1	1			3.36978	0	29.3118	31	2	680.827	1360.65	0.479473	49.9466	8625	8625	MS2	0/0
	NVNETIGPALIK	CL02.raw		CID	1	0	1	1			3.08424	0	41.9948	31	2	634.869	1268.73	7.54695	29.8062	3693	3693	MS2	0/0
	ScNALLLK	CL02_140203205803.raw	C2(Carbamidomethyl)	CID	1	0	1	1			2.87586	0	30.8065	200	2	459.757	918.506	-1.41426	34.1106	3310	3310	MS2	0/0
	WLTYEQLADLYK	CL02_140203205803.raw		CID	1	0	1	1			2.79675	0	46.4892	96	2	771.897	1542.79	1.54991	75.3947	12649	12649	MS2	0/0
92.m00207 AFUA_2G10300;92.m00207	40S ribosomal protein S17, putative|Aspergillus fumigatus AFU293|chr_2|72-5293|92	37.26	1	8	8	42	144.507	22.64	3	4	11.2733	17.92	2	3	244.942	29.25	6	10	14.112	20.28	3	3	128.682	14.62	3	4	13.8939	32.08	4	4	123.524	19.81	3	4	7.31993	17.45	2	2	119.899	9.91	2	3	6.08687	9.91	2	2	79.95	12.74	2
	Sequence	Spectrum File	Modifications	Activation Type	ΔScore	ΔCn	Rank	Search Engine Rank	IonScore	Exp Value	XCorr	# Missed Cleavages	Isolation Interference [%]	Ion Inject Time [ms]	Charge	m/z [Da]	MH+ [Da]	ΔM [ppm]	RT [min]	First Scan	Last Scan	MS Order	Ions Matched
	LcDEIAIIASK	CL03.raw	C2(Carbamidomethyl)	CID	1	0	1	1	68.91	6.36217e-07		0	23.3131	47	2	616.835	1232.66	5.74363	29.0011	3662	3662	MS2	8/80
	DQYVPEVSALDVSQTESGQLDVDADTK	CL02_140203205803.raw		CID	1	0	1	1	59.32	2.28052e-06		0	27.2135	105	3	970.456	2909.35	0.454139	74.5946	12462	12462	MS2	25/308
	LcDEIAIIASK	CL01.raw	C2(Carbamidomethyl)	CID	1	0	1	1	58.79	6.54041e-06		0	23.8685	28	2	616.836	1232.66	6.93198	28.9374	3952	3952	MS2	10/80
	IAGYTTHLmK	CL01_140203183131.raw	M9(Oxidation)	CID	1	0	1	1	55.63	1.16249e-05		0	8.97012	116	2	575.8	1150.59	0.450965	22.9047	1127	1127	MS2	8/72
	IAGYTTHLmK	CL01.raw	M9(Oxidation)	CID	1	0	1	1	54.93	1.47828e-05		0	39.4352	164	2	575.804	1150.6	6.39216	18.2665	450	450	MS2	8/72
	IAGYTTHLmK	CL02.raw	M9(Oxidation)	CID	1	0	1	1	54.47	1.55414e-05		0	25.3025	200	2	575.804	1150.6	7.1348	19.9815	734	734	MS2	8/72
	LcDEIAIIASK	CL02.raw	C2(Carbamidomethyl)	CID	1	0	1	1	54.13	1.41024e-05		0	6.47052	31	2	616.836	1232.67	7.82324	31.5962	4262	4262	MS2	8/80
	LcDEIAIIASK	CL01_140203183131.raw	C2(Carbamidomethyl)	CID	1	0	1	1	53.81	2.28751e-05		0	36.5295	123	2	616.832	1232.66	1.48535	50.2982	8716	8716	MS2	8/80
	LcDEIAIIASK	CL03_140203232423.raw	C2(Carbamidomethyl)	CID	1	0	1	1	50.24	0.00018878		0	4.29046	86	2	616.832	1232.66	0.594082	50.4004	7492	7492	MS2	13/80
	IAGYTTHLmK	CL03.raw	M9(Oxidation)	CID	1	0	1	1	49.68	4.84409e-05		0	20.0926	200	2	575.804	1150.6	6.81652	18.2783	455	455	MS2	6/72
	KDQYVPEVSALDVSQTESGQLDVDADTKDLLK	CL01_140203183131.raw		CID	1	0	1	1	48.52	4.35875e-05		2	4.25325	56	3	1169.58	3506.74	-0.133743	65.2866	13162	13162	MS2	29/372
	DQYVPEVSALDVSQTESGQLDVDADTK	CL01_140203183131.raw		CID	1	0	1	1	46.69	6.29373e-05		0	2.82531	49	3	970.455	2909.35	-0.867535	69.0943	14266	14266	MS2	14/308
	IAGYTTHLmK	CL02_140203205803.raw	M9(Oxidation)	CID	1	0	1	1	38.8	0.000560259		0	4.30914	200	2	575.8	1150.59	0.769245	24.3742	1335	1335	MS2	8/72
	IAGYTTHLMK	CL01.raw		CID	1	0	1	1	38.46	0.000719932		0	36.0496	47	2	567.807	1134.61	7.59512	20.4192	1020	1020	MS2	8/72
	DQYVPEVSALDVSQTESGQLDVDADTKDLLK	CL01_140203183131.raw		CID	1	0	1	1	34.54	0.00126562		1	16.1144	97	4	845.416	3378.64	-0.486237	73.8535	15457	15457	MS2	9/356
	IAGYTTHLMK	CL02_140203205803.raw		CID	1	0	1	1	34.46	0.00173677		0	8.28866	69	3	378.87	1134.6	-1.61554	30.4743	2531	2531	MS2	10/72
	DQYVPEVSALDVSQTESGQLDVDADTK	CL01.raw		CID	1	0	1	1	34.25	0.000995969		0	14.8605	56	3	970.464	2909.38	8.44704	35.3282	6163	6163	MS2	12/308
	KDQYVPEVSALDVSQTESGQLDVDADTKDLLK	CL02_140203205803.raw		CID	1	0	1	1	33.84	0.00128045		2	19.3244	37	4	877.44	3506.74	-0.0505523	70.6485	11513	11513	MS2	14/372
	LTLDFETNKR	CL02.raw		CID	1	0	1	1	31.08	0.00265142		1	63.7038	25	2	618.837	1236.67	7.23932	25.7475	2356	2356	MS2	8/80
	IAGYTTHLmK	CL03.raw	M9(Oxidation)	CID	1	0	1	1	30.89	0.0037069		0	9.43925	151	3	384.204	1150.6	5.55826	18.2687	453	453	MS2	6/72
	IAGYTTHLMK	CL01_140203183131.raw		CID	1	0	1	1	30.77	0.00414577		0	30.6189	131	2	567.803	1134.6	0.709476	28.4812	2387	2387	MS2	8/72
	IAGYTTHLmK	CL02.raw	M9(Oxidation)	CID	1	0	1	1	30.54	0.0038414		0	30.9473	200	3	384.205	1150.6	7.07007	19.9712	732	732	MS2	10/72
	VNVVNVSQHQVQERPR	CL03_140203232423.raw		CID	1	0	1	1	29.86	0.0206042		0	8.67832	55	3	630.342	1889.01	1.36427	25.9136	1673	1673	MS2	9/176
	VNVVNVSQHQVQERPR	CL03_140203232423.raw		CID	1	0	1	1	25.85	0.0518748		0	42.8971	200	3	630.342	1889.01	0.394955	25.8966	1670	1670	MS2	10/176
	LTLDFETNK	CL01_140203183131.raw		CID	1	0	1	1	25.81	0.0102345		0	20.8274	23	2	540.783	1080.56	0.645617	45.0889	7253	7253	MS2	6/68
	IAGYTTHLmK	CL01_140203183131.raw	M9(Oxidation)	CID	1	0	1	1	25.26	0.0129565		0	38.6931	19	3	384.202	1150.59	0.147521	22.9829	1142	1142	MS2	10/72
	DQYVPEVSALDVSQTESGQLDVDADTKDLLK	CL01_140203183131.raw		CID	1	0	1	1	24.13	0.0133297		1	8.2919	40	3	1126.88	3378.64	-1.36744	73.7657	15436	15436	MS2	14/356
	KDQYVPEVSALDVSQTESGQLDVDADTKDLLK	CL01_140203183131.raw		CID	1	0	1	1	22.81	0.0153783		2	52.8526	15	4	877.443	3506.75	3.84818	65.2763	13158	13158	MS2	12/372
	KDQYVPEVSALDVSQTESGQLDVDADTKDLLK	CL01_140203183131.raw		CID	1	0	1	1			6.6416	2	4.25325	56	3	1169.58	3506.74	-0.133743	65.2866	13162	13162	MS2	0/0
	DQYVPEVSALDVSQTESGQLDVDADTK	CL02_140203205803.raw		CID	1	0	1	1			4.43874	0	27.2135	105	3	970.456	2909.35	0.454139	74.5946	12462	12462	MS2	0/0
	DQYVPEVSALDVSQTESGQLDVDADTK	CL01_140203183131.raw		CID	1	0	1	1			4.13022	0	2.82531	49	3	970.455	2909.35	-0.867535	69.0943	14266	14266	MS2	0/0
	DQYVPEVSALDVSQTESGQLDVDADTK	CL01.raw		CID	1	0	1	1			4.10783	0	14.8605	56	3	970.464	2909.38	8.44704	35.3282	6163	6163	MS2	0/0
	DQYVPEVSALDVSQTESGQLDVDADTKDLLK	CL02.raw		CID	1	0	1	1			3.72988	1	27.4742	95	4	845.424	3378.68	9.63006	40.0356	7051	7051	MS2	0/0
	DQYVPEVSALDVSQTESGQLDVDADTK	CL01.raw		CID	1	0	1	1			3.64943	0	16.8435	21	3	970.462	2909.37	5.99254	35.3487	6169	6169	MS2	0/0
	LcDEIAIIASK	CL02.raw	C2(Carbamidomethyl)	CID	1	0	1	1			3.53504	0	6.47052	31	2	616.836	1232.67	7.82324	31.5962	4262	4262	MS2	0/0
	LcDEIAIIASK	CL01.raw	C2(Carbamidomethyl)	CID	1	0	1	1			3.51601	0	23.8685	28	2	616.836	1232.66	6.93198	28.9374	3952	3952	MS2	0/0
	LcDEIAIIASK	CL03.raw	C2(Carbamidomethyl)	CID	1	0	1	1			3.41861	0	23.3131	47	2	616.835	1232.66	5.74363	29.0011	3662	3662	MS2	0/0
	IAGYTTHLmK	CL02.raw	M9(Oxidation)	CID	1	0	1	1			3.38562	0	25.3025	200	2	575.804	1150.6	7.1348	19.9815	734	734	MS2	0/0
	LcDEIAIIASK	CL01_140203183131.raw	C2(Carbamidomethyl)	CID	1	0	1	1			3.34019	0	36.5295	123	2	616.832	1232.66	1.48535	50.2982	8716	8716	MS2	0/0
	VNVVNVSQHQVQERPR	CL02.raw		CID	1	0	1	1			3.24332	0	3.92843	68	3	630.346	1889.02	6.88935	20.8772	922	922	MS2	0/0
	IAGYTTHLmK	CL02_140203205803.raw	M9(Oxidation)	CID	1	0	1	1			2.88119	0	4.30914	200	2	575.8	1150.59	0.769245	24.3742	1335	1335	MS2	0/0
	IAGYTTHLmK	CL03.raw	M9(Oxidation)	CID	1	0	1	1			2.66825	0	20.0926	200	2	575.804	1150.6	6.81652	18.2783	455	455	MS2	0/0
93.m00878 AFUA_3G05600;93.m00878	60S ribosomal protein L27a, putative|Aspergillus fumigatus AFU293|chr_3|5237-5270|93	40.94	1	5	5	42	128.19	31.54	4	5	10.902	26.17	3	3	207.99	40.94	5	8	15.3962	20.13	2	4	62.6984	20.81	3	4	6.49435	15.44	2	2	207.193	25.5	3	5	15.6588	20.13	2	4		0				0			209.46	40.94	5
	Sequence	Spectrum File	Modifications	Activation Type	ΔScore	ΔCn	Rank	Search Engine Rank	IonScore	Exp Value	XCorr	# Missed Cleavages	Isolation Interference [%]	Ion Inject Time [ms]	Charge	m/z [Da]	MH+ [Da]	ΔM [ppm]	RT [min]	First Scan	Last Scan	MS Order	Ions Matched
	TDTAPVIDLLSLGYSK	CL03_140203232423.raw		CID	1	0	1	1	85.18	6.0528e-08		0	6.70875	133	2	846.955	1692.9	-1.41032	78.5883	14525	14525	MS2	10/120
	TDTAPVIDLLSLGYSK	CL02_140203205803.raw		CID	1	0	1	1	73.55	1.96499e-07		0	39.1545	200	2	846.954	1692.9	-2.34771	84.443	14586	14586	MS2	12/120
	TDTAPVIDLLSLGYSK	CL01_140203183131.raw		CID	1	0	1	1	72.1	2.68219e-07		0	30.0335	78	2	846.957	1692.91	1.25764	78.4858	16538	16538	MS2	11/120
	TDTAPVIDLLSLGYSK	CL02_140203205803.raw		CID	1	0	1	1	63.87	1.68184e-06		0	0	96	2	846.957	1692.91	0.248146	84.8683	14690	14690	MS2	18/120
	TDTAPVIDLLSLGYSK	CL02_140203205803.raw		CID	1	0	1	1	62.21	2.55499e-06		0	11.0223	60	2	846.956	1692.91	-0.184496	84.4762	14593	14593	MS2	12/120
	TDTAPVIDLLSLGYSK	CL01.raw		CID	1	0	1	1	60.62	2.86097e-06		0	3.53654	25	2	846.964	1692.92	8.97301	39.452	7423	7423	MS2	11/120
	IKEAGGVVELVA	CL01.raw		CID	1	0	1	1	57.94	5.54395e-06		1	41.3546	27	2	592.854	1184.7	9.52596	27.8731	3598	3598	MS2	9/108
	TDTAPVIDLLSLGYSK	CL03_140203232423.raw		CID	1	0	1	1	57.49	3.55596e-05		0	11.9471	200	2	846.957	1692.91	0.825001	79.1302	14651	14651	MS2	10/120
	TDTAPVIDLLSLGYSK	CL01_140203183131.raw		CID	1	0	1	1	55.9	1.11812e-05		0	20.4035	85	2	846.957	1692.91	1.04132	79.0454	16669	16669	MS2	12/120
	IKEAGGVVELVA	CL01_140203183131.raw		CID	1	0	1	1	43.61	0.000139364		1	5.43732	20	2	592.848	1184.69	0.355488	47.3873	7909	7909	MS2	8/108
	IKEAGGVVELVA	CL03_140203232423.raw		CID	1	0	1	1	42.55	0.00110906		1	40.6725	106	2	592.849	1184.69	1.07677	47.3726	6802	6802	MS2	8/108
	IKEAGGVVELVA	CL02.raw		CID	1	0	1	1	36.05	0.000782187		1	33.0862	38	2	592.852	1184.7	6.95	30.4352	3893	3893	MS2	7/108
	TDTAPVIDLLSLGYSK	CL01_140203183131.raw		CID	1	0	1	1	34.04	0.00159755		0	21.4233	200	3	564.974	1692.91	0.276257	78.7661	16606	16606	MS2	7/120
	FHPGYFGK	CL03_140203232423.raw		CID	1	0	1	1	33.97	0.00799754		0	39.8849	200	3	318.161	952.467	-0.221484	25.2938	1553	1553	MS2	7/56
	FHPGYFGK	CL02_140203205803.raw		CID	1	0	1	1	33.63	0.00123551		0	53.1749	200	3	318.161	952.468	0.835853	26.9396	1824	1824	MS2	7/56
	TNQQFWKPTINLDK	CL01_140203183131.raw		CID	1	0	1	1	32.03	0.00238113		0	17.7164	42	3	578.307	1732.91	1.976	46.684	7706	7706	MS2	12/152
	TNQQFWKPTINLDK	CL02_140203205803.raw		CID	1	0	1	1	30.16	0.00409627		0	21.0933	126	3	578.305	1732.9	-0.242942	50.488	6932	6932	MS2	7/152
	FHPGYFGK	CL01_140203183131.raw		CID	1	0	1	1	28.59	0.00406357		0	0	130	3	318.161	952.469	1.0281	25.32	1627	1627	MS2	8/56
	FHPGYFGK	CL02.raw		CID	1	0	1	1	28.42	0.00366894		0	2.79162	98	3	318.163	952.475	7.27595	21.268	1010	1010	MS2	8/56
	TNQQFWKPTINLDK	CL03_140203232423.raw		CID	1	0	1	1	27.46	0.0358061		0	20.7145	62	3	578.305	1732.9	0.0740498	46.8091	6670	6670	MS2	12/152
	FHPGYFGK	CL01.raw		CID	1	0	1	1	26.92	0.00518251		0	3.69185	127	3	318.163	952.474	6.89147	19.4042	738	738	MS2	6/56
	GRIPEIPIVVR	CL02.raw		CID	1	0	1	1	22.81	0.00955919		1	35.3364	63	2	624.899	1248.79	9.47608	30.7225	3981	3981	MS2	14/116
	GRIPEIPIVVR	CL03_140203232423.raw		CID	1	0	1	1	20.84	0.164421		1	20.0687	64	3	416.931	1248.78	0.203426	49.1795	7213	7213	MS2	9/116
	GRIPEIPIVVR	CL03_140203232423.raw		CID	1	0	1	1	19.97	0.200889		1	30.6687	200	2	624.893	1248.78	-0.00574787	49.2007	7218	7218	MS2	12/116
	GRIPEIPIVVR	CL01.raw		CID	1	0	1	1	19.28	0.0265414		1	36.5337	21	2	624.897	1248.79	5.76157	28.1712	3696	3696	MS2	6/116
	GRIPEIPIVVR	CL01_140203183131.raw		CID	1	0	1	1	16.94	0.0594166		1	29.1271	48	2	624.893	1248.78	-0.1035	49.0873	8393	8393	MS2	7/116
	GRIPEIPIVVR	CL01_140203183131.raw		CID	1	0	1	1	15.78	0.0776082		1	31.6995	39	3	416.931	1248.78	0.203426	49.0818	8391	8391	MS2	8/116
	GRIPEIPIVVR	CL02.raw		CID	1	0	1	1	15.45	0.05205		1	16.2426	28	3	416.933	1248.79	5.48199	30.6724	3965	3965	MS2	5/116
	GRIPEIPIVVR	CL01.raw		CID	1	0	1	1	15.43	0.0644056		1	30.9463	38	3	416.933	1248.79	5.11543	28.1197	3679	3679	MS2	3/116
	TDTAPVIDLLSLGYSK	CL01_140203183131.raw		CID	1	0	1	1			4.16927	0	21.4233	200	3	564.974	1692.91	0.276257	78.7661	16606	16606	MS2	0/0
	TDTAPVIDLLSLGYSK	CL01.raw		CID	1	0	1	1			4.12033	0	3.53654	25	2	846.964	1692.92	8.97301	39.452	7423	7423	MS2	0/0
	TDTAPVIDLLSLGYSK	CL01_140203183131.raw		CID	1	0	1	1			4.08049	0	20.4035	85	2	846.957	1692.91	1.04132	79.0454	16669	16669	MS2	0/0
	TNQQFWKPTINLDK	CL02_140203205803.raw		CID	1	0	1	1			4.02084	0	21.0933	126	3	578.305	1732.9	-0.242942	50.488	6932	6932	MS2	0/0
	TDTAPVIDLLSLGYSK	CL02_140203205803.raw		CID	1	0	1	1			3.96361	0	0	96	2	846.957	1692.91	0.248146	84.8683	14690	14690	MS2	0/0
	TDTAPVIDLLSLGYSK	CL02_140203205803.raw		CID	1	0	1	1			3.84502	0	11.0223	60	2	846.956	1692.91	-0.184496	84.4762	14593	14593	MS2	0/0
	TDTAPVIDLLSLGYSK	CL02_140203205803.raw		CID	1	0	1	1			3.8293	0	39.1545	200	2	846.954	1692.9	-2.34771	84.443	14586	14586	MS2	0/0
	TNQQFWKPTINLDK	CL01_140203183131.raw		CID	1	0	1	1			3.77371	0	17.7164	42	3	578.307	1732.91	1.976	46.684	7706	7706	MS2	0/0
	IKEAGGVVELVA	CL01.raw		CID	1	0	1	1			3.40719	1	41.3546	27	2	592.854	1184.7	9.52596	27.8731	3598	3598	MS2	0/0
	IKEAGGVVELVA	CL02.raw		CID	1	0	1	1			3.39543	1	33.0862	38	2	592.852	1184.7	6.95	30.4352	3893	3893	MS2	0/0
	GRIPEIPIVVR	CL01.raw		CID	1	0	1	1			3.37448	1	36.5337	21	2	624.897	1248.79	5.76157	28.1712	3696	3696	MS2	0/0
	TDTAPVIDLLSLGYSK	CL01_140203183131.raw		CID	1	0	1	1			3.37273	0	30.0335	78	2	846.957	1692.91	1.25764	78.4858	16538	16538	MS2	0/0
	GRIPEIPIVVR	CL02.raw		CID	1	0	1	1			3.09891	1	35.3364	63	2	624.899	1248.79	9.47608	30.7225	3981	3981	MS2	0/0
57.m05760 AFUA_2G04620;57.m05760	Hsp70 chaperone BiP/Kar2, putative|Aspergillus fumigatus AFU293|chr_2|5210|57	25.89	1	12	12	41		0				0			261.648	11.76	6	6	6.98057	4.32	2	2	173.523	10.12	5	5	25.6158	16.22	7	7	246.898	11.76	6	6	24.882	15.33	7	7						0			161.04	5.95	3
	Sequence	Spectrum File	Modifications	Activation Type	ΔScore	ΔCn	Rank	Search Engine Rank	IonScore	Exp Value	XCorr	# Missed Cleavages	Isolation Interference [%]	Ion Inject Time [ms]	Charge	m/z [Da]	MH+ [Da]	ΔM [ppm]	RT [min]	First Scan	Last Scan	MS Order	Ions Matched
	VVNEPTAAAIAYGLDK	CL01_140203183131.raw		CID	1	0	1	1	122.72	2.61937e-12		0	32.4344	57	2	816.436	1631.86	0.566507	53.0692	9470	9470	MS2	13/172
	VVNEPTAAAIAYGLDK	CL03_140203232423.raw		CID	1	0	1	1	88.87	2.58795e-08		0	32.7029	121	2	816.438	1631.87	3.40906	53.1658	8159	8159	MS2	11/172
	VVNEPTAAAIAYGLDK	CL02_140203205803.raw		CID	1	0	1	1	87.16	9.42315e-09		0	12.749	174	2	816.436	1631.86	0.491703	57.4567	8360	8360	MS2	11/172
	VVNEPTAAAIAYGLDK	CL02.raw		CID	1	0	1	1	64.64	1.42577e-06		0	30.0072	48	2	816.443	1631.88	8.72009	32.4536	4543	4543	MS2	10/172
	MVAEAEEFAEEDK	CL02_140203205803.raw		CID	1	0	1	1	63.51	6.54452e-07		0	17.885	200	2	749.326	1497.65	2.7337	43.7705	5516	5516	MS2	9/96
	ITPSYVAFTDEER	CL01_140203183131.raw		CID	1	0	1	1	58.19	4.45562e-06		0	17.8818	40	2	764.369	1527.73	-1.85725	47.7013	8001	8001	MS2	10/96
	ITPSYVAFTDEER	CL02_140203205803.raw		CID	1	0	1	1	54.6	8.84179e-06		0	9.23066	117	2	764.369	1527.73	-0.738604	51.6259	7170	7170	MS2	10/96
	ITPSYVAFTDEER	CL03_140203232423.raw		CID	1	0	1	1	50.98	0.000159205		0	17.4705	126	2	764.37	1527.73	-0.259186	47.6779	6870	6870	MS2	10/96
	DAGTIAGLNVLR	CL02_140203205803.raw		CID	1	0	1	1	49.18	4.83126e-05		0	46.6389	148	2	600.342	1199.68	1.6553	62.2692	9442	9442	MS2	10/100
	ITPSYVAFTDEER	CL02.raw		CID	1	0	1	1	47.88	5.05082e-05		0	52.532	52	2	764.375	1527.74	6.93203	30.4428	3896	3896	MS2	9/96
	MVAEAEEFAEEDK	CL01_140203183131.raw		CID	1	0	1	1	47.11	5.71357e-05		0	26.1512	197	2	749.324	1497.64	-0.771155	40.4587	5993	5993	MS2	9/96
	MVAEAEEFAEEDK	CL02.raw		CID	1	0	1	1	42.97	9.21342e-05		0	26.2102	81	2	749.331	1497.65	8.35771	27.444	2927	2927	MS2	7/96
	SDVNDIVLVGGSTR	CL02.raw		CID	1	0	1	1	38.37	0.000633125		0	58.318	88	2	716.38	1431.75	6.36003	30.9733	4062	4062	MS2	10/144
	NSLENYAFSLK	CL01_140203183131.raw		CID	1	0	1	1	36.89	0.000716256		0	38.133	81	2	643.324	1285.64	-1.00533	51.7158	9096	9096	MS2	7/120
	DAGTIAGLNVLR	CL01_140203183131.raw		CID	1	0	1	1	36.65	0.00096241		0	23.5103	68	2	600.341	1199.67	0.536026	57.7681	10852	10852	MS2	9/100
	IFTPEEVSAMVLGK	CL02_140203205803.raw		CID	1	0	1	1	36.26	0.00100552		0	44.7196	200	2	760.904	1520.8	-1.33507	79.5631	13551	13551	MS2	10/104
	VQALLEEFFGGK	CL02.raw		CID	1	0	1	1	35.78	0.000977691		0	54.6755	70	2	669.364	1337.72	7.72449	39.8067	6984	6984	MS2	7/128
	NSLENYAFSLK	CL03_140203232423.raw		CID	1	0	1	1	35.44	0.00570107		0	68.5018	125	2	643.323	1285.64	-2.04977	51.6574	7775	7775	MS2	7/120
	VEIIANDQGNR	CL02_140203205803.raw		CID	1	0	1	1	31.45	0.00204101		0	39.6175	200	2	614.818	1228.63	1.29003	29.1679	2269	2269	MS2	8/100
	IFTPEEVSAMVLGK	CL01_140203183131.raw		CID	1	0	1	1	26.94	0.00960934		0	39.9525	200	2	760.903	1520.8	-2.37855	73.6669	15414	15414	MS2	8/104
	ITPSYVAFTDEER	CL03_140203232423.raw		CID	1	0	1	1	24.75	0.0668277		0	33.2826	200	2	764.375	1527.74	6.53252	47.9508	6932	6932	MS2	10/96
	VVNEPTAAAIAYGLDK	CL02.raw		CID	1	0	1	1			4.81194	0	30.0072	48	2	816.443	1631.88	8.72009	32.4536	4543	4543	MS2	0/0
	MVAEAEEFAEEDK	CL02_140203205803.raw		CID	1	0	1	1			4.53176	0	17.885	200	2	749.326	1497.65	2.7337	43.7705	5516	5516	MS2	0/0
	SDVNDIVLVGGSTR	CL02.raw		CID	1	0	1	1			3.90086	0	58.318	88	2	716.38	1431.75	6.36003	30.9733	4062	4062	MS2	0/0
	IEIESFHNGEDFSETLTR	CL02.raw		CID	1	0	1	1			3.877	0	26.3858	46	3	708.673	2124	7.74926	32.3194	4498	4498	MS2	0/0
	IEIESFHNGEDFSETLTR	CL02_140203205803.raw		CID	1	0	1	1			3.62473	0	13.2346	200	3	708.667	2123.99	-1.21635	58.2518	8521	8521	MS2	0/0
	VVNEPTAAAIAYGLDK	CL02_140203205803.raw		CID	1	0	1	1			3.53143	0	12.749	174	2	816.436	1631.86	0.491703	57.4567	8360	8360	MS2	0/0
	MVAEAEEFAEEDK	CL02.raw		CID	1	0	1	1			3.52762	0	26.2102	81	2	749.331	1497.65	8.35771	27.444	2927	2927	MS2	0/0
	VVNEPTAAAIAYGLDK	CL01_140203183131.raw		CID	1	0	1	1			3.49548	0	32.4344	57	2	816.436	1631.86	0.566507	53.0692	9470	9470	MS2	0/0
	ITPSYVAFTDEER	CL01_140203183131.raw		CID	1	0	1	1			3.48509	0	17.8818	40	2	764.369	1527.73	-1.85725	47.7013	8001	8001	MS2	0/0
	ITPSYVAFTDEER	CL02_140203205803.raw		CID	1	0	1	1			3.48024	0	9.23066	117	2	764.369	1527.73	-0.738604	51.6259	7170	7170	MS2	0/0
	IFTPEEVSAMVLGK	CL02_140203205803.raw		CID	1	0	1	1			3.40658	0	44.7196	200	2	760.904	1520.8	-1.33507	79.5631	13551	13551	MS2	0/0
	ITPSYVAFTDEER	CL02.raw		CID	1	0	1	1			3.31459	0	52.532	52	2	764.375	1527.74	6.93203	30.4428	3896	3896	MS2	0/0
	VTHAVVTVPAYFNDAQR	CL02_140203205803.raw		CID	1	0	1	1			3.30388	0	37.9115	200	3	629.996	1887.97	0.832201	49.7403	6776	6776	MS2	0/0
	VTHAVVTVPAYFNDAQR	CL03_140203232423.raw		CID	1	0	1	1			3.29215	0	24.8308	89	3	629.996	1887.97	1.60808	46.0623	6497	6497	MS2	0/0
	ITPSYVAFTDEER	CL03_140203232423.raw		CID	1	0	1	1			3.16299	0	17.4705	126	2	764.37	1527.73	-0.259186	47.6779	6870	6870	MS2	0/0
	SQIFSTAADNQPTVLIQVYEGER	CL02.raw		CID	1	0	1	1			3.15453	0	37.2634	77	3	856.105	2566.3	8.32621	39.09	6764	6764	MS2	0/0
	VVNEPTAAAIAYGLDK	CL03_140203232423.raw		CID	1	0	1	1			3.12176	0	32.7029	121	2	816.438	1631.87	3.40906	53.1658	8159	8159	MS2	0/0
	VQALLEEFFGGK	CL02.raw		CID	1	0	1	1			3.02925	0	54.6755	70	2	669.364	1337.72	7.72449	39.8067	6984	6984	MS2	0/0
	DAGTIAGLNVLR	CL02_140203205803.raw		CID	1	0	1	1			3.00335	0	46.6389	148	2	600.342	1199.68	1.6553	62.2692	9442	9442	MS2	0/0
	ITPSYVAFTDEER	CL03_140203232423.raw		CID	1	0	1	1			2.92728	0	33.2826	200	2	764.375	1527.74	6.53252	47.9508	6932	6932	MS2	0/0
92.m00461 AFUA_2G13530;92.m00461	translation elongation factor EF-2 subunit, putative|Aspergillus fumigatus AFU293|chr_2|72-5293|92	15.73	1	10	10	41		0				0			135.92	8.34	5	6	13.6702	4.65	2	3	66.9823	4.29	2	2	7.6778	4.29	2	2	202.19	9.89	6	6	16.8567	7.75	4	4	101.86	4.29	2	3	7.42222	4.29	2	2	196.49	10.73	6
	Sequence	Spectrum File	Modifications	Activation Type	ΔScore	ΔCn	Rank	Search Engine Rank	IonScore	Exp Value	XCorr	# Missed Cleavages	Isolation Interference [%]	Ion Inject Time [ms]	Charge	m/z [Da]	MH+ [Da]	ΔM [ppm]	RT [min]	First Scan	Last Scan	MS Order	Ions Matched
	LLADDYGWDVTDAR	CL02_140203205803.raw		CID	1	0	1	1	72.31	1.35123e-07		0	24.3696	196	2	805.379	1609.75	0.735878	63.6969	9805	9805	MS2	11/104
	FVEPIEDVPAGNIVGLVGVDQFLLK	CL02_140203205803.raw		CID	1	0	1	1	58.97	2.15501e-06		0	13.758	104	3	890.158	2668.46	0.171609	103.424	19004	19004	MS2	23/244
	FVEPIEDVPAGNIVGLVGVDQFLLK	CL03.raw		CID	1	0	1	1	56.84	3.69678e-06		0	17.964	200	3	890.163	2668.47	5.66105	45.3768	8557	8557	MS2	16/244
	FVEPIEDVPAGNIVGLVGVDQFLLK	CL03_140203232423.raw		CID	1	0	1	1	56.36	4.61271e-05		0	6.71412	200	3	890.159	2668.46	1.20088	96.3234	18375	18375	MS2	18/244
	FVEPIEDVPAGNIVGLVGVDQFLLK	CL03_140203232423.raw		CID	1	0	1	1	50.61	0.000173363		0	12.8445	200	3	890.159	2668.46	1.47536	96.3639	18383	18383	MS2	20/244
	FVEPIEDVPAGNIVGLVGVDQFLLK	CL01_140203183131.raw		CID	1	0	1	1	48.01	4.64417e-05		0	16.9699	167	3	890.158	2668.46	-0.445957	96.2379	20431	20431	MS2	27/244
	ALGDVQVYPDR	CL02.raw		CID	1	0	1	1	46.14	0.000134987		0	38.7722	43	2	616.822	1232.64	7.89774	27.9424	3090	3090	MS2	6/100
	ALGDVQVYPDR	CL03_140203232423.raw		CID	1	0	1	1	43.61	0.000868874		0	28.0812	123	2	616.818	1232.63	1.36165	41.2735	5373	5373	MS2	7/100
	APLMLYVSK	CL02_140203205803.raw		CID	1	0	1	1	43.04	0.000191188		0	31.0925	200	2	511.291	1021.57	-0.886853	49.9936	6827	6827	MS2	6/64
	LWGDNYFNPQTK	CL01_140203183131.raw		CID	1	0	1	1	42.04	0.000203181		0	19.2804	52	2	741.854	1482.7	-0.103795	52.1104	9204	9204	MS2	8/116
	LWGDNYFNPQTK	CL02_140203205803.raw		CID	1	0	1	1	39.58	0.000358		0	41.631	200	2	741.854	1482.7	-0.103795	56.2452	8109	8109	MS2	8/116
	ALGDVQVYPDR	CL03.raw		CID	1	0	1	1	38.02	0.000922903		0	42.82	71	2	616.822	1232.64	7.40259	25.476	2538	2538	MS2	6/100
	FVEPIEDVPAGNIVGLVGVDQFLLK	CL02.raw		CID	1	0	1	1	35.53	0.000511		0	76.916	200	3	890.164	2668.48	6.14137	49.0539	9635	9635	MS2	17/244
	SGTLTTSETAHNLK	CL02_140203205803.raw		CID	1	0	1	1	33.15	0.00239665		0	11.9644	200	2	730.373	1459.74	0.289121	22.5091	985	985	MS2	10/112
	LWGDNYFNPQTK	CL03_140203232423.raw		CID	1	0	1	1	33.12	0.0097265		0	39.9963	116	2	741.854	1482.7	0.0608646	52.099	7881	7881	MS2	8/116
	FVEPIEDVPAGNIVGLVGVDQFLLK	CL03.raw		CID	1	0	1	1	33	0.000895		0	9.61021	66	3	890.165	2668.48	7.65096	45.4048	8563	8563	MS2	15/244
	SGTLTTSETAHNLK	CL01_140203183131.raw		CID	1	0	1	1	32.95	0.0025096		0	5.98327	100	3	487.251	1459.74	0.300815	21.1216	773	773	MS2	10/112
	ALLELQVSKEDLYQSFSR	CL03_140203232423.raw		CID	1	0	1	1	31.51	0.0140915		1	21.4784	161	3	709.375	2126.11	-1.2359	62.1551	10670	10670	MS2	15/184
	VNFTIEEIR	CL02_140203205803.raw		CID	1	0	1	1	31.08	0.00339226		0	36.3134	200	2	560.803	1120.6	-1.39137	52.8086	7412	7412	MS2	7/92
	APLMLYVSK	CL01_140203183131.raw		CID	1	0	1	1	29.02	0.00482459		0	38.9238	84	2	511.291	1021.57	-0.289391	46.4063	7631	7631	MS2	6/64
	SGTLTTSETAHNLK	CL01_140203183131.raw		CID	1	0	1	1	28.06	0.00773758		0	28.7424	200	2	730.374	1459.74	0.790869	21.2414	797	797	MS2	8/112
	ALGDVQVYPDR	CL03_140203232423.raw		CID	1	0	1	1	25.8	0.0524755		0	55.05	200	2	616.817	1232.63	-0.9161	41.2017	5356	5356	MS2	6/100
	SGTLTTSETAHNLK	CL03_140203232423.raw		CID	1	0	1	1	24.44	0.0717723		0	33.4	200	3	487.251	1459.74	-0.451808	21.0837	758	758	MS2	15/112
	GGGQIIPTAR	CL03_140203232423.raw		CID	1	0	1	1	22.04	0.124726		0	57.2106	200	2	485.276	969.545	-2.27276	28.2148	2154	2154	MS2	5/96
	EGPIAEEPMR	CL01_140203183131.raw		CID	1	0	1	1	21.82	0.0193156		0	40.824	67	2	564.772	1128.54	1.06987	31.2189	3138	3138	MS2	6/72
	FVEPIEDVPAGNIVGLVGVDQFLLK	CL02_140203205803.raw		CID	1	0	1	1			6.22855	0	13.758	104	3	890.158	2668.46	0.171609	103.424	19004	19004	MS2	0/0
	FVEPIEDVPAGNIVGLVGVDQFLLK	CL01_140203183131.raw		CID	1	0	1	1			5.84451	0	16.9699	167	3	890.158	2668.46	-0.445957	96.2379	20431	20431	MS2	0/0
	FVEPIEDVPAGNIVGLVGVDQFLLK	CL03_140203232423.raw		CID	1	0	1	1			4.84474	0	6.71412	200	3	890.159	2668.46	1.20088	96.3234	18375	18375	MS2	0/0
	FVEPIEDVPAGNIVGLVGVDQFLLK	CL03.raw		CID	1	0	1	1			4.52146	0	17.964	200	3	890.163	2668.47	5.66105	45.3768	8557	8557	MS2	0/0
	ALLELQVSKEDLYQSFSR	CL03_140203232423.raw		CID	1	0	1	1			4.37941	1	21.4784	161	3	709.375	2126.11	-1.2359	62.1551	10670	10670	MS2	0/0
	FVEPIEDVPAGNIVGLVGVDQFLLK	CL02.raw		CID	1	0	1	1			4.15316	0	76.916	200	3	890.164	2668.48	6.14137	49.0539	9635	9635	MS2	0/0
	FVEPIEDVPAGNIVGLVGVDQFLLK	CL01_140203183131.raw		CID	1	0	1	1			4.07176	0	24.4458	200	3	890.157	2668.46	-0.994905	96.6187	20504	20504	MS2	0/0
	SGTLTTSETAHNLK	CL02_140203205803.raw		CID	1	0	1	1			3.80164	0	11.9644	200	2	730.373	1459.74	0.289121	22.5091	985	985	MS2	0/0
	SGTLTTSETAHNLK	CL01_140203183131.raw		CID	1	0	1	1			3.75397	0	28.7424	200	2	730.374	1459.74	0.790869	21.2414	797	797	MS2	0/0
	ALGDVQVYPDR	CL03_140203232423.raw		CID	1	0	1	1			3.72714	0	28.0812	123	2	616.818	1232.63	1.36165	41.2735	5373	5373	MS2	0/0
	FVEPIEDVPAGNIVGLVGVDQFLLK	CL03_140203232423.raw		CID	1	0	1	1			3.66163	0	12.8445	200	3	890.159	2668.46	1.47536	96.3639	18383	18383	MS2	0/0
	ALGDVQVYPDR	CL02.raw		CID	1	0	1	1			3.52464	0	38.7722	43	2	616.822	1232.64	7.89774	27.9424	3090	3090	MS2	0/0
	LLADDYGWDVTDAR	CL02_140203205803.raw		CID	1	0	1	1			3.44047	0	24.3696	196	2	805.379	1609.75	0.735878	63.6969	9805	9805	MS2	0/0
	LWGDNYFNPQTK	CL02_140203205803.raw		CID	1	0	1	1			3.38608	0	41.631	200	2	741.854	1482.7	-0.103795	56.2452	8109	8109	MS2	0/0
	ALGDVQVYPDR	CL03_140203232423.raw		CID	1	0	1	1			3.34294	0	55.05	200	2	616.817	1232.63	-0.9161	41.2017	5356	5356	MS2	0/0
	ALGDVQVYPDR	CL03.raw		CID	1	0	1	1			2.90076	0	42.82	71	2	616.822	1232.64	7.40259	25.476	2538	2538	MS2	0/0
92.m00218 AFUA_2G10440;92.m00218	40S ribosomal protein S11|Aspergillus fumigatus AFU293|chr_2|72-5293|92	48	1	6	6	41	127.109	48	5	5	10.9336	34.67	3	3	174.41	48	6	7	20.5897	43.33	4	5	58.03	22.67	2	2	6.65761	20.67	2	2	97.0715	31.33	3	3	11.2865	31.33	3	3	52.52	17.33	2	2	7.46231	17.33	2	2	134.58	48	5
	Sequence	Spectrum File	Modifications	Activation Type	ΔScore	ΔCn	Rank	Search Engine Rank	IonScore	Exp Value	XCorr	# Missed Cleavages	Isolation Interference [%]	Ion Inject Time [ms]	Charge	m/z [Da]	MH+ [Da]	ΔM [ppm]	RT [min]	First Scan	Last Scan	MS Order	Ions Matched
	IEDVTPTPSDSTR	CL02_140203205803.raw		CID	1	0	1	1	53.16	2.00469e-05		0	31.6189	194	2	709.345	1417.68	1.54869	32.9903	3064	3064	MS2	9/96
	IFASFNDTFVHVTDLSGR	CL01_140203183131.raw		CID	1	0	1	1	46.11	9.30644e-05		0	10.3445	75	2	1013.51	2026	0.555092	65.963	13363	13363	MS2	12/184
	IFASFNDTFVHVTDLSGR	CL01_140203183131.raw		CID	1	0	1	1	43.98	0.000149979		0	29.162	45	3	676.005	2026	-0.867462	65.8465	13326	13326	MS2	17/184
	ENVSLGPLAGDGK	CL01.raw		CID	1	0	1	1	43.55	0.000170005		0	22.1539	38	2	628.832	1256.66	7.23575	26.1814	3008	3008	MS2	16/140
	IEDVTPTPSDSTR	CL01_140203183131.raw		CID	1	0	1	1	42.54	0.000208945		0	32.339	78	2	709.344	1417.68	0.429323	30.5432	2928	2928	MS2	6/96
	IFASFNDTFVHVTDLSGR	CL03_140203232423.raw		CID	1	0	1	1	39.94	0.00202282		0	18.5245	39	3	676.007	2026.01	1.57273	65.9259	11648	11648	MS2	16/184
	ENVSLGPLAGDGK	CL02.raw		CID	1	0	1	1	38.56	0.000536365		0	13.6957	19	2	628.833	1256.66	7.72144	28.7341	3351	3351	MS2	6/140
	IFASFNDTFVHVTDLSGR	CL01.raw		CID	1	0	1	1	38.45	0.000578702		0	17.5329	22	3	676.012	2026.02	8.89325	34.1131	5761	5761	MS2	9/184
	LVFGVAR	CL03_140203232423.raw		CID	1	0	1	1	38.43	0.00286389		0	9.00039	94	2	381.237	761.466	-1.41099	37.2489	4366	4366	MS2	6/48
	ENVSLGPLAGDGK	CL01_140203183131.raw		CID	1	0	1	1	37.99	0.000603648		0	21.433	92	2	628.827	1256.65	-0.535364	42.9106	6620	6620	MS2	6/140
	IEDVTPTPSDSTR	CL01.raw		CID	1	0	1	1	37.75	0.000822614		0	27.6163	42	2	709.35	1417.69	8.60929	21.1771	1262	1262	MS2	7/96
	IEDVTPTPSDSTR	CL03_140203232423.raw		CID	1	0	1	1	37.62	0.00345109		0	39.2415	72	2	709.343	1417.68	-1.03447	30.7348	2705	2705	MS2	9/96
	ENVSLGPLAGDGK	CL02_140203205803.raw		CID	1	0	1	1	37.14	0.000734148		0	18.4544	113	2	628.827	1256.65	-0.438224	46.2269	6021	6021	MS2	8/140
	ENVSLGPLAGDGK	CL03_140203232423.raw		CID	1	0	1	1	35.92	0.00510454		0	23.1734	198	2	628.827	1256.65	-1.21534	42.9035	5745	5745	MS2	15/140
	IEDVTPTPSDSTR	CL03.raw		CID	1	0	1	1	35.46	0.00139379		0	22.3952	49	2	709.349	1417.69	6.9733	21.2182	1167	1167	MS2	7/96
	ADRDESSPYAAmLAAQDVAAR	CL03_140203232423.raw	M12(Oxidation)	CID	1	0	1	1	34.67	0.00680701		1	10.5805	120	3	742.014	2224.03	-0.523174	42.5324	5662	5662	MS2	14/232
	ADRDESSPYAAmLAAQDVAAR	CL02_140203205803.raw	M12(Oxidation)	CID	1	0	1	1	34.08	0.000703514		1	23.3889	200	3	742.014	2224.03	-1.34648	46.197	6015	6015	MS2	15/232
	ADRDESSPYAAmLAAQDVAAR	CL01_140203183131.raw	M12(Oxidation)	CID	1	0	1	1	33.75	0.00123853		1	50.9628	200	3	742.017	2224.04	2.52305	42.5881	6544	6544	MS2	20/232
	ADRDESSPYAAmLAAQDVAAR	CL02.raw	M12(Oxidation)	CID	1	0	1	1	32.47	0.00133066		1	20.2653	51	3	742.019	2224.04	5.9809	28.0271	3116	3116	MS2	7/232
	ADRDESSPYAAmLAAQDVAAR	CL01.raw	M12(Oxidation)	CID	1	0	1	1	31.5	0.00166367		1	27.9897	39	3	742.019	2224.04	5.81624	25.3849	2725	2725	MS2	9/232
	LVFGVAR	CL01.raw		CID	1	0	1	1	31.08	0.00175357		0	33.3603	25	2	381.24	761.472	6.76474	24.4529	2404	2404	MS2	6/48
	ENVSLGPLAGDGK	CL03.raw		CID	1	0	1	1	30.06	0.00384649		0	26.245	85	2	628.832	1256.66	6.55578	26.21	2773	2773	MS2	8/140
	LVFGVAR	CL01_140203183131.raw		CID	1	0	1	1	25.17	0.00893116		0	0	59	2	381.237	761.467	-0.128517	37.3506	5022	5022	MS2	5/48
	DESSPYAAMLAAQDVAAR	CL01_140203183131.raw		CID	1	0	1	1	23.78	0.0123001		0	47.2864	79	2	933.44	1865.87	1.18798	63.4274	12605	12605	MS2	10/156
	ADRDESSPYAAmLAAQDVAAR	CL01_140203183131.raw	M12(Oxidation)	CID	1	0	1	1			4.76504	1	50.9628	200	3	742.017	2224.04	2.52305	42.5881	6544	6544	MS2	0/0
	IFASFNDTFVHVTDLSGR	CL01_140203183131.raw		CID	1	0	1	1			4.61066	0	10.3445	75	2	1013.51	2026	0.555092	65.963	13363	13363	MS2	0/0
	ADRDESSPYAAmLAAQDVAAR	CL02_140203205803.raw	M12(Oxidation)	CID	1	0	1	1			4.27595	1	23.3889	200	3	742.014	2224.03	-1.34648	46.197	6015	6015	MS2	0/0
	IEDVTPTPSDSTR	CL01_140203183131.raw		CID	1	0	1	1			4.03804	0	32.339	78	2	709.344	1417.68	0.429323	30.5432	2928	2928	MS2	0/0
	ADRDESSPYAAmLAAQDVAAR	CL03_140203232423.raw	M12(Oxidation)	CID	1	0	1	1			3.99749	1	10.5805	120	3	742.014	2224.03	-0.523174	42.5324	5662	5662	MS2	0/0
	IEDVTPTPSDSTR	CL03.raw		CID	1	0	1	1			3.92738	0	22.3952	49	2	709.349	1417.69	6.9733	21.2182	1167	1167	MS2	0/0
	ADRDESSPYAAmLAAQDVAAR	CL01.raw	M12(Oxidation)	CID	1	0	1	1			3.8728	1	27.9897	39	3	742.019	2224.04	5.81624	25.3849	2725	2725	MS2	0/0
	ENVSLGPLAGDGK	CL01_140203183131.raw		CID	1	0	1	1			3.75758	0	21.433	92	2	628.827	1256.65	-0.535364	42.9106	6620	6620	MS2	0/0
	ENVSLGPLAGDGK	CL02_140203205803.raw		CID	1	0	1	1			3.58987	0	18.4544	113	2	628.827	1256.65	-0.438224	46.2269	6021	6021	MS2	0/0
	IFASFNDTFVHVTDLSGR	CL02.raw		CID	1	0	1	1			3.57151	0	28.0123	29	3	676.011	2026.02	7.62798	37.1466	6146	6146	MS2	0/0
	IEDVTPTPSDSTR	CL01.raw		CID	1	0	1	1			3.56199	0	27.6163	42	2	709.35	1417.69	8.60929	21.1771	1262	1262	MS2	0/0
	ENVSLGPLAGDGK	CL03.raw		CID	1	0	1	1			3.53493	0	26.245	85	2	628.832	1256.66	6.55578	26.21	2773	2773	MS2	0/0
	IFASFNDTFVHVTDLSGR	CL01.raw		CID	1	0	1	1			3.49877	0	17.5329	22	3	676.012	2026.02	8.89325	34.1131	5761	5761	MS2	0/0
	IEDVTPTPSDSTR	CL02_140203205803.raw		CID	1	0	1	1			3.4207	0	31.6189	194	2	709.345	1417.68	1.54869	32.9903	3064	3064	MS2	0/0
	IEDVTPTPSDSTR	CL01_140203183131.raw		CID	1	0	1	1			3.41835	0	42.7898	180	2	709.346	1417.68	2.49585	31.1434	3115	3115	MS2	0/0
	IEDVTPTPSDSTR	CL03_140203232423.raw		CID	1	0	1	1			3.10505	0	39.2415	72	2	709.343	1417.68	-1.03447	30.7348	2705	2705	MS2	0/0
	ENVSLGPLAGDGK	CL02.raw		CID	1	0	1	1			3.0861	0	13.6957	19	2	628.833	1256.66	7.72144	28.7341	3351	3351	MS2	0/0
55.m02911 AFUA_8G03930;55.m02911	Hsp70 chaperone (HscA), putative|Aspergillus fumigatus AFU293|chr_8|5172|55	27.69	1	11	11	40						0			340.635	22.31	9	10	25.5986	15.64	6	6		0				0			317.07	19.71	8	9	33.648	19.22	7	8		0				0			157.38	10.59	4
	Sequence	Spectrum File	Modifications	Activation Type	ΔScore	ΔCn	Rank	Search Engine Rank	IonScore	Exp Value	XCorr	# Missed Cleavages	Isolation Interference [%]	Ion Inject Time [ms]	Charge	m/z [Da]	MH+ [Da]	ΔM [ppm]	RT [min]	First Scan	Last Scan	MS Order	Ions Matched
	SQVDEIVLVGGSTR	CL02_140203205803.raw		CID	1	0	1	1	65.15	1.58856e-06		0	18.983	147	2	730.392	1459.78	0.600966	53.1712	7494	7494	MS2	10/152
	SQVDEIVLVGGSTR	CL01_140203183131.raw		CID	1	0	1	1	64.7	1.62645e-06		0	20.6941	87	2	730.391	1459.78	0.266475	49.262	8441	8441	MS2	11/152
	SQVDEIVLVGGSTR	CL03_140203232423.raw		CID	1	0	1	1	61.89	1.29109e-05		0	50.6228	200	2	730.392	1459.78	0.684588	49.186	7215	7215	MS2	11/152
	DAGAIAGLNVLR	CL02_140203205803.raw		CID	1	0	1	1	56.54	8.31824e-06		0	7.93112	106	2	585.335	1169.66	-0.336527	62.9411	9615	9615	MS2	9/100
	DAGAIAGLNVLR	CL01_140203183131.raw		CID	1	0	1	1	55.37	1.10353e-05		0	25.7577	76	2	585.336	1169.66	0.185291	58.3242	11021	11021	MS2	13/100
	VVDQGGNPVVEVEYLGETK	CL02_140203205803.raw		CID	1	0	1	1	54.98	1.36606e-05		0	45.7634	91	2	1016.52	2032.03	2.07388	63.8642	9846	9846	MS2	23/204
	SINPDEAVAYGAAVQAGILSGK	CL01_140203183131.raw		CID	1	0	1	1	54.7	1.77893e-05		0	17.5111	73	3	711.039	2131.1	-0.295695	70.0909	14523	14523	MS2	20/244
	TFSPQEISSMVLMK	CL01_140203183131.raw		CID	1	0	1	1	53.86	1.45958e-05		0	26.7045	200	2	799.401	1597.8	-0.888572	68.9451	14226	14226	MS2	8/140
	LSTTEIEQMINDAAK	CL03_140203232423.raw		CID	1	0	1	1	52.25	0.000118838		0	65.1669	112	2	832.414	1663.82	-0.197816	67.8766	12134	12134	MS2	9/140
	LSTTEIEQMINDAAK	CL02_140203205803.raw		CID	1	0	1	1	52.1	2.62053e-05		0	22.2724	170	2	832.417	1663.83	3.54391	73.4789	12176	12176	MS2	10/140
	SINPDEAVAYGAAVQAGILSGK	CL03_140203232423.raw		CID	1	0	1	1	51.94	0.000127631		0	12.616	117	3	711.039	2131.1	-0.381615	70.1662	12675	12675	MS2	15/244
	VEEIISDPTMSLK	CL02_140203205803.raw		CID	1	0	1	1	51.76	3.10065e-05		0	28.4085	200	2	731.378	1461.75	-1.54793	57.717	8412	8412	MS2	11/96
	VVDQGGNPVVEVEYLGETK	CL01_140203183131.raw		CID	1	0	1	1	48.37	6.33125e-05		0	75.703	76	3	678.013	2032.03	0.865805	59.0331	11242	11242	MS2	18/204
	AFSGTLEPVQQVLK	CL02_140203205803.raw		CID	1	0	1	1	47.99	6.43361e-05		0	15.8961	103	2	758.922	1516.84	-0.293934	60.9109	9140	9140	MS2	18/120
	AFSGTLEPVQQVLK	CL01_140203183131.raw		CID	1	0	1	1	46.84	7.97004e-05		0	33.9509	76	2	758.922	1516.84	-0.535365	56.371	10427	10427	MS2	10/120
	VEEIISDPTMSLK	CL01_140203183131.raw		CID	1	0	1	1	44.99	0.00014897		0	29.1558	61	2	731.379	1461.75	-0.462303	53.4838	9581	9581	MS2	6/96
	SINPDEAVAYGAAVQAGILSGK	CL02_140203205803.raw		CID	1	0	1	1	40.1	0.000444643		0	42.6152	90	3	711.04	2131.1	0.47759	75.9821	12778	12778	MS2	15/244
	LSTTEIEQMINDAAK	CL01_140203183131.raw		CID	1	0	1	1	39.83	0.000441966		0	60.4766	69	2	832.416	1663.83	2.81024	67.8916	13917	13917	MS2	10/140
	VVDQGGNPVVEVEYLGETK	CL02_140203205803.raw		CID	1	0	1	1	38.32	0.000640456		0	31.3367	196	3	678.013	2032.03	1.04602	63.955	9870	9870	MS2	16/204
	SANITISNAVGK	CL02_140203205803.raw		CID	1	0	1	1	36.64	0.00108385		0	15.0532	200	2	587.826	1174.65	2.13503	35.9429	3722	3722	MS2	6/124
	AFSGTLEPVQQVLK	CL03_140203232423.raw		CID	1	0	1	1	30.3	0.018619		0	26.1239	99	2	758.923	1516.84	0.510835	56.4273	9034	9034	MS2	10/120
	AVITVPAYFNDNQR	CL01_140203183131.raw		CID	1	0	1	1	26.09	0.0104566		0	4.80098	49	2	804.412	1607.82	-0.162263	54.9872	10021	10021	MS2	5/120
	AVITVPAYFNDNQR	CL01_140203183131.raw		CID	1	0	1	1	25.73	0.0104247		0	0	200	2	804.412	1607.82	-1.14926	54.9573	10014	10014	MS2	11/120
	SINPDEAVAYGAAVQAGILSGK	CL01_140203183131.raw		CID	1	0	1	1			6.00105	0	17.5111	73	3	711.039	2131.1	-0.295695	70.0909	14523	14523	MS2	0/0
	VVDQGGNPVVEVEYLGETK	CL02_140203205803.raw		CID	1	0	1	1			5.13377	0	31.3367	196	3	678.013	2032.03	1.04602	63.955	9870	9870	MS2	0/0
	SINPDEAVAYGAAVQAGILSGK	CL03_140203232423.raw		CID	1	0	1	1			4.95573	0	12.616	117	3	711.039	2131.1	-0.381615	70.1662	12675	12675	MS2	0/0
	TFTTVVDNQTTVQFPVYQGER	CL02_140203205803.raw		CID	1	0	1	1			4.72989	0	19.3481	200	3	810.734	2430.19	-3.14915	68.3616	10981	10981	MS2	0/0
	SQVDEIVLVGGSTR	CL01_140203183131.raw		CID	1	0	1	1			4.69486	0	20.6941	87	2	730.391	1459.78	0.266475	49.262	8441	8441	MS2	0/0
	VVDQGGNPVVEVEYLGETK	CL02_140203205803.raw		CID	1	0	1	1			4.64328	0	45.7634	91	2	1016.52	2032.03	2.07388	63.8642	9846	9846	MS2	0/0
	LSTTEIEQMINDAAK	CL02_140203205803.raw		CID	1	0	1	1			4.34974	0	22.2724	170	2	832.417	1663.83	3.54391	73.4789	12176	12176	MS2	0/0
	VVDQGGNPVVEVEYLGETK	CL01_140203183131.raw		CID	1	0	1	1			4.12487	0	75.703	76	3	678.013	2032.03	0.865805	59.0331	11242	11242	MS2	0/0
	SQVDEIVLVGGSTR	CL02_140203205803.raw		CID	1	0	1	1			4.0428	0	18.983	147	2	730.392	1459.78	0.600966	53.1712	7494	7494	MS2	0/0
	VEEIISDPTMSLK	CL02_140203205803.raw		CID	1	0	1	1			4.03351	0	28.4085	200	2	731.378	1461.75	-1.54793	57.717	8412	8412	MS2	0/0
	LSTTEIEQMINDAAK	CL01_140203183131.raw		CID	1	0	1	1			3.89857	0	60.4766	69	2	832.416	1663.83	2.81024	67.8916	13917	13917	MS2	0/0
	SINPDEAVAYGAAVQAGILSGK	CL02_140203205803.raw		CID	1	0	1	1			3.71566	0	42.6152	90	3	711.04	2131.1	0.47759	75.9821	12778	12778	MS2	0/0
	LSTTEIEQMINDAAK	CL03_140203232423.raw		CID	1	0	1	1			3.63377	0	65.1669	112	2	832.414	1663.82	-0.197816	67.8766	12134	12134	MS2	0/0
	TFSPQEISSMVLMK	CL01_140203183131.raw		CID	1	0	1	1			3.46615	0	26.7045	200	2	799.401	1597.8	-0.888572	68.9451	14226	14226	MS2	0/0
	DAGAIAGLNVLR	CL01_140203183131.raw		CID	1	0	1	1			3.41309	0	25.7577	76	2	585.336	1169.66	0.185291	58.3242	11021	11021	MS2	0/0
	AFSGTLEPVQQVLK	CL03_140203232423.raw		CID	1	0	1	1			3.09169	0	26.1239	99	2	758.923	1516.84	0.510835	56.4273	9034	9034	MS2	0/0
	AFSGTLEPVQQVLK	CL02_140203205803.raw		CID	1	0	1	1			2.99937	0	15.8961	103	2	758.922	1516.84	-0.293934	60.9109	9140	9140	MS2	0/0
93.m00945 AFUA_3G07430;93.m00945	peptidyl-prolyl cis-trans isomerase/cyclophilin, putative|Aspergillus fumigatus AFU293|chr_3|5237-5270|93	39.88	1	5	5	38	126.33	25.77	3	3	7.00227	17.18	2	2	197.347	39.88	5	6	7.78541	17.79	2	2	141.348	25.77	3	4	7.01283	17.18	2	2	133.058	25.77	3	3	6.8128	13.5	2	2	153.386	25.77	3	4	11.0665	25.77	3	3	200.37	30.67	4
	Sequence	Spectrum File	Modifications	Activation Type	ΔScore	ΔCn	Rank	Search Engine Rank	IonScore	Exp Value	XCorr	# Missed Cleavages	Isolation Interference [%]	Ion Inject Time [ms]	Charge	m/z [Da]	MH+ [Da]	ΔM [ppm]	RT [min]	First Scan	Last Scan	MS Order	Ions Matched
	HDKPGLLSmANAGK	CL03.raw	M9(Oxidation)	CID	1	0	1	1	84.07	1.3711e-08		0	3.62943	200	3	485.588	1454.75	5.89016	17.4509	288	288	MS2	10/148
	IIPQFMLQGGDFTK	CL03_140203232423.raw		CID	1	0	1	1	80.93	1.61048e-07		0	5.10826	85	2	797.919	1594.83	0.471965	65.016	11426	11426	MS2	9/144
	IIPQFMLQGGDFTK	CL02_140203205803.raw		CID	1	0	1	1	64.41	1.90178e-06		0	2.9853	140	2	797.918	1594.83	-0.676154	70.2462	11424	11424	MS2	8/144
	TFFDITIDGQPAGR	CL01.raw		CID	1	0	1	1	55.74	1.05341e-05		0	37.1531	23	2	769.393	1537.78	8.86639	33.8677	5676	5676	MS2	7/120
	IIPQFMLQGGDFTK	CL01.raw		CID	1	0	1	1	53.39	2.10745e-05		0	26.6716	41	2	797.924	1594.84	7.36063	34.1993	5791	5791	MS2	11/144
	TFFDITIDGQPAGR	CL02_140203205803.raw		CID	1	0	1	1	52.89	2.21039e-05		0	12.5192	118	2	769.385	1537.76	-1.29439	68.3987	10992	10992	MS2	15/120
	TFFDITIDGQPAGR	CL03_140203232423.raw		CID	1	0	1	1	51.87	0.000129705		0	21.5465	101	2	769.386	1537.76	-0.500568	63.4187	11012	11012	MS2	7/120
	IIPQFMLQGGDFTK	CL02.raw		CID	1	0	1	1	51.43	3.23752e-05		0	12.1062	39	2	797.925	1594.84	8.27911	37.2529	6181	6181	MS2	9/144
	HDKPGLLSmANAGK	CL01_140203183131.raw	M9(Oxidation)	CID	1	0	1	1	50.67	3.3853e-05		0	21.0492	197	3	485.585	1454.74	-0.277332	20.593	670	670	MS2	10/148
	SIYGDRFPDENFQLK	CL01_140203183131.raw		CID	1	0	1	1	50.66	2.66294e-05		1	8.03739	72	2	914.946	1828.88	-1.26221	51.3154	8982	8982	MS2	9/148
	TFFDITIDGQPAGR	CL01_140203183131.raw		CID	1	0	1	1	47.79	7.15267e-05		0	21.5269	52	2	769.387	1537.77	1.48397	63.3738	12590	12590	MS2	7/120
	IIPQFMLQGGDFTK	CL01_140203183131.raw		CID	1	0	1	1	47.39	9.21067e-05		0	12.234	72	2	797.919	1594.83	0.931212	64.9567	13069	13069	MS2	18/144
	HDKPGLLSmANAGK	CL02_140203205803.raw	M9(Oxidation)	CID	1	0	1	1	44.4	0.000128893		0	0	200	3	485.586	1454.74	0.037338	21.8303	855	855	MS2	11/148
	TFFDITIDGQPAGR	CL02.raw		CID	1	0	1	1	44.21	0.000165002		0	30.5329	25	2	769.391	1537.78	6.8025	36.8513	6046	6046	MS2	6/120
	HDKPGLLSMANAGK	CL03_140203232423.raw		CID	1	0	1	1	43.27	0.000939629		0	3.01869	129	3	480.254	1438.75	-0.399734	28.6315	2241	2241	MS2	9/148
	HDKPGLLSmANAGK	CL01.raw	M9(Oxidation)	CID	1	0	1	1	43.2	0.000167521		0	5.26182	35	3	485.588	1454.75	5.32377	17.4823	283	283	MS2	8/148
	HDKPGLLSMANAGK	CL02.raw		CID	1	0	1	1	42.71	0.000225035		0	3.31558	54	3	480.257	1438.76	5.64543	22.3578	1284	1284	MS2	8/148
	HDKPGLLSmANAGK	CL02.raw	M9(Oxidation)	CID	1	0	1	1	42.28	0.000207047		0	1.86328	123	3	485.589	1454.75	6.64536	19.02	542	542	MS2	8/148
	IIPQFMLQGGDFTK	CL03.raw		CID	1	0	1	1	41.33	0.000334974		0	12.0302	58	2	797.926	1594.84	8.96797	34.2582	5427	5427	MS2	7/144
	LFDEVVPK	CL01_140203183131.raw		CID	1	0	1	1	41.18	0.00048011		0	0	83	2	473.766	946.525	0.774182	46.1131	7551	7551	MS2	6/56
	LFDEVVPK	CL03_140203232423.raw		CID	1	0	1	1	40.5	0.0017781		0	5.01943	90	2	473.766	946.524	-0.0641018	46.1292	6513	6513	MS2	6/56
	HDKPGLLSmANAGK	CL03_140203232423.raw	M9(Oxidation)	CID	1	0	1	1	35.8	0.00524755		0	24.3754	200	3	485.586	1454.74	0.666678	20.5177	650	650	MS2	9/148
	TFFDITIDGQPAGR	CL03.raw		CID	1	0	1	1	34.93	0.0012694		0	40.1715	49	2	769.393	1537.78	9.10453	33.8627	5298	5298	MS2	9/120
	HDKPGLLSMANAGK	CL03.raw		CID	1	0	1	1	33.91	0.00168674		0	9.59103	61	3	480.257	1438.76	5.51816	20.4016	945	945	MS2	9/148
	IIPQFmLQGGDFTK	CL01_140203183131.raw	M6(Oxidation)	CID	1	0	1	1	29.38	0.00513287		0	32.6199	76	2	805.917	1610.83	0.668578	59.9067	11510	11510	MS2	9/144
	TFFDITIDGQPAGR	CL03.raw		CID	1	0	1	1			4.83845	0	40.1715	49	2	769.393	1537.78	9.10453	33.8627	5298	5298	MS2	0/0
	TFFDITIDGQPAGR	CL01_140203183131.raw		CID	1	0	1	1			3.9523	0	21.5269	52	2	769.387	1537.77	1.48397	63.3738	12590	12590	MS2	0/0
	TFFDITIDGQPAGR	CL02_140203205803.raw		CID	1	0	1	1			3.92938	0	12.5192	118	2	769.385	1537.76	-1.29439	68.3987	10992	10992	MS2	0/0
	SIYGDRFPDENFQLK	CL01_140203183131.raw		CID	1	0	1	1			3.83311	1	8.03739	72	2	914.946	1828.88	-1.26221	51.3154	8982	8982	MS2	0/0
	TFFDITIDGQPAGR	CL01.raw		CID	1	0	1	1			3.66607	0	37.1531	23	2	769.393	1537.78	8.86639	33.8677	5676	5676	MS2	0/0
	TFFDITIDGQPAGR	CL02.raw		CID	1	0	1	1			3.59626	0	30.5329	25	2	769.391	1537.78	6.8025	36.8513	6046	6046	MS2	0/0
	HDKPGLLSMANAGK	CL03_140203232423.raw		CID	1	0	1	1			3.52029	0	3.01869	129	3	480.254	1438.75	-0.399734	28.6315	2241	2241	MS2	0/0
	IIPQFMLQGGDFTK	CL02.raw		CID	1	0	1	1			3.41657	0	12.1062	39	2	797.925	1594.84	8.27911	37.2529	6181	6181	MS2	0/0
	IIPQFMLQGGDFTK	CL01.raw		CID	1	0	1	1			3.3362	0	26.6716	41	2	797.924	1594.84	7.36063	34.1993	5791	5791	MS2	0/0
	HDKPGLLSmANAGK	CL03.raw	M9(Oxidation)	CID	1	0	1	1			3.20223	0	3.62943	200	3	485.588	1454.75	5.89016	17.4509	288	288	MS2	0/0
	TFFDITIDGQPAGR	CL03_140203232423.raw		CID	1	0	1	1			3.12601	0	21.5465	101	2	769.386	1537.76	-0.500568	63.4187	11012	11012	MS2	0/0
	IIPQFMLQGGDFTK	CL03.raw		CID	1	0	1	1			3.02583	0	12.0302	58	2	797.926	1594.84	8.96797	34.2582	5427	5427	MS2	0/0
	LFDEVVPK	CL02_140203205803.raw		CID	1	0	1	1			2.88341	0	28.1561	200	2	473.766	946.525	0.451766	49.5962	6746	6746	MS2	0/0
55.m03042 AFUA_8G05320;55.m03042	mitochondrial F1 ATPase subunit alpha, putative|Aspergillus fumigatus AFU293|chr_8|5172|55	20.5	1	10	10	37	51.1348	3.42	2	2		0			240.559	17.09	8	8	8.28436	6.29	2	2	117.334	8.45	4	4	10.0271	7.19	3	3	170.899	11.33	7	7	9.99458	6.65	3	3	79.5822	4.14	2	2	6.74332	5.04	2	2	110.58	8.27	4
	Sequence	Spectrum File	Modifications	Activation Type	ΔScore	ΔCn	Rank	Search Engine Rank	IonScore	Exp Value	XCorr	# Missed Cleavages	Isolation Interference [%]	Ion Inject Time [ms]	Charge	m/z [Da]	MH+ [Da]	ΔM [ppm]	RT [min]	First Scan	Last Scan	MS Order	Ions Matched
	TGEIVDVPVGPELLGR	CL02.raw		CID	1	0	1	1	57.77	4.09417e-06		0	21.0647	38	2	825.964	1650.92	8.40758	38.8004	6678	6678	MS2	7/120
	TGEIVDVPVGPELLGR	CL03.raw		CID	1	0	1	1	57.69	4.2554e-06		0	35.1782	101	2	825.965	1650.92	9.66456	35.6772	5852	5852	MS2	7/120
	TAVALDAMLNQK	CL01_140203183131.raw		CID	1	0	1	1	57.2	1.02895e-05		0	45.2228	102	2	637.843	1274.68	0.417944	49.4857	8501	8501	MS2	8/96
	TAVALDAMLNQK	CL02_140203205803.raw		CID	1	0	1	1	54.95	1.7274e-05		0	37.848	200	2	637.842	1274.68	0.0348816	53.3991	7539	7539	MS2	16/96
	ASPTEVSSILEQR	CL01_140203183131.raw		CID	1	0	1	1	52.69	2.47604e-05		0	47.8999	47	2	708.873	1416.74	3.53018	47.3322	7895	7895	MS2	7/100
	TGEIVDVPVGPELLGR	CL01_140203183131.raw		CID	1	0	1	1	47.06	6.10045e-05		0	51.5491	88	2	825.957	1650.91	0.274098	68.9199	14219	14219	MS2	11/120
	ASPTEVSSILEQR	CL03_140203232423.raw		CID	1	0	1	1	44.73	0.000671362		0	53.1964	200	2	708.873	1416.74	3.78867	47.4165	6812	6812	MS2	7/100
	IRGVHEEAGLAETGR	CL03_140203232423.raw		CID	1	0	1	1	44.63	0.000687		1	15.5918	200	3	532.282	1594.83	1.30354	22.7358	1070	1070	MS2	9/164
	VVDALGNPIDGK	CL02.raw		CID	1	0	1	1	43.22	0.000126254		0	43.1215	37	2	599.331	1197.65	5.44979	28.0809	3133	3133	MS2	7/108
	ASPTEVSSILEQR	CL02_140203205803.raw		CID	1	0	1	1	42.29	0.00026559		0	26.2392	200	2	708.871	1416.73	1.37611	51.0044	7043	7043	MS2	8/100
	RSVNQPVQTGLK	CL02_140203205803.raw		CID	1	0	1	1	39.43	0.000296465		1	34.6444	200	2	663.876	1326.74	-3.26126	22.2893	943	943	MS2	14/132
	VHGMTNVQAEELVEFASGVK	CL01_140203183131.raw		CID	1	0	1	1	37.8	0.000597451		0	30.8201	76	3	715.693	2145.06	-0.759839	59.9229	11515	11515	MS2	15/208
	IRGVHEEAGLAETGR	CL01_140203183131.raw		CID	1	0	1	1	37.76	0.000921219		1	65.047	200	3	532.281	1594.83	-1.22232	22.8467	1116	1116	MS2	8/164
	SVNQPVQTGLK	CL01_140203183131.raw		CID	1	0	1	1	37.34	0.000710331		0	29.1454	66	2	585.828	1170.65	0.514013	26.8247	1982	1982	MS2	8/112
	LFLAQYR	CL03.raw		CID	1	0	1	1	36.62	0.000773087		0	40.5528	96	2	455.763	910.519	4.79525	25.6364	2590	2590	MS2	5/56
	APGILPR	CL01_140203183131.raw		CID	1	0	1	1	36.61	0.000641073		0	27.7508	131	2	362.229	723.451	0.32112	28.9855	2512	2512	MS2	6/48
	SVNQPVQTGLK	CL03_140203232423.raw		CID	1	0	1	1	35.46	0.00567488		0	21.153	200	2	585.828	1170.65	0.0969097	26.8858	1881	1881	MS2	13/112
	RSVNQPVQTGLK	CL01.raw		CID	1	0	1	1	35.14	0.00082673		1	25.7921	200	2	663.882	1326.76	5.75541	17.5584	299	299	MS2	7/132
	VVDALGNPIDGK	CL02_140203205803.raw		CID	1	0	1	1	34.63	0.00096418		0	65.5238	200	2	599.332	1197.66	7.79404	44.7916	5725	5725	MS2	9/108
	LFLAQYR	CL02_140203205803.raw		CID	1	0	1	1	31.15	0.00272413		0	43.3548	200	2	455.761	910.514	-0.835562	44.1058	5583	5583	MS2	5/56
	SVNQPVQTGLK	CL02_140203205803.raw		CID	1	0	1	1	30.89	0.00309588		0	32.9387	200	2	585.829	1170.65	1.8696	28.6379	2158	2158	MS2	12/112
	RSVNQPVQTGLK	CL01_140203183131.raw		CID	1	0	1	1	29.6	0.00345391		1	34.1427	200	2	663.879	1326.75	0.695051	20.9775	746	746	MS2	5/132
	APGILPR	CL01.raw		CID	1	0	1	1	29.23	0.00268487		0	36.3824	74	2	362.231	723.455	4.96126	21.1657	1259	1259	MS2	6/48
	APGILPR	CL02_140203205803.raw		CID	1	0	1	1	28.94	0.00187447		0	44.6415	200	2	362.23	723.452	0.827319	30.8448	2606	2606	MS2	6/48
	APGILPR	CL02.raw		CID	1	0	1	1	28.75	0.00243456		0	46.2041	124	2	362.232	723.456	7.0704	23.0378	1475	1475	MS2	6/48
	RSVNQPVQTGLK	CL02.raw		CID	1	0	1	1	28.15	0.00413394		1	62.971	200	2	663.883	1326.76	6.67547	19.1577	569	569	MS2	7/132
	APGILPR	CL03_140203232423.raw		CID	1	0	1	1	24.76	0.066674		0	35.0357	200	2	362.229	723.452	0.489853	29.0452	2324	2324	MS2	6/48
	IRGVHEEAGLAETGR	CL01_140203183131.raw		CID	1	0	1	1			4.31331	1	65.047	200	3	532.281	1594.83	-1.22232	22.8467	1116	1116	MS2	0/0
	TGEIVDVPVGPELLGR	CL03.raw		CID	1	0	1	1			4.04602	0	35.1782	101	2	825.965	1650.92	9.66456	35.6772	5852	5852	MS2	0/0
	VHGMTNVQAEELVEFASGVK	CL01_140203183131.raw		CID	1	0	1	1			3.97105	0	30.8201	76	3	715.693	2145.06	-0.759839	59.9229	11515	11515	MS2	0/0
	VVDALGNPIDGK	CL02.raw		CID	1	0	1	1			3.76128	0	43.1215	37	2	599.331	1197.65	5.44979	28.0809	3133	3133	MS2	0/0
	ASPTEVSSILEQR	CL02_140203205803.raw		CID	1	0	1	1			3.44664	0	26.2392	200	2	708.871	1416.73	1.37611	51.0044	7043	7043	MS2	0/0
	RSVNQPVQTGLK	CL02.raw		CID	1	0	1	1			3.38317	1	62.971	200	2	663.883	1326.76	6.67547	19.1577	569	569	MS2	0/0
	VVDALGNPIDGK	CL02_140203205803.raw		CID	1	0	1	1			3.29153	0	65.5238	200	2	599.332	1197.66	7.79404	44.7916	5725	5725	MS2	0/0
	TAVALDAMLNQK	CL02_140203205803.raw		CID	1	0	1	1			3.25641	0	37.848	200	2	637.842	1274.68	0.0348816	53.3991	7539	7539	MS2	0/0
	TGEIVDVPVGPELLGR	CL02.raw		CID	1	0	1	1			2.88268	0	21.0647	38	2	825.964	1650.92	8.40758	38.8004	6678	6678	MS2	0/0
	RSVNQPVQTGLK	CL03.raw		CID	1	0	1	1			2.6973	1	27.448	200	2	663.882	1326.76	5.6634	17.587	314	314	MS2	0/0
95.m00656 AFUA_1G15730;95.m00656	40S ribosomal protein S22|Aspergillus fumigatus AFU293|chr_1|70-4832|95	37.69	1	3	3	35		0				0			352.903	26.92	2	5	20.2288	26.92	2	5	163.83	23.08	2	3	8.2103	23.08	2	2	181.191	37.69	3	4	15.054	37.69	3	4	132.299	37.69	3	3	8.60998	23.08	2	2	185.55	26.92	2
	Sequence	Spectrum File	Modifications	Activation Type	ΔScore	ΔCn	Rank	Search Engine Rank	IonScore	Exp Value	XCorr	# Missed Cleavages	Isolation Interference [%]	Ion Inject Time [ms]	Charge	m/z [Da]	MH+ [Da]	ΔM [ppm]	RT [min]	First Scan	Last Scan	MS Order	Ions Matched
	TSVLNDALNAINNAEK	CL02.raw		CID	1	0	1	1	97.67	8.12257e-10		0	13.8573	57	2	843.945	1686.88	9.61793	36.5936	5961	5961	MS2	11/164
	TSVLNDALNAINNAEK	CL01_140203183131.raw		CID	1	0	1	1	97.47	8.41585e-10		0	23.9033	87	2	843.938	1686.87	2.01967	63.3644	12587	12587	MS2	11/164
	TSVLNDALNAINNAEK	CL03_140203232423.raw		CID	1	0	1	1	97.43	3.60543e-09		0	7.7278	61	2	843.937	1686.87	0.427643	63.4156	11011	11011	MS2	11/164
	TSVLNDALNAINNAEK	CL01_140203183131.raw		CID	1	0	1	1	96.25	1.07898e-09		0	12.4664	200	2	843.936	1686.87	-0.0789128	63.6462	12669	12669	MS2	11/164
	TSVLNDALNAINNAEK	CL02_140203205803.raw		CID	1	0	1	1	94.06	1.98286e-09		0	13.0341	124	2	843.938	1686.87	1.65785	68.6578	11051	11051	MS2	12/164
	YPVQLPDIEQWAVQLLPSR	CL01_140203183131.raw		CID	1	0	1	1	89.05	3.65517e-09		0	46.321	200	2	1126.62	2252.23	8.38932	94.8096	20146	20146	MS2	11/204
	YPVQLPDIEQWAVQLLPSR	CL01_140203183131.raw		CID	1	0	1	1	82.41	1.6862e-08		0	9.51426	200	2	1126.61	2252.21	1.99376	94.9317	20173	20173	MS2	15/204
	TSVLNDALNAINNAEK	CL03.raw		CID	1	0	1	1	76.24	1.14088e-07		0	27.0596	52	2	843.944	1686.88	9.25611	33.5916	5212	5212	MS2	9/164
	YPVQLPDIEQWAVQLLPSR	CL02_140203205803.raw		CID	1	0	1	1	57.44	4.50754e-06		0	5.71352	141	2	1126.61	2252.21	0.367751	102.022	18707	18707	MS2	10/204
	YPVQLPDIEQWAVQLLPSR	CL03_140203232423.raw		CID	1	0	1	1	55.15	6.09476e-05		0	44.5799	200	2	1126.61	2252.21	0.0425494	94.963	18107	18107	MS2	12/204
	HGYIGEFEEVDDHR	CL02.raw		CID	1	0	1	1	51.9	1.17875e-05		0	11.3768	101	3	568.259	1702.76	9.38448	24.7745	2031	2031	MS2	7/104
	HGYIGEFEEVDDHR	CL03.raw		CID	1	0	1	1	48.69	2.41448e-05		0	26.0505	29	3	568.257	1702.76	5.6208	22.4693	1564	1564	MS2	16/104
	YPVQLPDIEQWAVQLLPSR	CL02_140203205803.raw		CID	1	0	1	1	43.44	0.00011096		0	72.3486	103	3	751.407	2252.21	-0.966127	101.913	18680	18680	MS2	8/204
	TSVLNDALNAINNAEK	CL02.raw		CID	1	0	1	1	42.51	0.000269303		0	12.7033	49	3	562.965	1686.88	9.06723	36.6203	5969	5969	MS2	9/164
	YPVQLPDIEQWAVQLLPSR	CL01_140203183131.raw		CID	1	0	1	1	41.82	0.000193156		0	6.85957	158	3	751.406	2252.2	-2.10434	94.7614	20137	20137	MS2	15/204
	YPVQLPDIEQWAVQLLPSR	CL03_140203232423.raw		CID	1	0	1	1	36.99	0.00398985		0	0	200	3	751.406	2252.2	-2.10434	94.8051	18073	18073	MS2	10/204
[truncated: 1,230 more rows]
[truncated: 8 more columns]

## Sheet: SomA-GFP
Accession	Description	ΣCoverage	Σ# Proteins	Σ# Unique Peptides	Σ# Peptides	Σ# PSMs	Score A3	Coverage A3	# Peptides A3	# PSM A3	Score A5	Coverage A5	# Peptides A5	# PSM A5	Score B3	Coverage B3	# Peptides B3	# PSM B3	Score B5	Coverage B5	# Peptides B5	# PSM B5	Score C3	Coverage C3	# Peptides C3	# PSM C3	Score C5	Coverage C5	# Peptides C5	# PSM C5	Score D3	Coverage D3	# Peptides D3	# PSM D3	Score D5	Coverage D5	# Peptides D5	# PSM D5	Score E3	Coverage E3	# Peptides E3	# PSM E3	Score E5	Coverage E5	# Peptides E5	# PSM E5	Score F3	Coverage F3	# Peptides F3
95.m00844 AFUA_1G10910;95.m00844	tubulin beta, putative|Aspergillus fumigatus AFU293|chr_1|70-4832|95	68.88	1	24	24	612	715.892	46.14	14	23	62.2132	38.63	10	16	1776.64	53.86	19	59	160.514	53.43	15	44	491.85	42.92	11	17	43.3629	36.48	9	13	930.07	64.38	17	35	99.0512	45.71	12	28	721.69	44.42	14	23	61.6782	40.99	12	18	2040.55	57.73	19
	Sequence	Spectrum File	Modifications	Activation Type	ΔScore	ΔCn	Rank	Search Engine Rank	IonScore	Exp Value	XCorr	# Missed Cleavages	Isolation Interference [%]	Ion Inject Time [ms]	Charge	m/z [Da]	MH+ [Da]	ΔM [ppm]	RT [min]	First Scan	Last Scan	MS Order	Ions Matched
	mSSTFIGNSTSIQELFK	CL06.raw	M1(Oxidation)	CID	1	0	1	1	97.7	7.04771e-10		0	70.5075	57	2	953.472	1905.94	5.49802	37.6248	6020	6020	MS2	11/164
	MSSTFIGNSTSIQELFK	CL07_140204090958.raw		CID	1	0	1	1	94.39	7.26033e-09		0	4.44055	130	2	945.472	1889.94	3.11236	69.4012	11723	11723	MS2	11/164
	MSSTFIGNSTSIQELFK	CL04.raw		CID	1	0	1	1	93.53	2.23669e-09		0	6.41634	41	2	945.478	1889.95	9.63584	38.7539	5723	5723	MS2	11/164
	MSSTFIGNSTSIQELFK	CL04_140204015045.raw		CID	1	0	1	1	90.51	3.42342e-09		0	9.58044	42	2	945.471	1889.93	1.49762	75.1749	11731	11731	MS2	10/164
	MSSTFIGNSTSIQELFK	CL06_140204064334.raw		CID	1	0	1	1	89.9	4.87567e-09		0	2.60555	25	2	945.469	1889.93	-0.633844	75.1664	13219	13219	MS2	12/164
	mSSTFIGNSTSIQELFK	CL07.raw	M1(Oxidation)	CID	1	0	1	1	89.23	2.38208e-08		0	35.1858	111	2	953.473	1905.94	6.39468	34.5445	4795	4795	MS2	12/164
	AVSVPELTQQMFDPK	CL06_140204064334.raw		CID	1	0	1	1	88.34	6.98288e-09		0	3.45359	15	2	845.43	1689.85	0.0786692	69.8183	12082	12082	MS2	11/136
	MMATFSVVPSPK	CL08_140204113621.raw		CID	1	0	1	1	88.07	6.31619e-09		0	16.1795	200	2	647.836	1294.66	8.40599	56.3559	6792	6792	MS2	10/88
	GHYTEGAELVDQVIDVVR	CL07.raw		CID	1	0	1	1	87.72	3.37254e-08		0	26.2456	91	2	1000.51	2000.02	4.35303	34.1491	4693	4693	MS2	10/160
	MSSTFIGNSTSIQELFK	CL06_140204064334.raw		CID	1	0	1	1	85.99	1.19959e-08		0	26.3083	200	2	945.469	1889.93	-0.181714	74.8242	13149	13149	MS2	10/164
	GHYTEGAELVDQVIDVVR	CL06.raw		CID	1	0	1	1	84.42	1.42757e-08		0	21.4059	19	2	1000.52	2000.02	7.70991	37.2564	5903	5903	MS2	14/160
	mSSTFIGNSTSIQELFK	CL08_140204113621.raw	M1(Oxidation)	CID	1	0	1	1	84.26	1.40615e-08		0	44.309	73	2	953.465	1905.92	-2.25173	71.68	9709	9709	MS2	10/164
	GHYTEGAELVDQVIDVVR	CL08.raw		CID	1	0	1	1	79.75	4.07813e-08		0	21.7931	93	2	1000.52	2000.02	8.07612	37.2955	5507	5507	MS2	10/160
	VGDQFTAMFR	CL06_140204064334.raw		CID	1	0	1	1	79.74	5.05865e-08		0	13.4458	13	2	586.282	1171.56	0.76765	57.5142	9338	9338	MS2	9/96
	MSSTFIGNSTSIQELFK	CL06.raw		CID	1	0	1	1	79.56	4.64782e-08		0	32.1663	34	2	945.477	1889.95	8.21489	38.7363	6369	6369	MS2	12/164
	VGDQFTAMFR	CL04_140204015045.raw		CID	1	0	1	1	79.4	3.65393e-08		0	17.9411	73	2	586.283	1171.56	1.08023	57.2226	7994	7994	MS2	9/96
	GHYTEGAELVDQVIDVVR	CL04.raw		CID	1	0	1	1	79.36	5.84259e-08		0	30.3811	92	2	1000.51	2000.02	5.45165	37.194	5297	5297	MS2	10/160
	MSSTFIGNSTSIQELFK	CL08_140204113621.raw		CID	1	0	1	1	78.84	5.09407e-08		0	7.66832	97	2	945.47	1889.93	0.980901	74.8156	10343	10343	MS2	11/164
	AGPFGELFRPDNFVFGQSGAGNNWAK	CL04_140204015045.raw		CID	1	0	1	1	77.73	5.98726e-08		0	0.240227	10	3	928.45	2783.34	1.29143	80.3722	12800	12800	MS2	29/268
	VGDQFTAMFR	CL06.raw		CID	1	0	1	1	77.43	6.95196e-08		0	35.3717	5	2	586.287	1171.57	9.31155	32.9042	4495	4495	MS2	8/96
	MSSTFIGNSTSIQELFK	CL07_140204090958.raw		CID	1	0	1	1	77.23	3.77534e-07		0	3.22361	87	2	945.47	1889.93	1.17467	69.8867	11826	11826	MS2	12/164
	VGDQFTAMFR	CL07_140204090958.raw		CID	1	0	1	1	76.77	4.19717e-07		0	12.961	41	2	586.283	1171.56	1.08023	53.2171	8152	8152	MS2	8/96
	VGDQFTAMFR	CL05_140204041711.raw		CID	1	0	1	1	76.51	4.45612e-07		0	24.2827	200	2	586.283	1171.56	2.01799	53.1752	6777	6777	MS2	8/96
	MSSTFIGNSTSIQELFK	CL04_140204015045.raw		CID	1	0	1	1	73.98	1.53979e-07		0	7.82386	200	2	945.471	1889.93	1.56221	74.8329	11660	11660	MS2	9/164
	MSSTFIGNSTSIQELFK	CL05.raw		CID	1	0	1	1	73.58	8.74896e-07		0	19.0408	131	2	945.477	1889.95	8.47325	35.655	4888	4888	MS2	10/164
	mSSTFIGNSTSIQELFK	CL07_140204090958.raw	M1(Oxidation)	CID	1	0	1	1	73.37	9.18241e-07		0	36.2131	125	2	953.466	1905.92	-1.35506	66.4986	11090	11090	MS2	10/164
	VGDQFTAMFR	CL07_140204090958.raw		CID	1	0	1	1	72.09	1.23298e-06		0	34.5145	98	2	586.282	1171.56	0.55926	53.7662	8281	8281	MS2	8/96
	MSSTFIGNSTSIQELFK	CL05_140204041711.raw		CID	1	0	1	1	70.92	1.6142e-06		0	26.8397	110	2	945.471	1889.93	1.43303	69.4207	10014	10014	MS2	13/164
	LSNPSYGDLNHLVSAVmSGVTTcLR	CL08_140204113621.raw	M17(Oxidation); C23(Carbamidomethyl)	CID	1	0	1	1	70.52	2.75018e-07		0	7.41544	177	3	903.112	2707.32	0.896219	78.9785	11173	11173	MS2	13/280
	mSSTFIGNSTSIQELFK	CL06_140204064334.raw	M1(Oxidation)	CID	1	0	1	1	69.93	4.84211e-07		0	20.7037	66	2	953.468	1905.93	1.01471	71.718	12486	12486	MS2	10/164
	mSSTFIGNSTSIQELFK	CL08_140204113621.raw	M1(Oxidation)	CID	1	0	1	1	69.04	4.17873e-07		0	0	200	2	953.46	1905.91	-6.99131	71.6203	9697	9697	MS2	9/164
	mSSTFIGNSTSIQELFK	CL06_140204064334.raw	M1(Oxidation)	CID	1	0	1	1	68.43	6.83966e-07		0	17.5028	158	2	953.47	1905.93	3.38446	72.0809	12565	12565	MS2	11/164
	AVSVPELTQQMFDPK	CL08_140204113621.raw		CID	1	0	1	1	67.7	7.13262e-07		0	14.17	62	2	845.431	1689.85	1.8846	69.4401	9258	9258	MS2	12/136
	VGDQFTAMFR	CL08_140204113621.raw		CID	1	0	1	1	67.56	3.37347e-07		0	7.09203	200	2	586.283	1171.56	1.08023	57.4189	6972	6972	MS2	7/96
	MMATFSVVPSPK	CL04_140204015045.raw		CID	1	0	1	1	66.67	9.14932e-07		0	14.0162	22	2	647.831	1294.66	1.71161	56.4426	7836	7836	MS2	7/88
	MMATFSVVPSPK	CL06_140204064334.raw		CID	1	0	1	1	66.47	1.07407e-06		0	25.5329	20	2	647.831	1294.66	1.42875	56.3523	9066	9066	MS2	7/88
	AVSVPELTQQMFDPK	CL07_140204090958.raw		CID	1	0	1	1	66.23	4.75288e-06		0	11.9878	65	2	845.43	1689.85	0.728804	64.4546	10664	10664	MS2	10/136
	mmATFSVVPSPK	CL04.raw	M1(Oxidation); M2(Oxidation)	CID	1	0	1	1	65.27	1.49832e-06		0	27.8198	36	2	663.83	1326.65	6.57583	28.2288	2849	2849	MS2	8/88
	mmATFSVVPSPK	CL05.raw	M1(Oxidation); M2(Oxidation)	CID	1	0	1	1	64.72	6.72909e-06		0	31.6239	112	2	663.829	1326.65	6.29979	25.7496	2172	2172	MS2	8/88
	VGDQFTAmFR	CL06_140204064334.raw	M8(Oxidation)	CID	1	0	1	1	64.29	1.77433e-06		0	50.8977	93	2	594.28	1187.55	1.03036	45.5757	6361	6361	MS2	9/96
	VGDQFTAMFR	CL04_140204015045.raw		CID	1	0	1	1	62.58	1.75696e-06		0	19.0519	151	2	586.282	1171.56	0.871844	57.6247	8076	8076	MS2	8/96
	MMATFSVVPSPK	CL07_140204090958.raw		CID	1	0	1	1	62.1	1.23015e-05		0	23.4996	17	2	647.832	1294.66	1.99447	52.4584	7979	7979	MS2	7/88
	AVSVPELTQQMFDPK	CL04_140204015045.raw		CID	1	0	1	1	61.89	2.52386e-06		0	0	22	2	845.43	1689.85	0.223144	69.8123	10604	10604	MS2	10/136
	mSSTFIGNSTSIQELFK	CL05_140204041711.raw	M1(Oxidation)	CID	1	0	1	1	61.85	1.30304e-05		0	61.7738	173	2	953.466	1905.92	-0.714584	66.4781	9418	9418	MS2	9/164
	mSSTFIGNSTSIQELFK	CL04_140204015045.raw	M1(Oxidation)	CID	1	0	1	1	61.74	2.57906e-06		0	34.2231	187	2	953.466	1905.92	-1.16292	72.0528	11071	11071	MS2	11/164
	mMATFSVVPSPK	CL04_140204015045.raw	M1(Oxidation)	CID	0.2258	0	1	1	61.6	2.42141e-06		0	11.4448	179	2	655.829	1310.65	1.84499	51.6001	6860	6860	MS2	7/88
	MmATFSVVPSPK	CL07.raw	M2(Oxidation)	CID	1	0	1	1	61.46	1.42547e-05		0	29.8488	35	2	655.833	1310.66	7.15377	27.5855	2820	2820	MS2	7/88
	mMATFSVVPSPK	CL07.raw	M1(Oxidation)	CID	1	0	1	2	61.46	1.42547e-05		0	29.8488	35	2	655.833	1310.66	7.15377	27.5855	2820	2820	MS2	7/88
	AVSVPELTQQMFDPK	CL05_140204041711.raw		CID	1	0	1	1	61.38	1.45197e-05		0	16.2157	173	2	845.43	1689.85	0.58433	64.4364	9017	9017	MS2	11/136
	MmATFSVVPSPK	CL06.raw	M2(Oxidation)	CID	1	0	1	1	61.27	2.87149e-06		0	32.9557	26	2	655.832	1310.66	6.87436	30.1447	3594	3594	MS2	7/88
	mMATFSVVPSPK	CL06.raw	M1(Oxidation)	CID	1	0	1	2	61.27	2.87149e-06		0	32.9557	26	2	655.832	1310.66	6.87436	30.1447	3594	3594	MS2	7/88
	VGDQFTAmFR	CL04_140204015045.raw	M8(Oxidation)	CID	1	0	1	1	61.14	2.44771e-06		0	40.3974	87	2	594.28	1187.55	1.13315	45.5462	5648	5648	MS2	9/96
	YLTcSAIFR	CL08.raw	C4(Carbamidomethyl)	CID	1	0	1	1	61.07	3.32192e-06		0	22.2116	10	2	565.791	1130.57	7.34782	29.3346	3168	3168	MS2	8/64
	mMATFSVVPSPK	CL06_140204064334.raw	M1(Oxidation)	CID	0.2623	0	1	1	60.8	3.96309e-06		0	30.7895	50	2	655.829	1310.65	1.56558	51.8738	7982	7982	MS2	7/88
	LSNPSYGDLNHLVSAVmSGVTTcLR	CL08_140204113621.raw	M17(Oxidation); C23(Carbamidomethyl)	CID	1	0	1	1	59.11	3.86643e-06		0	10.9923	123	3	903.11	2707.32	-0.591718	78.0904	10998	10998	MS2	9/280
	VGDQFTAmFR	CL04.raw	M8(Oxidation)	CID	1	0	1	1	59.08	6.23168e-06		0	12.7974	23	2	594.283	1187.56	6.1699	28.3042	2871	2871	MS2	8/96
	GHYTEGAELVDQVIDVVR	CL04_140204015045.raw		CID	1	0	1	1	58.65	4.9125e-06		0	1.1792	16	3	667.342	2000.01	0.836822	71.5042	10955	10955	MS2	9/160
	VGDQFTAmFR	CL06_140204064334.raw	M8(Oxidation)	CID	1	0	1	1	58.47	6.77695e-06		0	28.5883	39	2	594.28	1187.55	0.619191	45.8966	6444	6444	MS2	13/96
	MmATFSVVPSPK	CL04.raw	M2(Oxidation)	CID	1	0	1	1	57.97	8.04647e-06		0	14.7881	38	2	655.832	1310.66	7.06063	30.1744	3366	3366	MS2	7/88
	mMATFSVVPSPK	CL04.raw	M1(Oxidation)	CID	1	0	1	2	57.97	8.04647e-06		0	14.7881	38	2	655.832	1310.66	7.06063	30.1744	3366	3366	MS2	7/88
	LSNPSYGDLNHLVSAVmSGVTTcLR	CL04_140204015045.raw	M17(Oxidation); C23(Carbamidomethyl)	CID	1	0	1	1	57.79	5.29372e-06		0	2.48129	33	3	903.111	2707.32	0.355152	78.9871	12512	12512	MS2	16/280
	AVSVPELTQQmFDPK	CL06_140204064334.raw	M11(Oxidation)	CID	1	0	1	1	57.74	8.01741e-06		0	5.32815	42	2	853.428	1705.85	1.26986	58.0258	9450	9450	MS2	10/136
	LAVNMVPFPR	CL06_140204064334.raw		CID	1	0	1	1	57.48	8.51205e-06		0	63.5757	200	2	572.322	1143.64	1.65854	61.9517	10364	10364	MS2	7/96
	EAEGcDcLQGFQVTHSLGGGTGAGMGTLLISK	CL07_140204090958.raw	C5(Carbamidomethyl); C7(Carbamidomethyl)	CID	1	0	1	1	57.37	3.65558e-05		0	2.4582	14	3	1084.51	3251.52	1.05962	66.8475	11165	11165	MS2	32/340
	VGDQFTAmFR	CL06.raw	M8(Oxidation)	CID	1	0	1	1	57.24	7.26285e-06		0	36.7614	13	2	594.284	1187.56	8.43128	28.3128	2988	2988	MS2	9/96
	mMATFSVVPSPK	CL08.raw	M1(Oxidation)	CID	0.0357	0	1	1	56.35	7.53153e-06		0	33.8506	40	2	655.833	1310.66	7.34004	30.1789	3424	3424	MS2	8/88
	mMATFSVVPSPK	CL06_140204064334.raw	M1(Oxidation)	CID	0.2679	0	1	1	56.15	1.1562e-05		0	49.3136	190	2	655.831	1310.66	5.29104	51.5468	7897	7897	MS2	7/88
	LAVNmVPFPR	CL07_140204090958.raw	M5(Oxidation)	CID	1	0	1	1	56.15	4.84124e-05		0	10.1932	20	2	580.318	1159.63	0.231022	50.0371	7421	7421	MS2	9/96
	mSSTFIGNSTSIQELFK	CL07_140204090958.raw	M1(Oxidation)	CID	1	0	1	1	56.04	4.96543e-05		0	13.5259	200	2	953.466	1905.92	-0.970775	67.1165	11221	11221	MS2	9/164
	AGPFGELFRPDNFVFGQSGAGNNWAK	CL06_140204064334.raw		CID	1	0	1	1	55.77	1.26193e-05		0	0	26	3	928.448	2783.33	-1.07688	80.487	14306	14306	MS2	28/268
	VGDQFTAmFR	CL08.raw	M8(Oxidation)	CID	1	0	1	1	55.32	8.51659e-06		0	12.3774	25	2	594.284	1187.56	8.63686	28.3772	2882	2882	MS2	9/96
	GHYTEGAELVDQVIDVVR	CL06_140204064334.raw		CID	1	0	1	1	54.69	1.61821e-05		0	6.04018	22	3	667.341	2000.01	0.470613	71.18	12371	12371	MS2	9/160
	AVLVDLEPGTMDAVR	CL05_140204041711.raw		CID	1	0	1	1	54.65	6.83843e-05		0	6.65562	62	2	793.417	1585.83	1.36397	60.6004	8265	8265	MS2	11/112
	GHYTEGAELVDQVIDVVR	CL06_140204064334.raw		CID	1	0	1	1	54.63	1.64072e-05		0	4.09434	30	3	667.341	2000.01	0.287509	71.5523	12450	12450	MS2	16/160
	LAVNMVPFPR	CL05_140204041711.raw		CID	1	0	1	1	54.61	6.90171e-05		0	12.9264	45	2	572.321	1143.64	1.01811	57.7141	7691	7691	MS2	14/96
	mSSTFIGNSTSIQELFK	CL04_140204015045.raw	M1(Oxidation)	CID	1	0	1	1	54.49	1.56478e-05		0	9.18652	152	2	953.467	1905.93	0.374228	71.6918	10995	10995	MS2	8/164
	MNVYFNEANGDK	CL06_140204064334.raw		CID	1	0	1	1	54.48	1.69838e-05		0	13.6571	121	2	701.309	1401.61	0.78231	40.2155	4950	4950	MS2	16/128
	AGPFGELFRPDNFVFGQSGAGNNWAK	CL08_140204113621.raw		CID	1	0	1	1	54.24	1.35613e-05		0	2.71912	96	3	928.451	2783.34	1.75194	80.0296	11392	11392	MS2	31/268
	MSSTFIGNSTSIQELFK	CL08_140204113621.raw		CID	1	0	1	1	54.12	1.52967e-05		0	49.2459	200	2	945.47	1889.93	0.528773	75.2268	10425	10425	MS2	8/164
	AVLVDLEPGTMDAVR	CL04_140204015045.raw		CID	1	0	1	1	54	1.75167e-05		0	4.74544	101	2	793.417	1585.83	0.902113	65.2623	9668	9668	MS2	12/112
	mMATFSVVPSPK	CL07_140204090958.raw	M1(Oxidation)	CID	0.1481	0	1	1	53.84	8.24056e-05		0	12.6075	54	2	655.829	1310.65	1.19303	48.0224	6964	6964	MS2	10/88
	MmATFSVVPSPK	CL08.raw	M2(Oxidation)	CID		0.0357	2	2	53.83	1.3455e-05		0	33.8506	40	2	655.833	1310.66	7.34004	30.1789	3424	3424	MS2	8/88
	LSNPSYGDLNHLVSAVmSGVTTcLR	CL07_140204090958.raw	M17(Oxidation); C23(Carbamidomethyl)	CID	1	0	1	1	53.73	8.45194e-05		0	14.1231	57	3	903.111	2707.32	0.422785	72.2843	12329	12329	MS2	11/280
	AVLVDLEPGTMDAVR	CL06_140204064334.raw		CID	1	0	1	1	53.35	2.2031e-05		0	39.4353	170	2	793.419	1585.83	2.74953	65.2797	11096	11096	MS2	12/112
	AVSVPELTQQMFDPK	CL05.raw		CID	1	0	1	1	53.28	9.37468e-05		0	12.089	70	2	845.435	1689.86	6.07433	33.9008	4413	4413	MS2	9/136
	AVLVDLEPGTMDAVR	CL06_140204064334.raw		CID	1	0	1	1	53.08	2.34441e-05		0	1.11627	8	2	793.417	1585.83	0.209331	65.5964	11170	11170	MS2	11/112
	MMATFSVVPSPK	CL05_140204041711.raw		CID	1	0	1	1	53.05	9.88454e-05		0	22.5488	67	2	647.831	1294.65	0.674445	52.4333	6629	6629	MS2	7/88
	VGDQFTAMFR	CL06_140204064334.raw		CID	1	0	1	1	52.82	2.48905e-05		0	55.2127	200	2	586.284	1171.56	3.37251	57.185	9263	9263	MS2	9/96
	LAVNMVPFPR	CL04.raw		CID	1	0	1	1	52.78	2.71523e-05		0	6.80994	79	2	572.323	1143.64	4.54047	34.3117	4508	4508	MS2	9/96
	MMATFSVVPSPK	CL06_140204064334.raw		CID	1	0	1	1	52.69	2.56469e-05		0	14.7239	98	2	647.832	1294.66	2.93735	56.7572	9164	9164	MS2	9/88
	MmATFSVVPSPK	CL05.raw	M2(Oxidation)	CID	1	0	1	1	52.5	0.000112191		0	26.3394	82	2	655.833	1310.66	7.34004	27.5577	2677	2677	MS2	7/88
	mMATFSVVPSPK	CL05.raw	M1(Oxidation)	CID	1	0	1	2	52.5	0.000112191		0	26.3394	82	2	655.833	1310.66	7.34004	27.5577	2677	2677	MS2	7/88
	LSNPSYGDLNHLVSAVmSGVTTcLR	CL06_140204064334.raw	M17(Oxidation); C23(Carbamidomethyl)	CID	1	0	1	1	52.48	2.69175e-05		0	4.78672	98	3	903.114	2707.33	2.99285	78.9466	14002	14002	MS2	8/280
	LAVNmVPFPR	CL04_140204015045.raw	M5(Oxidation)	CID	1	0	1	1	52.19	3.23113e-05		0	22.4352	50	2	580.318	1159.63	-0.821645	53.6984	7288	7288	MS2	9/96
	LSNPSYGDLNHLVSAVmSGVTTcLR	CL06_140204064334.raw	M17(Oxidation); C23(Carbamidomethyl)	CID	1	0	1	1	52.15	2.90425e-05		0	10.1604	62	3	903.113	2707.32	1.97835	78.0559	13827	13827	MS2	8/280
	AVSVPELTQQmFDPK	CL05.raw	M11(Oxidation)	CID	1	0	1	1	52.14	0.000121887		0	49.0317	131	2	853.433	1705.86	6.85149	29.6139	3237	3237	MS2	10/136
	LSNPSYGDLNHLVSAVmSGVTTcLR	CL06_140204064334.raw	M17(Oxidation); C23(Carbamidomethyl)	CID	1	0	1	1	51.98	3.02019e-05		0	26.2005	200	3	903.107	2707.31	-4.51448	78.8964	13993	13993	MS2	8/280
	LSNPSYGDLNHLVSAVmSGVTTcLR	CL04_140204015045.raw	M17(Oxidation); C23(Carbamidomethyl)	CID	1	0	1	1	51.77	2.11719e-05		0	23.88	113	3	903.112	2707.32	0.963853	91.7416	15058	15058	MS2	11/280
	LAVNMVPFPR	CL06_140204064334.raw		CID	1	0	1	1	51.72	3.20652e-05		0	10.2898	10	2	572.321	1143.63	0.377676	62.2764	10434	10434	MS2	7/96
	VGDQFTAmFR	CL07_140204090958.raw	M8(Oxidation)	CID	1	0	1	1	51.6	0.000138025		0	47.9839	40	2	594.279	1187.55	0.00244226	42.2711	5614	5614	MS2	8/96
	AVSVPELTQQmFDPK	CL07_140204090958.raw	M11(Oxidation)	CID	1	0	1	1	51.48	0.000141892		0	13.6405	42	2	853.428	1705.85	1.48453	53.556	8232	8232	MS2	11/136
	LHFFMVGFAPLTSR	CL07_140204090958.raw		CID	1	0	1	1	51.16	0.000152741		0	10.5713	168	2	811.929	1622.85	-0.311608	68.7176	11573	11573	MS2	7/104
	LAVNMVPFPR	CL08_140204113621.raw		CID	1	0	1	1	50.89	3.74764e-05		0	18.1666	126	2	572.321	1143.64	0.697893	61.9858	7804	7804	MS2	6/96
	LAVNMVPFPR	CL07_140204090958.raw		CID	1	0	1	1	50.85	0.000164043		0	16.4096	14	2	572.321	1143.64	0.591154	57.6591	9191	9191	MS2	16/96
	AVLVDLEPGTMDAVR	CL04_140204015045.raw		CID	1	0	1	1	49.93	4.52231e-05		0	0.844713	14	2	793.417	1585.83	0.671186	65.6161	9745	9745	MS2	11/112
	LAVNMVPFPR	CL06.raw		CID	1	0	1	1	49.83	5.40758e-05		0	15.2279	37	2	572.325	1143.64	6.46175	34.2738	4949	4949	MS2	8/96
	AGPFGELFRPDNFVFGQSGAGNNWAK	CL06_140204064334.raw		CID	1	0	1	1	49.48	5.37074e-05		0	5.72483	93	3	928.45	2783.34	1.02829	80.0848	14227	14227	MS2	30/268
	LAVNmVPFPR	CL06_140204064334.raw	M5(Oxidation)	CID	1	0	1	1	49.12	6.5517e-05		0	12.17	15	2	580.318	1159.63	-0.821645	53.3125	8347	8347	MS2	7/96
	MMATFSVVPSPK	CL04_140204015045.raw		CID	1	0	1	1	48.8	6.39355e-05		0	58.6893	200	2	647.831	1294.65	0.863021	56.8675	7922	7922	MS2	8/88
	LAVNmVPFPR	CL06_140204064334.raw	M5(Oxidation)	CID	1	0	1	1	48.79	6.29556e-05		0	19.0915	18	2	580.319	1159.63	0.967888	53.6929	8444	8444	MS2	9/96
	MSSTFIGNSTSIQELFK	CL08.raw		CID	1	0	1	1	48.52	5.9054e-05		0	9.43551	29	2	945.478	1889.95	9.57126	38.8269	5941	5941	MS2	13/164
	LSNPSYGDLNHLVSAVMSGVTTcLR	CL06_140204064334.raw	C23(Carbamidomethyl)	CID	1	0	1	1	48.42	6.85542e-05		0	7.95893	178	3	897.782	2691.33	3.59318	92.1802	16606	16606	MS2	9/280
	AVLVDLEPGTmDAVR	CL06_140204064334.raw	M11(Oxidation)	CID	1	0	1	1	48.4	6.88707e-05		0	3.86727	90	2	801.416	1601.82	2.16243	57.3258	9294	9294	MS2	11/112
	FPGQLNSDLR	CL07_140204090958.raw		CID	1	0	1	1	48.35	0.000291714		0	3.59696	16	2	573.799	1146.59	0.857169	40.6595	5214	5214	MS2	9/96
	AVSVPELTQQmFDPK	CL04_140204015045.raw	M11(Oxidation)	CID	1	0	1	1	48.24	5.77379e-05		0	12.3785	200	2	853.426	1705.85	-0.590702	57.6555	8082	8082	MS2	12/136
	AVLVDLEPGTmDAVR	CL05_140204041711.raw	M11(Oxidation)	CID	1	0	1	1	48	0.000316196		0	3.99902	154	2	801.415	1601.82	1.55278	53.2504	6792	6792	MS2	11/112
	LAVNMVPFPR	CL07.raw		CID	1	0	1	1	47.95	0.000319858		0	32.0857	60	2	572.326	1143.64	9.23692	31.5129	3958	3958	MS2	9/96
	AGPFGELFRPDNFVFGQSGAGNNWAK	CL08_140204113621.raw		CID	1	0	1	1	47.9	5.35197e-05		0	0.785485	43	3	928.449	2783.33	-0.221653	80.444	11471	11471	MS2	34/268
	YLTcSAIFR	CL05.raw	C4(Carbamidomethyl)	CID	1	0	1	1	47.79	0.000331861		0	20.1919	26	2	565.791	1130.57	7.23985	26.7393	2452	2452	MS2	8/64
	GHYTEGAELVDQVIDVVR	CL08.raw		CID	1	0	1	1	47.79	6.98633e-05		0	9.11852	21	3	667.347	2000.03	9.53421	37.2063	5480	5480	MS2	7/160
	MmATFSVVPSPK	CL04_140204015045.raw	M2(Oxidation)	CID		0.2258	2	2	47.68	5.97129e-05		0	11.4448	179	2	655.829	1310.65	1.84499	51.6001	6860	6860	MS2	8/88
	LAVNMVPFPR	CL04_140204015045.raw		CID	1	0	1	1	47.57	8.04929e-05		0	14.5183	12	2	572.322	1143.64	1.76528	62.0975	9014	9014	MS2	9/96
	mMATFSVVPSPK	CL05_140204041711.raw	M1(Oxidation)	CID	0.2128	0	1	1	47.43	0.000360543		0	27.2049	200	2	655.829	1310.65	2.1244	48.0249	5771	5771	MS2	10/88
	YLTcSAIFR	CL06.raw	C4(Carbamidomethyl)	CID	1	0	1	1	47.33	8.78403e-05		0	18.7671	6	2	565.79	1130.57	6.37608	29.2739	3307	3307	MS2	7/64
	LSNPSYGDLNHLVSAVMSGVTTcLR	CL06_140204064334.raw	C23(Carbamidomethyl)	CID	1	0	1	1	47.13	9.22644e-05		0	2.43871	35	3	897.783	2691.33	4.06943	92.0128	16569	16569	MS2	8/280
	mSSTFIGNSTSIQELFK	CL08.raw	M1(Oxidation)	CID	1	0	1	1	47.03	8.42149e-05		0	64.5914	112	2	953.474	1905.94	7.48347	37.666	5608	5608	MS2	12/164
	MmATFSVVPSPK	CL07_140204090958.raw	M2(Oxidation)	CID	0.2979	0	1	1	47.01	0.000397152		0	14.4137	177	2	655.829	1310.65	2.31067	49.4671	7293	7293	MS2	7/88
	AVSVPELTQQMFDPK	CL07.raw		CID	1	0	1	1	47	0.000398067		0	11.9556	73	2	845.437	1689.87	8.89154	33.8374	4605	4605	MS2	10/136
	MmATFSVVPSPK	CL06_140204064334.raw	M2(Oxidation)	CID	0.234	0	1	1	46.9	9.72824e-05		0	7.7505	20	2	655.828	1310.65	0.727342	50.8689	7724	7724	MS2	10/88
	mmATFSVVPSPK	CL07_140204090958.raw	M1(Oxidation); M2(Oxidation)	CID	1	0	1	1	46.7	0.000426537		0	24.5895	35	2	663.826	1326.65	1.69911	42.4699	5663	5663	MS2	10/88
	LSNPSYGDLNHLVSAVmSGVTTcLR	CL08_140204113621.raw	M17(Oxidation); C23(Carbamidomethyl)	CID	1	0	1	1	46.46	7.00425e-05		0	18.3629	182	3	903.112	2707.32	1.30202	92.0636	13830	13830	MS2	14/280
	LSNPSYGDLNHLVSAVMSGVTTcLRFPGQLNSDLR	CL06_140204064334.raw	C23(Carbamidomethyl)	CID	1	0	1	1	46.4	0.000109153		1	1.45603	164	4	955.48	3818.9	1.02056	97.5794	17658	17658	MS2	16/400
	MmATFSVVPSPK	CL07_140204090958.raw	M2(Oxidation)	CID		0.1481	2	2	45.92	0.000510454		0	12.6075	54	2	655.829	1310.65	1.19303	48.0224	6964	6964	MS2	6/88
	mmATFSVVPSPK	CL04_140204015045.raw	M1(Oxidation); M2(Oxidation)	CID	1	0	1	1	45.82	8.37819e-05		0	28.9064	200	2	663.826	1326.65	1.69911	45.5537	5650	5650	MS2	7/88
	mmATFSVVPSPK	CL08_140204113621.raw	M1(Oxidation); M2(Oxidation)	CID	1	0	1	1	45.61	8.24368e-05		0	21.5626	200	2	663.826	1326.64	0.410907	45.6181	4948	4948	MS2	9/88
	FPGQLNSDLR	CL04_140204015045.raw		CID	1	0	1	1	45.59	0.00014493		0	3.66472	24	2	573.8	1146.59	1.81534	43.5352	5230	5230	MS2	9/96
	AVLVDLEPGTMDAVR	CL08_140204113621.raw		CID	1	0	1	1	45.59	0.000122846		0	3.10119	60	2	793.417	1585.83	0.671186	65.2301	8428	8428	MS2	20/112
	MNVYFNEANGDK	CL04_140204015045.raw		CID	1	0	1	1	45.53	8.9076e-05		0	18.0605	180	2	701.309	1401.61	-0.00152592	40.1633	4518	4518	MS2	17/128
	AVSVPELTQQMFDPK	CL07_140204090958.raw		CID	1	0	1	1	45.36	0.000580706		0	8.01506	57	2	845.429	1689.85	-0.282517	64.9909	10779	10779	MS2	11/136
	LSNPSYGDLNHLVSAVmSGVTTcLR	CL07_140204090958.raw	M17(Oxidation); C23(Carbamidomethyl)	CID	1	0	1	1	45.21	0.000601114		0	6.04137	48	3	903.11	2707.32	-0.726985	73.1486	12503	12503	MS2	22/280
	MmATFSVVPSPK	CL06_140204064334.raw	M2(Oxidation)	CID		0.2623	2	2	45.03	0.000149635		0	30.7895	50	2	655.829	1310.65	1.56558	51.8738	7982	7982	MS2	6/88
	AVLVDLEPGTMDAVR	CL04.raw		CID	1	0	1	1	44.91	0.000162782		0	9.48263	53	2	793.421	1585.83	5.21274	35.3988	4808	4808	MS2	18/112
	LSNPSYGDLNHLVSAVMSGVTTcLR	CL06.raw	C23(Carbamidomethyl)	CID	1	0	1	1	44.91	0.000124196		0	4.5164	24	3	897.786	2691.34	7.47116	44.5474	8160	8160	MS2	8/280
	LSNPSYGDLNHLVSAVmSGVTTcLR	CL04_140204015045.raw	M17(Oxidation); C23(Carbamidomethyl)	CID	1	0	1	1	44.89	0.000103789		0	3.16141	118	3	903.111	2707.32	-0.0506495	77.9702	12311	12311	MS2	23/280
	AVSVPELTQQMFDPK	CL04.raw		CID	1	0	1	1	44.72	0.000170061		0	2.92605	40	2	845.435	1689.86	6.86893	36.8816	5206	5206	MS2	9/136
	AVLVDLEPGTMDAVR	CL05.raw		CID	1	0	1	1	44.69	0.000677574		0	87.3936	200	2	793.422	1585.84	7.21408	32.4789	4031	4031	MS2	6/112
	LAVNmVPFPR	CL04_140204015045.raw	M5(Oxidation)	CID	1	0	1	1	44.66	0.000182959		0	33.229	45	2	580.317	1159.63	-3.03225	53.298	7207	7207	MS2	8/96
	AVSVPELTQQMFDPK	CL06_140204064334.raw		CID	1	0	1	1	44.66	0.000162942		0	10.7508	68	2	845.43	1689.85	0.656567	69.4684	12006	12006	MS2	10/136
	LSNPSYGDLNHLVSAVmSGVTTcLR	CL05_140204041711.raw	M17(Oxidation); C23(Carbamidomethyl)	CID	1	0	1	1	44.56	0.000698163		0	39.6338	200	3	903.111	2707.32	0.355152	72.3199	10562	10562	MS2	8/280
	AGPFGELFRPDNFVFGQSGAGNNWAK	CL04_140204015045.raw		CID	1	0	1	1	44.54	0.000123046		0	0	70	3	928.449	2783.33	0.173066	80.7467	12871	12871	MS2	31/268
	AGPFGELFRPDNFVFGQSGAGNNWAK	CL07_140204090958.raw		CID	1	0	1	1	44.22	0.000755017		0	1.90615	47	3	928.451	2783.34	1.68615	74.34	12743	12743	MS2	22/268
	FPGQLNSDLR	CL06_140204064334.raw		CID	1	0	1	1	44.09	0.000210569		0	5.46122	5	2	573.799	1146.59	0.857169	43.5402	5819	5819	MS2	7/96
	AGPFGELFRPDNFVFGQSGAGNNWAK	CL06_140204064334.raw		CID	1	0	1	1	43.96	0.000191441		0	6.53845	166	3	928.452	2783.34	3.3308	80.8266	14369	14369	MS2	31/268
	LSNPSYGDLNHLVSAVMSGVTTcLR	CL04_140204015045.raw	C23(Carbamidomethyl)	CID	1	0	1	1	43.8	0.000160495		0	1.29804	28	3	897.78	2691.33	1.34802	91.8855	15091	15091	MS2	9/280
	VGDQFTAmFR	CL05_140204041711.raw	M8(Oxidation)	CID	1	0	1	1	43.62	0.000866875		0	56.6036	116	2	594.279	1187.55	-0.100349	42.3681	4677	4677	MS2	8/96
	AVSVPELTQQmFDPK	CL05_140204041711.raw	M11(Oxidation)	CID	1	0	1	1	43.4	0.00091192		0	17.1871	175	2	853.426	1705.85	-0.876942	53.5001	6841	6841	MS2	9/136
	LAVNMVPFPR	CL05.raw		CID	1	0	1	1	43.39	0.000914022		0	28.9751	55	2	572.325	1143.64	8.06281	31.532	3774	3774	MS2	13/96
	AGPFGELFRPDNFVFGQSGAGNNWAK	CL05_140204041711.raw		CID	1	0	1	1	43.36	0.000920358		0	7.47274	200	3	928.452	2783.34	2.67294	74.9261	11065	11065	MS2	29/268
	AVLVDLEPGTmDAVR	CL04_140204015045.raw	M11(Oxidation)	CID	1	0	1	1	43.31	0.000186664		0	4.92067	97	2	801.414	1601.82	0.638293	57.3131	8012	8012	MS2	12/112
	AGPFGELFRPDNFVFGQSGAGNNWAK	CL05_140204041711.raw		CID	1	0	1	1	43.14	0.000968181		0	0	105	3	928.451	2783.34	2.54137	74.3588	10957	10957	MS2	31/268
	LSNPSYGDLNHLVSAVmSGVTTcLR	CL08_140204113621.raw	M17(Oxidation); C23(Carbamidomethyl)	CID	1	0	1	1	43.06	0.000163123		0	5.83249	200	3	903.113	2707.32	2.18125	78.0364	10987	10987	MS2	12/280
	VGDQFTAmFR	CL08_140204113621.raw	M8(Oxidation)	CID	1	0	1	1	42.96	0.000103694		0	29.2316	200	2	594.278	1187.55	-1.64223	45.7424	4972	4972	MS2	8/96
	EAEGcDcLQGFQVTHSLGGGTGAGMGTLLISK	CL07.raw	C5(Carbamidomethyl); C7(Carbamidomethyl)	CID	1	0	1	1	42.8	0.00104702		0	19.7381	91	3	1084.52	3251.54	6.8036	34.0402	4664	4664	MS2	9/340
	mSSTFIGNSTSIQELFK	CL04.raw	M1(Oxidation)	CID	1	0	1	1	42.61	0.000276443		0	45.5872	124	2	953.473	1905.94	6.26658	37.6001	5405	5405	MS2	12/164
	AVSVPELTQQmFDPK	CL04_140204015045.raw	M11(Oxidation)	CID	1	0	1	1	42.48	0.000209027		0	1.60597	63	2	853.428	1705.85	0.697377	58.0227	8155	8155	MS2	12/136
	MmATFSVVPSPK	CL04_140204015045.raw	M2(Oxidation)	CID	0.2381	0	1	1	42.43	0.000194303		0	6.8196	42	2	655.829	1310.65	1.28617	50.8953	6716	6716	MS2	8/88
	GHYTEGAELVDQVIDVVR	CL05.raw		CID	1	0	1	1	42.17	0.00121048		0	30.6064	91	3	667.347	2000.03	9.62576	34.1539	4489	4489	MS2	7/160
	GHYTEGAELVDQVIDVVR	CL08_140204113621.raw		CID	1	0	1	1	42.06	0.000214694		0	71.0716	105	3	667.341	2000.01	-0.353358	71.1255	9598	9598	MS2	8/160
	EAEGcDcLQGFQVTHSLGGGTGAGMGTLLISK	CL06_140204064334.raw	C5(Carbamidomethyl); C7(Carbamidomethyl)	CID	1	0	1	1	42.02	0.00029925		0	3.37076	11	3	1084.51	3251.51	-0.066655	72.1459	12578	12578	MS2	18/340
	AVLVDLEPGTMDAVR	CL07.raw		CID	1	0	1	1	41.65	0.00136445		0	15.3002	36	2	793.423	1585.84	8.59963	32.4662	4228	4228	MS2	10/112
	MmATFSVVPSPK	CL05_140204041711.raw	M2(Oxidation)	CID	0.2381	0	1	1	41.62	0.0013739		0	13.5548	182	2	655.829	1310.65	1.84499	47.3399	5636	5636	MS2	10/88
	mSSTFIGNSTSIQELFK	CL05.raw	M1(Oxidation)	CID	1	0	1	1	41.56	0.00139302		0	29.5306	62	2	953.474	1905.94	7.22729	34.6104	4609	4609	MS2	9/164
	GHYTEGAELVDQVIDVVR	CL04.raw		CID	1	0	1	1	41.45	0.000361082		0	17.5687	25	3	667.346	2000.02	7.97784	37.1482	5283	5283	MS2	8/160
	KLAVNMVPFPR	CL06.raw		CID	1	0	1	1	41.43	0.000276762		1	35.932	49	2	636.372	1271.74	6.57934	30.0533	3565	3565	MS2	6/120
	mmATFSVVPSPK	CL05_140204041711.raw	M1(Oxidation); M2(Oxidation)	CID	1	0	1	1	41.33	0.00146878		0	6.76072	200	2	663.826	1326.65	1.33105	42.3872	4681	4681	MS2	8/88
	LAVNmVPFPR	CL05_140204041711.raw	M5(Oxidation)	CID	1	0	1	1	41.25	0.00149609		0	57.6476	152	2	580.316	1159.62	-4.71653	49.8852	6131	6131	MS2	8/96
	AGPFGELFRPDNFVFGQSGAGNNWAK	CL04_140204015045.raw		CID	1	0	1	1	41.19	0.000266114		0	0	57	3	928.45	2783.33	0.501998	80.0125	12728	12728	MS2	24/268
	MmATFSVVPSPK	CL06_140204064334.raw	M2(Oxidation)	CID		0.2679	2	2	41.14	0.000366467		0	49.3136	190	2	655.831	1310.66	5.29104	51.5468	7897	7897	MS2	6/88
	AVLVDLEPGTmDAVR	CL04.raw	M11(Oxidation)	CID	1	0	1	1	40.81	0.000418413		0	13.375	48	2	801.42	1601.83	7.34448	32.5348	3994	3994	MS2	15/112
	LSNPSYGDLNHLVSAVmSGVTTcLR	CL08.raw	M17(Oxidation); C23(Carbamidomethyl)	CID	1	0	1	1	40.72	0.000275349		0	27.9676	57	3	903.117	2707.34	6.64503	39.4438	6118	6118	MS2	8/280
	LHFFMVGFAPLTSR	CL07.raw		CID	1	0	1	1	40.68	0.00170591		0	12.173	81	2	811.933	1622.86	4.05112	35.3116	5001	5001	MS2	6/104
	AVLVDLEPGTmDAVR	CL07_140204090958.raw	M11(Oxidation)	CID	1	0	1	1	40.68	0.00170591		0	49.8538	200	2	801.416	1601.83	3.22933	53.2693	8165	8165	MS2	15/112
	LSNPSYGDLNHLVSAVMSGVTTcLR	CL08_140204113621.raw	C23(Carbamidomethyl)	CID	1	0	1	1	40.51	0.00033345		0	8.1794	98	3	897.781	2691.33	2.16445	91.8423	13781	13781	MS2	8/280
	AVSVPELTQQMFDPK	CL04_140204015045.raw		CID	1	0	1	1	40.29	0.000383516		0	13.6944	67	3	563.956	1689.85	0.90144	69.8214	10607	10607	MS2	10/136
	LSNPSYGDLNHLVSAVmSGVTTcLR	CL05_140204041711.raw	M17(Oxidation); C23(Carbamidomethyl)	CID	1	0	1	1	40.23	0.00189215		0	5.69571	200	3	903.112	2707.32	0.760952	73.2329	10735	10735	MS2	23/280
	MMATFSVVPSPK	CL07_140204090958.raw		CID	1	0	1	1	40.03	0.00198133		0	42.0814	164	2	647.831	1294.65	0.957309	53.029	8112	8112	MS2	6/88
	EAEGcDcLQGFQVTHSLGGGTGAGMGTLLISK	CL07_140204090958.raw	C5(Carbamidomethyl); C7(Carbamidomethyl)	CID	1	0	1	1	40.03	0.00198133		0	13.0745	158	3	1084.51	3251.52	0.834367	67.4383	11289	11289	MS2	26/340
	mmATFSVVPSPK	CL06_140204064334.raw	M1(Oxidation); M2(Oxidation)	CID	1	0	1	1	39.88	0.000489818		0	36.8941	70	2	663.826	1326.65	1.79112	45.5928	6366	6366	MS2	8/88
	AVLVDLEPGTMDAVR	CL07_140204090958.raw		CID	1	0	1	1	39.87	0.00205569		0	12.6933	36	2	793.419	1585.83	2.98045	60.6366	9843	9843	MS2	22/112
	GHYTEGAELVDQVIDVVR	CL08_140204113621.raw		CID	1	0	1	1	39.67	0.000431579		0	12.398	165	3	667.342	2000.01	1.66079	71.5429	9681	9681	MS2	8/160
	AVLVDLEPGTMDAVR	CL07_140204090958.raw		CID	1	0	1	1	39.65	0.0021625		0	8.43614	139	3	529.28	1585.83	0.23934	60.7475	9868	9868	MS2	9/112
	FPGQLNSDLR	CL04_140204015045.raw		CID	1	0	1	1	39.58	0.000594831		0	28.3149	88	2	573.799	1146.59	0.857169	43.1673	5152	5152	MS2	5/96
	EAEGcDcLQGFQVTHSLGGGTGAGmGTLLISK	CL06_140204064334.raw	C5(Carbamidomethyl); C7(Carbamidomethyl); M25(Oxidation)	CID	1	0	1	1	39.31	0.000558514		0	0	43	3	1089.84	3267.52	2.42387	66.0082	11267	11267	MS2	25/340
	MNVYFNEANGDKYVPR	CL05_140204041711.raw		CID	1	0	1	1	39.19	0.00240412		1	4.32671	200	3	639.637	1916.9	0.731784	43.9859	4990	4990	MS2	15/176
	EAEGcDcLQGFQVTHSLGGGTGAGMGTLLISK	CL04_140204015045.raw	C5(Carbamidomethyl); C7(Carbamidomethyl)	CID	1	0	1	1	39.05	0.00039606		0	4.27179	19	3	1084.51	3251.52	1.62276	72.3551	11131	11131	MS2	20/340
	AVLVDLEPGTMDAVR	CL07_140204090958.raw		CID	1	0	1	1	38.99	0.00251743		0	15.9442	49	2	793.418	1585.83	1.82582	61.1476	9958	9958	MS2	11/112
	LAVNMVPFPR	CL08.raw		CID	1	0	1	1	38.96	0.000705169		0	6.06373	25	2	572.324	1143.64	6.24828	34.3287	4644	4644	MS2	7/96
	AVSVPELTQQmFDPK	CL06_140204064334.raw	M11(Oxidation)	CID	1	0	1	1	38.92	0.00061099		0	14.5629	88	2	853.429	1705.85	2.55793	57.6735	9374	9374	MS2	10/136
	MNVYFNEANGDKYVPR	CL04_140204015045.raw		CID	1	0	1	1	38.68	0.000431281		1	9.2324	89	3	639.638	1916.9	2.26013	47.5908	6062	6062	MS2	11/176
	MMATFSVVPSPK	CL06.raw		CID	1	0	1	1	38.65	0.000552656		0	29.191	11	2	647.836	1294.66	8.02885	32.1847	4264	4264	MS2	6/88
	LSNPSYGDLNHLVSAVmSGVTTcLR	CL07.raw	M17(Oxidation); C23(Carbamidomethyl)	CID	1	0	1	1	38.65	0.00272243		0	6.24002	41	3	903.118	2707.34	8.40347	36.2032	5242	5242	MS2	7/280
	AVLVDLEPGTMDAVR	CL08.raw		CID	1	0	1	1	38.53	0.000596196		0	20.2332	69	2	793.422	1585.84	7.36803	35.4203	4962	4962	MS2	13/112
	MmATFSVVPSPK	CL07_140204090958.raw	M2(Oxidation)	CID	0.0526	0	1	1	38.5	0.0028181		0	5.97793	25	2	655.829	1310.65	2.31067	47.2853	6789	6789	MS2	8/88
	YLTcSAIFR	CL04_140204015045.raw	C4(Carbamidomethyl)	CID	1	0	1	1	38.31	0.000538633		0	33.696	200	2	565.787	1130.57	0.653566	47.9579	6135	6135	MS2	7/64
	LSNPSYGDLNHLVSAVMSGVTTcLR	CL05_140204041711.raw	C23(Carbamidomethyl)	CID	1	0	1	1	38.24	0.00299197		0	6.41403	27	3	897.782	2691.33	2.77676	85.1641	13121	13121	MS2	9/280
	NmmAASDFR	CL07.raw	M2(Oxidation); M3(Oxidation)	CID	1	0	1	1	38.24	0.00299197		0	29.5084	73	2	537.724	1074.44	6.48754	22.6515	1391	1391	MS2	6/96
	AVLVDLEPGTMDAVR	CL06.raw		CID	1	0	1	1	37.78	0.000733589		0	2.61763	27	2	793.42	1585.83	5.13576	35.3865	5310	5310	MS2	10/112
	KLAVNMVPFPR	CL07.raw		CID	1	0	1	1	37.76	0.00334162		1	36.007	78	2	636.374	1271.74	9.07498	27.5656	2815	2815	MS2	6/120
	KLAVNMVPFPR	CL04.raw		CID	1	0	1	1	37.75	0.000846458		1	41.1249	149	2	636.374	1271.74	8.21111	30.0721	3341	3341	MS2	7/120
	LHFFMVGFAPLTSR	CL06_140204064334.raw		CID	1	0	1	1	37.67	0.000814769		0	4.93242	86	3	541.621	1622.85	-1.78668	73.8998	12951	12951	MS2	15/104
	LSNPSYGDLNHLVSAVmSGVTTcLR	CL07.raw	M17(Oxidation); C23(Carbamidomethyl)	CID	1	0	1	1	37.67	0.00341159		0	31.6855	124	3	903.118	2707.34	7.99768	36.1636	5232	5232	MS2	8/280
	LSNPSYGDLNHLVSAVMSGVTTcLR	CL04.raw	C23(Carbamidomethyl)	CID	1	0	1	1	37.25	0.000949741		0	25.6214	192	3	897.786	2691.34	7.87937	44.4901	7191	7191	MS2	8/280
	LSNPSYGDLNHLVSAVmSGVTTcLR	CL06.raw	M17(Oxidation); C23(Carbamidomethyl)	CID	1	0	1	1	37.16	0.000739788		0	5.13213	25	3	903.116	2707.33	5.9687	39.4011	6579	6579	MS2	7/280
	AGPFGELFRPDNFVFGQSGAGNNWAK	CL04.raw		CID	1	0	1	1	37.12	0.0009786		0	20.3691	115	3	928.454	2783.35	5.69909	40.2189	6103	6103	MS2	26/268
	YLTcSAIFR	CL06_140204064334.raw	C4(Carbamidomethyl)	CID	1	0	1	1	37.03	0.000944135		0	5.46029	16	2	565.787	1130.57	0.653566	48.3135	7083	7083	MS2	8/64
	MmATFSVVPSPK	CL05_140204041711.raw	M2(Oxidation)	CID		0.2128	2	2	36.87	0.00410163		0	27.2049	200	2	655.829	1310.65	2.1244	48.0249	5771	5771	MS2	9/88
	YLTcSAIFR	CL06_140204064334.raw	C4(Carbamidomethyl)	CID	1	0	1	1	36.67	0.00102573		0	12.1589	62	2	565.787	1130.57	0.437621	47.9352	6990	6990	MS2	8/64
	EAEGcDcLQGFQVTHSLGGGTGAGmGTLLISK	CL07_140204090958.raw	C5(Carbamidomethyl); C7(Carbamidomethyl); M25(Oxidation)	CID	1	0	1	1	36.49	0.00447669		0	0	35	3	1089.84	3267.51	1.19103	61.1504	9959	9959	MS2	29/340
	FPGQLNSDLR	CL06_140204064334.raw		CID	1	0	1	1	36.34	0.00121944		0	20.4467	41	2	573.8	1146.59	1.38949	43.9053	5916	5916	MS2	5/96
	AVLVDLEPGTmDAVR	CL05.raw	M11(Oxidation)	CID	1	0	1	1	36.3	0.00467688		0	10.2117	42	2	801.42	1601.83	7.57309	29.7745	3277	3277	MS2	8/112
	GHYTEGAELVDQVIDVVR	CL04_140204015045.raw		CID	1	0	1	1	36.28	0.000930244		0	36.8353	200	3	667.343	2000.01	2.30166	71.6965	10996	10996	MS2	9/160
	mMATFSVVPSPK	CL07_140204090958.raw	M1(Oxidation)	CID		0.0526	2	2	36.25	0.00473104		0	5.97793	25	2	655.829	1310.65	2.31067	47.2853	6789	6789	MS2	8/88
	LHFFMVGFAPLTSR	CL04_140204015045.raw		CID	1	0	1	1	36.22	0.00120584		0	0	77	3	541.623	1622.85	1.5982	74.0049	11480	11480	MS2	13/104
	AVSVPELTQQMFDPK	CL06.raw		CID	1	0	1	1	35.77	0.00109913		0	31.6954	16	2	845.434	1689.86	5.85762	36.9158	5793	5793	MS2	11/136
	AVLVDLEPGTmDAVR	CL07.raw	M11(Oxidation)	CID	1	0	1	1	35.7	0.00536978		0	17.1434	52	2	801.42	1601.83	7.49689	29.7437	3439	3439	MS2	11/112
	AVSVPELTQQMFDPK	CL06_140204064334.raw		CID	1	0	1	1	35.66	0.0012943		0	12.1323	25	3	563.956	1689.85	0.90144	69.6835	12052	12052	MS2	14/136
	LSNPSYGDLNHLVSAVMSGVTTcLR	CL05.raw	C23(Carbamidomethyl)	CID	1	0	1	1	35.5	0.00562285		0	23.4199	43	3	897.786	2691.34	7.33509	41.0916	6384	6384	MS2	9/280
	mMATFSVVPSPK	CL06_140204064334.raw	M1(Oxidation)	CID		0.234	2	2	35.5	0.00134287		0	7.7505	20	2	655.828	1310.65	0.727342	50.8689	7724	7724	MS2	9/88
	MmATFSVVPSPK	CL08_140204113621.raw	M2(Oxidation)	CID	0.2	0	1	1	35.1	0.000957992		0	14.412	200	2	655.832	1310.66	6.22241	50.7895	5845	5845	MS2	9/88
	AVLVDLEPGTmDAVR	CL06_140204064334.raw	M11(Oxidation)	CID	1	0	1	1	35.05	0.00148948		0	12.6597	27	2	801.415	1601.82	1.55278	57.662	9370	9370	MS2	11/112
	YLTcSAIFR	CL04.raw	C4(Carbamidomethyl)	CID	1	0	1	1	34.96	0.00160918		0	42.3208	20	2	565.791	1130.57	6.91594	29.2476	3124	3124	MS2	6/64
	LSNPSYGDLNHLVSAVmSGVTTcLR	CL04_140204015045.raw	M17(Oxidation); C23(Carbamidomethyl)	CID	1	0	1	1	34.88	0.00103457		0	24.8528	200	3	903.111	2707.32	0.355152	78.282	12374	12374	MS2	7/280
	GHYTEGAELVDQVIDVVR	CL07_140204090958.raw		CID	1	0	1	1	34.7	0.00676015		0	10.2223	9	3	667.342	2000.01	1.01993	66.0556	10997	10997	MS2	9/160
	AVLVDLEPGTMDAVR	CL04_140204015045.raw		CID	1	0	1	1	34.67	0.00148419		0	8.35949	200	3	529.281	1585.83	2.20222	65.4857	9719	9719	MS2	11/112
	NQSYFVEWIPNNIQTALcSIPPR	CL06_140204064334.raw	C18(Carbamidomethyl)	CID	1	0	1	1	34.64	0.00163695		0	0.754154	23	3	916.46	2747.37	1.47456	93.811	16937	16937	MS2	8/264
	AVLVDLEPGTMDAVR	CL08.raw		CID	1	0	1	1	34.48	0.00146145		0	15.6862	88	3	529.284	1585.84	6.58981	35.5082	4986	4986	MS2	7/112
	LSNPSYGDLNHLVSAVMSGVTTcLR	CL07.raw	C23(Carbamidomethyl)	CID	1	0	1	1	34.41	0.00722698		0	2.30577	85	3	897.784	2691.34	5.36209	41.0373	6375	6375	MS2	8/280
	AGPFGELFRPDNFVFGQSGAGNNWAK	CL05.raw		CID	1	0	1	1	34.39	0.00726033		0	8.77439	33	3	928.457	2783.36	8.52787	37.0513	5247	5247	MS2	15/268
	NQSYFVEWIPNNIQTALcSIPPR	CL07_140204090958.raw	C18(Carbamidomethyl)	CID	1	0	1	1	34.39	0.00726033		0	47.7425	200	3	916.462	2747.37	3.54063	87.6551	15241	15241	MS2	10/264
	LSNPSYGDLNHLVSAVmSGVTTcLR	CL05_140204041711.raw	M17(Oxidation); C23(Carbamidomethyl)	CID	1	0	1	1	34.3	0.00741236		0	15.9091	200	3	903.114	2707.33	2.99285	72.3849	10574	10574	MS2	11/280
	GHYTEGAELVDQVIDVVR	CL04_140204015045.raw		CID	1	0	1	1	34.29	0.00134061		0	34.0956	125	3	667.341	2000.01	0.74527	71.1373	10880	10880	MS2	18/160
	AVLVDLEPGTMDAVR	CL05_140204041711.raw		CID	1	0	1	1	34.29	0.00742945		0	0	200	2	793.421	1585.84	5.98249	61.0092	8352	8352	MS2	7/112
	MNVYFNEANGDKYVPR	CL04.raw		CID	1	0	1	1	34.27	0.00188628		1	16.1363	47	3	639.641	1916.91	6.94066	28.3193	2877	2877	MS2	11/176
	AVLVDLEPGTMDAVR	CL07.raw		CID	1	0	1	1	34.26	0.00748095		0	9.41251	71	3	529.284	1585.84	7.97535	32.5225	4245	4245	MS2	14/112
	LSNPSYGDLNHLVSAVMSGVTTcLR	CL04.raw	C23(Carbamidomethyl)	CID	1	0	1	1	34.06	0.00197973		0	0	108	4	673.591	2691.34	6.40029	44.6281	7224	7224	MS2	8/280
	AVSVPELTQQmFDPK	CL04.raw	M11(Oxidation)	CID	1	0	1	1	34.02	0.00199804		0	19.0083	69	2	853.433	1705.86	6.70837	32.4097	3961	3961	MS2	6/136
	EAEGcDcLQGFQVTHSLGGGTGAGMGTLLISK	CL07_140204090958.raw	C5(Carbamidomethyl); C7(Carbamidomethyl)	CID	1	0	1	1	33.69	0.00853015		0	33.0386	97	3	1084.51	3251.51	-1.98133	67.3606	11273	11273	MS2	25/340
	YLTcSAIFR	CL04_140204015045.raw	C4(Carbamidomethyl)	CID	1	0	1	1	33.55	0.00161173		0	6.8472	66	2	565.787	1130.57	0.977484	48.3174	6205	6205	MS2	8/64
	GHYTEGAELVDQVIDVVR	CL07_140204090958.raw		CID	1	0	1	1	33.51	0.00889112		0	13.6193	132	3	667.341	2000.01	0.562166	66.6499	11122	11122	MS2	13/160
	AVSVPELTQQmFDPK	CL07_140204090958.raw	M11(Oxidation)	CID	1	0	1	1	33.48	0.00895275		0	10.8361	91	2	853.429	1705.85	2.48637	54.1154	8358	8358	MS2	10/136
	YLTcSAIFR	CL05_140204041711.raw	C4(Carbamidomethyl)	CID	1	0	1	1	33.34	0.00924606		0	14.7214	106	2	565.787	1130.57	0.869511	44.6096	5108	5108	MS2	8/64
	AVLVDLEPGTMDAVR	CL08_140204113621.raw		CID	1	0	1	1	33.28	0.00206753		0	18.9447	200	2	793.421	1585.83	5.21274	65.6286	8509	8509	MS2	9/112
	AVSVPELTQQmFDPK	CL07.raw	M11(Oxidation)	CID	1	0	1	1	33.14	0.00968181		0	23.3525	77	2	853.433	1705.86	7.56708	29.5982	3399	3399	MS2	6/136
	LAVNMVPFPR	CL04_140204015045.raw		CID	1	0	1	1	33.13	0.00223747		0	30.7147	200	2	572.322	1143.64	1.76528	62.5163	9102	9102	MS2	9/96
	mMATFSVVPSPK	CL07_140204090958.raw	M1(Oxidation)	CID		0.2979	2	2	33.05	0.00988454		0	14.4137	177	2	655.829	1310.65	2.31067	49.4671	7293	7293	MS2	6/88
	NMMAASDFR	CL04_140204015045.raw		CID	1	0	1	1	32.97	0.00160606		0	43.8637	200	2	521.726	1042.45	0.795052	35.5478	3567	3567	MS2	6/96
	AVSVPELTQQMFDPK	CL04_140204015045.raw		CID	1	0	1	1	32.96	0.00207388		0	22.8751	56	2	845.431	1689.86	2.10131	69.4556	10529	10529	MS2	12/136
	AGPFGELFRPDNFVFGQSGAGNNWAK	CL06_140204064334.raw		CID	1	0	1	1	32.82	0.00248905		0	3.80451	200	3	928.442	2783.31	-7.58979	81.1728	14434	14434	MS2	20/268
	AGPFGELFRPDNFVFGQSGAGNNWAK	CL04_140204015045.raw		CID	1	0	1	1	32.78	0.00167788		0	28.5947	135	3	928.445	2783.32	-4.49779	81.1227	12945	12945	MS2	30/268
	GHYTEGAELVDQVIDVVR	CL05_140204041711.raw		CID	1	0	1	1	32.77	0.0105428		0	35.3696	71	3	667.342	2000.01	2.11855	65.981	9320	9320	MS2	15/160
	mMATFSVVPSPK	CL05_140204041711.raw	M1(Oxidation)	CID		0.2381	2	2	32.43	0.0114014		0	13.5548	182	2	655.829	1310.65	1.84499	47.3399	5636	5636	MS2	7/88
	FPGQLNSDLR	CL05_140204041711.raw		CID	1	0	1	1	32.42	0.0114276		0	17.4129	132	2	573.798	1146.59	-1.48504	40.183	4254	4254	MS2	9/96
	FPGQLNSDLR	CL07_140204090958.raw		CID	1	0	1	1	31.88	0.0129407		0	20.3919	15	2	573.799	1146.59	-0.207468	40.1416	5087	5087	MS2	6/96
	YLTcSAIFR	CL07_140204090958.raw	C4(Carbamidomethyl)	CID	1	0	1	1	31.79	0.0132116		0	17.3365	46	2	565.787	1130.57	1.08546	44.5913	6170	6170	MS2	8/64
	mMATFSVVPSPK	CL04_140204015045.raw	M1(Oxidation)	CID		0.2381	2	2	31.67	0.00231462		0	6.8196	42	2	655.829	1310.65	1.28617	50.8953	6716	6716	MS2	7/88
	FPGQLNSDLRK	CL06_140204064334.raw		CID	1	0	1	1	31.44	0.00387609		1	4.55169	23	3	425.567	1274.69	0.856798	33.9	3451	3451	MS2	13/108
	AGPFGELFRPDNFVFGQSGAGNNWAK	CL08.raw		CID	1	0	1	1	31.37	0.0033555		0	5.26812	43	3	928.457	2783.36	9.05415	40.2523	6326	6326	MS2	7/268
	FPGQLNSDLRK	CL07_140204090958.raw		CID	1	0	1	1	31.36	0.0145867		1	5.89221	32	3	425.567	1274.69	0.354032	31.6782	3041	3041	MS2	11/108
	VSmKEVEDQMR	CL06_140204064334.raw	M3(Oxidation)	CID	1	0	1	1	31.31	0.00352399		1	24.0424	105	3	456.549	1367.63	1.88382	24.4432	1380	1380	MS2	7/108
	YLTcSAIFR	CL07.raw	C4(Carbamidomethyl)	CID	1	0	1	1	31.29	0.0148237		0	10.6715	12	2	565.791	1130.58	7.99565	26.7774	2590	2590	MS2	6/64
	AGPFGELFRPDNFVFGQSGAGNNWAK	CL07_140204090958.raw		CID	1	0	1	1	31.2	0.0151341		0	0	29	3	928.45	2783.34	1.22565	74.8606	12846	12846	MS2	35/268
	AGPFGELFRPDNFVFGQSGAGNNWAK	CL06.raw		CID	1	0	1	1	31.18	0.00350556		0	10.0459	57	3	928.457	2783.36	8.79101	40.2135	6820	6820	MS2	7/268
	EAEGcDcLQGFQVTHSLGGGTGAGMGTLLISK	CL04.raw	C5(Carbamidomethyl); C7(Carbamidomethyl)	CID	1	0	1	1	30.97	0.00403279		0	6.39577	19	3	1084.52	3251.53	6.12784	37.1431	5281	5281	MS2	13/340
	YLTcSAIFR	CL07_140204090958.raw	C4(Carbamidomethyl)	CID	1	0	1	1	30.64	0.017217		0	50.9418	139	2	565.787	1130.57	0.869511	45.1933	6307	6307	MS2	8/64
	NMMAASDFR	CL07.raw		CID	1	0	1	1	30.44	0.0180284		0	27.0613	38	2	521.729	1042.45	6.41581	22.6491	1390	1390	MS2	4/96
	FPGQLNSDLRK	CL04_140204015045.raw		CID	1	0	1	1	30.39	0.00489051		1	5.29644	66	3	425.567	1274.69	0.138561	33.8302	3201	3201	MS2	11/108
	NMMAASDFR	CL04.raw		CID	1	0	1	1	30.04	0.0049958		0	37.5118	62	2	521.729	1042.45	6.88421	24.6941	1851	1851	MS2	4/96
	MNVYFNEANGDKYVPR	CL08_140204113621.raw		CID	1	0	1	1	29.94	0.00324452		1	4.21976	200	3	639.643	1916.91	9.5197	47.4705	5276	5276	MS2	10/176
	NMMAASDFR	CL07_140204090958.raw		CID	1	0	1	1	29.9	0.0204153		0	38.0918	72	2	521.727	1042.45	1.61475	33.1997	3392	3392	MS2	4/96
	LHFFMVGFAPLTSR	CL07_140204090958.raw		CID	1	0	1	1	29.84	0.0206993		0	0	46	3	541.622	1622.85	0.695571	68.628	11554	11554	MS2	11/104
	LSNPSYGDLNHLVSAVMSGVTTcLR	CL05_140204041711.raw	C23(Carbamidomethyl)	CID	1	0	1	1	29.73	0.0212303		0	0	132	3	897.784	2691.34	5.5662	85.0451	13094	13094	MS2	7/280
	mmATFSVVPSPK	CL04_140204015045.raw	M1(Oxidation); M2(Oxidation)	CID	1	0	1	1	29.72	0.00339438		0	46.2279	200	2	663.826	1326.64	1.14702	45.9735	5735	5735	MS2	8/88
	LSNPSYGDLNHLVSAVmSGVTTcLR	CL04_140204015045.raw	M17(Oxidation); C23(Carbamidomethyl)	CID	1	0	1	1	29.66	0.00356873		0	25.4728	200	3	903.113	2707.32	2.31652	92.0905	15134	15134	MS2	17/280
	IREEFPDR	CL07.raw		CID	1	0	1	1	29.53	0.0222309		1	11.6368	125	2	531.276	1061.54	7.04461	18.22	407	407	MS2	8/80
	AVLVDLEPGTmDAVR	CL08_140204113621.raw	M11(Oxidation)	CID	1	0	1	1	29.52	0.00463498		0	12.4909	200	2	801.42	1601.83	7.6493	57.2291	6940	6940	MS2	15/112
	LSNPSYGDLNHLVSAVmSGVTTcLR	CL04.raw	M17(Oxidation); C23(Carbamidomethyl)	CID	1	0	1	1	29.37	0.00582915		0	9.71169	43	3	903.117	2707.34	7.11845	39.4149	5898	5898	MS2	7/280
	NMMAASDFR	CL06_140204064334.raw		CID	1	0	1	1	29.27	0.00563682		0	25.9483	60	2	521.727	1042.45	1.73185	35.7233	3871	3871	MS2	6/96
	FPGQLNSDLRK	CL07.raw		CID	1	0	1	1	29.06	0.0247717		1	44.6932	200	2	637.851	1274.7	8.04966	21.4414	1096	1096	MS2	7/108
	AVLVDLEPGTmDAVR	CL06.raw	M11(Oxidation)	CID	1	0	1	1	29.02	0.00482067		0	9.646	22	2	801.42	1601.83	7.95413	32.508	4365	4365	MS2	5/112
	GHYTEGAELVDQVIDVVRR	CL07_140204090958.raw		CID	1	0	1	1	28.91	0.0256423		1	3.20782	47	3	719.376	2156.11	2.19871	61.8465	10109	10109	MS2	6/172
	LHFFMVGFAPLTSR	CL05_140204041711.raw		CID	1	0	1	1	28.88	0.02582		0	0	179	3	541.622	1622.85	0.808401	68.6404	9858	9858	MS2	14/104
	LSNPSYGDLNHLVSAVMSGVTTcLR	CL06_140204064334.raw	C23(Carbamidomethyl)	CID	1	0	1	1	28.71	0.0064126		0	13.1182	126	3	897.778	2691.32	-1.64554	91.6814	16498	16498	MS2	8/280
	LSNPSYGDLNHLVSAVMSGVTTcLR	CL04_140204015045.raw	C23(Carbamidomethyl)	CID	1	0	1	1	28.64	0.00512898		0	15.4998	156	3	897.783	2691.34	4.54567	92.0339	15123	15123	MS2	7/280
	LHFFmVGFAPLTSR	CL06_140204064334.raw	M5(Oxidation)	CID	1	0	1	1	28.56	0.00675681		0	19.7706	89	3	546.954	1638.85	0.625941	67.9094	11673	11673	MS2	8/104
	AVSVPELTQQmFDPK	CL07_140204090958.raw	M11(Oxidation)	CID	1	0	1	1	28.51	0.0281162		0	12.5009	97	3	569.289	1705.85	2.76473	53.9798	8328	8328	MS2	10/136
	LHFFMVGFAPLTSR	CL08_140204113621.raw		CID	1	0	1	1	28.32	0.00736156		0	7.22704	157	3	541.622	1622.85	1.03406	73.8887	10154	10154	MS2	8/104
	LHFFmVGFAPLTSR	CL07_140204090958.raw	M5(Oxidation)	CID	1	0	1	1	28.29	0.0295772		0	22.6806	29	3	546.954	1638.85	0.625941	63.205	10398	10398	MS2	11/104
	MmATFSVVPSPK	CL07_140204090958.raw	M2(Oxidation)	CID	0.0357	0	1	1	28.05	0.0312577		0	26.7657	200	2	655.828	1310.65	-0.20403	50.3584	7493	7493	MS2	9/88
	GHYTEGAELVDQVIDVVRR	CL08_140204113621.raw		CID	1	0	1	1	28.02	0.00686261		1	0	77	4	539.784	2156.11	1.45647	66.6645	8715	8715	MS2	14/172
	EAEGcDcLQGFQVTHSLGGGTGAGMGTLLISK	CL07.raw	C5(Carbamidomethyl); C7(Carbamidomethyl)	CID	1	0	1	1	28	0.0316196		0	47.3006	48	4	813.64	3251.54	7.56907	34.0713	4672	4672	MS2	9/340
	mMATFSVVPSPK	CL08_140204113621.raw	M1(Oxidation)	CID		0.2	2	2	28	0.00491317		0	14.412	200	2	655.832	1310.66	6.22241	50.7895	5845	5845	MS2	7/88
	AGPFGELFRPDNFVFGQSGAGNNWAK	CL07.raw		CID	1	0	1	1	27.97	0.0318388		0	1.35762	35	3	928.456	2783.35	7.9358	37.0074	5437	5437	MS2	21/268
	AVSVPELTQQMFDPK	CL07_140204090958.raw		CID	1	0	1	1	27.69	0.0339591		0	35.708	19	3	563.956	1689.85	0.576373	64.6769	10710	10710	MS2	18/136
	EAEGcDcLQGFQVTHSLGGGTGAGmGTLLISK	CL06.raw	C5(Carbamidomethyl); C7(Carbamidomethyl); M25(Oxidation)	CID	1	0	1	1	27.52	0.00680937		0	0.990883	9	3	1089.85	3267.53	7.46726	34.9864	5179	5179	MS2	13/340
	VSDTVVEPYNATLSVHQLVEHSDETFcIDNEALYDIcMR	CL05_140204041711.raw	C27(Carbamidomethyl); C37(Carbamidomethyl)	CID	1	0	1	1	27.39	0.0363879		0	27.0643	140	4	1143.28	4570.09	1.75859	78.5243	11746	11746	MS2	9/420
	NQSYFVEWIPNNIQTALcSIPPR	CL05_140204041711.raw	C18(Carbamidomethyl)	CID	1	0	1	1	27.38	0.0364717		0	9.5552	41	3	916.461	2747.37	2.87416	87.124	13535	13535	MS2	11/264
	EAEGcDcLQGFQVTHSLGGGTGAGmGTLLISK	CL08_140204113621.raw	C5(Carbamidomethyl); C7(Carbamidomethyl); M25(Oxidation)	CID	1	0	1	1	27.16	0.00413465		0	2.37349	38	3	1089.84	3267.51	1.07895	66.0143	8586	8586	MS2	23/340
	LSNPSYGDLNHLVSAVMSGVTTcLR	CL04_140204015045.raw	C23(Carbamidomethyl)	CID	1	0	1	1	27.15	0.00790285		0	6.60365	100	3	897.777	2691.32	-2.73411	91.5118	15012	15012	MS2	19/280
	LHFFMVGFAPLTSR	CL06_140204064334.raw		CID	1	0	1	1	27.13	0.00977893		0	5.08026	152	3	541.623	1622.85	1.71103	74.2514	13030	13030	MS2	13/104
	mSSTFIGNSTSIQELFK	CL06.raw	M1(Oxidation)	CID	1	0	1	1	27	0.00867939		0	19.6745	48	3	635.985	1905.94	7.66856	37.7614	6064	6064	MS2	6/164
	FPGQLNSDLRK	CL07_140204090958.raw		CID	1	0	1	1	26.84	0.0413006		1	27.6476	149	2	637.847	1274.69	1.25041	31.3473	2967	2967	MS2	6/108
	mMATFSVVPSPK	CL07_140204090958.raw	M1(Oxidation)	CID		0.0357	2	2	26.84	0.0413006		0	26.7657	200	2	655.828	1310.65	-0.20403	50.3584	7493	7493	MS2	9/88
	MNVYFNEANGDKYVPR	CL07_140204090958.raw		CID	1	0	1	1	26.69	0.042752		1	5.51325	33	3	639.637	1916.9	0.827306	44.0138	6033	6033	MS2	15/176
	AGPFGELFRPDNFVFGQSGAGNNWAK	CL08_140204113621.raw		CID	1	0	1	1	26.69	0.00675011		0	13.5811	200	3	928.448	2783.33	-0.747944	80.9203	11562	11562	MS2	15/268
	AVSVPELTQQMFDPK	CL04.raw		CID	1	0	1	1	26.68	0.0108294		0	32.6031	21	3	563.959	1689.86	6.64426	36.95	5225	5225	MS2	9/136
	GHYTEGAELVDQVIDVVRR	CL04_140204015045.raw		CID	1	0	1	1	26.65	0.00984037		1	7.14406	200	4	539.782	2156.11	-1.82726	66.7684	9992	9992	MS2	8/172
	IREEFPDR	CL08.raw		CID	1	0	1	1	26.43	0.00944165		1	6.35125	60	2	531.276	1061.54	6.58464	19.9357	717	717	MS2	5/80
	AVSVPELTQQmFDPK	CL08.raw	M11(Oxidation)	CID	1	0	1	1	26.35	0.00892197		0	21.7478	96	2	853.433	1705.86	6.77993	32.425	4074	4074	MS2	6/136
	FPGQLNSDLR	CL04_140204015045.raw		CID	1	0	1	1	26.14	0.0136203		0	34.637	200	2	573.799	1146.59	0.537778	43.9529	5314	5314	MS2	6/96
	FPGQLNSDLR	CL06_140204064334.raw		CID	1	0	1	1	26.13	0.0130423		0	35.688	31	2	573.798	1146.59	-1.27211	43.1928	5725	5725	MS2	6/96
	VSmKEVEDQMR	CL04_140204015045.raw	M3(Oxidation)	CID	1	0	1	1	25.89	0.008199		1	19.8227	200	3	456.549	1367.63	1.61605	24.3454	1315	1315	MS2	7/108
	LHFFMVGFAPLTSR	CL07.raw		CID	1	0	1	1	25.78	0.0527177		0	3.13778	21	3	541.626	1622.86	7.1268	35.3026	4998	4998	MS2	9/104
	LAVNMVPFPR	CL07.raw		CID	1	0	1	1	25.69	0.0538216		0	50.1054	200	2	572.326	1143.64	8.91671	32.0989	4126	4126	MS2	6/96
	IREEFPDR	CL06.raw		CID	1	0	1	1	25.57	0.0146986		1	10.2947	46	2	531.275	1061.54	5.43472	19.8715	689	689	MS2	5/80
	AVLVDLEPGTMDAVR	CL06_140204064334.raw		CID	1	0	1	1	25.43	0.0136469		0	3.88195	129	3	529.281	1585.83	2.08676	65.5122	11150	11150	MS2	8/112
	NmmAASDFR	CL06.raw	M2(Oxidation); M3(Oxidation)	CID	1	0	1	1	25.31	0.0113268		0	32.9539	63	2	537.724	1074.44	6.03309	24.7504	1849	1849	MS2	5/96
	NQSYFVEWIPNNIQTALcSIPPR	CL06_140204064334.raw	C18(Carbamidomethyl)	CID	1	0	1	1	25.13	0.0146229		0	2.87224	35	3	916.461	2747.37	2.20768	94.1988	17017	17017	MS2	16/264
	NmMAASDFR	CL04_140204015045.raw	M2(Oxidation)	CID	0.04	0	1	1	24.76	0.0106356		0	0	200	2	529.723	1058.44	0.166749	31.1253	2639	2639	MS2	5/96
	AVLVDLEPGTMDAVR	CL07_140204090958.raw		CID	1	0	1	1	24.58	0.0694955		0	47.1734	200	2	793.422	1585.84	6.67526	61.4401	10021	10021	MS2	9/112
	NMmAASDFR	CL04_140204015045.raw	M3(Oxidation)	CID		0.04	2	2	24.42	0.0115017		0	0	200	2	529.723	1058.44	0.166749	31.1253	2639	2639	MS2	5/96
	FPGQLNSDLR	CL05_140204041711.raw		CID	1	0	1	1	24.34	0.073444		0	37.4762	200	2	573.801	1146.59	3.19936	40.765	4366	4366	MS2	4/96
	EAEGcDcLQGFQVTHSLGGGTGAGMGTLLISK	CL08_140204113621.raw	C5(Carbamidomethyl); C7(Carbamidomethyl)	CID	1	0	1	1	24.27	0.00719577		0	12.0708	179	3	1084.51	3251.51	0.0459728	72.4104	9854	9854	MS2	21/340
	mNVYFNEANGDKYVPR	CL07_140204090958.raw	M1(Oxidation)	CID	1	0	1	1	23.89	0.0814623		1	20.988	54	3	644.969	1932.89	0.293521	39.5727	4948	4948	MS2	14/176
	VSmKEVEDQMR	CL04_140204015045.raw	M3(Oxidation)	CID	1	0	1	1	23.74	0.0134512		1	52.4668	200	3	456.548	1367.63	-0.392223	25.0376	1445	1445	MS2	7/108
	NMMAASDFR	CL06_140204064334.raw		CID	1	0	1	1	23.49	0.0213321		0	33.7461	39	2	521.726	1042.44	0.443753	36.085	3952	3952	MS2	4/96
	NmMAASDFR	CL07_140204090958.raw	M2(Oxidation)	CID	1	0	1	1	23.46	0.0899408		0	40.3295	200	2	529.725	1058.44	2.35802	29.2179	2449	2449	MS2	6/96
	LHFFMVGFAPLTSR	CL05.raw		CID	1	0	1	1	23.42	0.090773		0	19.8563	109	3	541.625	1622.86	5.54721	35.326	4798	4798	MS2	9/104
	NMmAASDFR	CL07_140204090958.raw	M3(Oxidation)	CID	1	0	1	2	23.31	0.0931015		0	40.3295	200	2	529.725	1058.44	2.35802	29.2179	2449	2449	MS2	6/96
	VSmKEVEDQMR	CL07_140204090958.raw	M3(Oxidation)	CID	1	0	1	1	23.26	0.0941795		1	46.4724	80	3	456.549	1367.63	1.41523	22.696	1071	1071	MS2	7/108
	VSMKEVEDQMR	CL07_140204090958.raw		CID	1	0	1	1	22.77	0.105428		1	36.1393	181	2	676.32	1351.63	-1.41706	34.1164	3612	3612	MS2	7/108
	EAEGcDcLQGFQVTHSLGGGTGAGmGTLLISK	CL06.raw	C5(Carbamidomethyl); C7(Carbamidomethyl); M25(Oxidation)	CID	1	0	1	1	22.72	0.020564		0	15.1534	74	3	1089.85	3267.53	6.45859	34.9033	5152	5152	MS2	19/340
	LSNPSYGDLNHLVSAVmSGVTTcLR	CL05.raw	M17(Oxidation); C23(Carbamidomethyl)	CID	1	0	1	1	22.21	0.119938		0	16.1333	76	3	903.118	2707.34	8.40347	36.2426	5051	5051	MS2	7/280
	VSmKEVEDQMR	CL07_140204090958.raw	M3(Oxidation)	CID	1	0	1	1	22.04	0.124726		1	13.8183	118	3	456.549	1367.63	1.2144	23.2387	1177	1177	MS2	6/108
	EAEGcDcLQGFQVTHSLGGGTGAGMGTLLISK	CL05_140204041711.raw	C5(Carbamidomethyl); C7(Carbamidomethyl)	CID	1	0	1	1	21.79	0.132116		0	32.2164	200	3	1084.51	3251.5	-3.67076	67.2051	9563	9563	MS2	19/340
	NMMAASDFR	CL06.raw		CID	1	0	1	1	20.13	0.0373342		0	41.3634	52	2	521.729	1042.45	5.83032	24.7478	1848	1848	MS2	4/96
	VSDTVVEPYNATLSVHQLVEHSDETFcIDNEALYDIcmR	CL05.raw	C27(Carbamidomethyl); C37(Carbamidomethyl); M38(Oxidation)	CID	1	0	1	1	19.21	0.239308		0	2.24481	51	4	1147.28	4586.11	5.73591	37.2299	5294	5294	MS2	5/420
	NMMAASDFR	CL05_140204041711.raw		CID	1	0	1	1	17.87	0.325804		0	59.928	200	2	521.727	1042.45	1.96605	33.3716	2986	2986	MS2	6/96
	VSDTVVEPYNATLSVHQLVEHSDETFcIDNEALYDIcmR	CL05_140204041711.raw	C27(Carbamidomethyl); C37(Carbamidomethyl); M38(Oxidation)	CID	1	0	1	1	13.23	0.948324		0	2.46739	124	4	1147.28	4586.08	0.838312	76.1347	11293	11293	MS2	7/420
	AGPFGELFRPDNFVFGQSGAGNNWAK	CL06_140204064334.raw		CID	1	0	1	1			6.76251	0	6.53845	166	3	928.452	2783.34	3.3308	80.8266	14369	14369	MS2	0/0
	GHYTEGAELVDQVIDVVR	CL04.raw		CID	1	0	1	1			6.6609	0	30.3811	92	2	1000.51	2000.02	5.45165	37.194	5297	5297	MS2	0/0
	AGPFGELFRPDNFVFGQSGAGNNWAK	CL06_140204064334.raw		CID	1	0	1	1			6.5382	0	0	26	3	928.448	2783.33	-1.07688	80.487	14306	14306	MS2	0/0
	AGPFGELFRPDNFVFGQSGAGNNWAK	CL04_140204015045.raw		CID	1	0	1	1			6.24761	0	0.240227	10	3	928.45	2783.34	1.29143	80.3722	12800	12800	MS2	0/0
	AGPFGELFRPDNFVFGQSGAGNNWAK	CL04_140204015045.raw		CID	1	0	1	1			6.08374	0	0	57	3	928.45	2783.33	0.501998	80.0125	12728	12728	MS2	0/0
	GHYTEGAELVDQVIDVVR	CL08.raw		CID	1	0	1	1			6.05196	0	21.7931	93	2	1000.52	2000.02	8.07612	37.2955	5507	5507	MS2	0/0
	AGPFGELFRPDNFVFGQSGAGNNWAK	CL08_140204113621.raw		CID	1	0	1	1			5.6567	0	0.785485	43	3	928.449	2783.33	-0.221653	80.444	11471	11471	MS2	0/0
	AGPFGELFRPDNFVFGQSGAGNNWAK	CL06_140204064334.raw		CID	1	0	1	1			5.64518	0	5.72483	93	3	928.45	2783.34	1.02829	80.0848	14227	14227	MS2	0/0
	AGPFGELFRPDNFVFGQSGAGNNWAK	CL05_140204041711.raw		CID	1	0	1	1			5.63198	0	0	105	3	928.451	2783.34	2.54137	74.3588	10957	10957	MS2	0/0
	AGPFGELFRPDNFVFGQSGAGNNWAK	CL07_140204090958.raw		CID	1	0	1	1			5.5471	0	1.90615	47	3	928.451	2783.34	1.68615	74.34	12743	12743	MS2	0/0
	AGPFGELFRPDNFVFGQSGAGNNWAK	CL05_140204041711.raw		CID	1	0	1	1			5.52506	0	7.47274	200	3	928.452	2783.34	2.67294	74.9261	11065	11065	MS2	0/0
	GHYTEGAELVDQVIDVVR	CL07.raw		CID	1	0	1	1			5.40666	0	26.2456	91	2	1000.51	2000.02	4.35303	34.1491	4693	4693	MS2	0/0
	mSSTFIGNSTSIQELFK	CL06_140204064334.raw	M1(Oxidation)	CID	1	0	1	1			5.33456	0	20.7037	66	2	953.468	1905.93	1.01471	71.718	12486	12486	MS2	0/0
	GHYTEGAELVDQVIDVVR	CL06.raw		CID	1	0	1	1			5.24511	0	21.4059	19	2	1000.52	2000.02	7.70991	37.2564	5903	5903	MS2	0/0
	EAEGcDcLQGFQVTHSLGGGTGAGMGTLLISK	CL07_140204090958.raw	C5(Carbamidomethyl); C7(Carbamidomethyl)	CID	1	0	1	1			5.21986	0	2.4582	14	3	1084.51	3251.52	1.05962	66.8475	11165	11165	MS2	0/0
	LSNPSYGDLNHLVSAVMSGVTTcLR	CL06_140204064334.raw	C23(Carbamidomethyl)	CID	1	0	1	1			5.21013	0	7.95893	178	3	897.782	2691.33	3.59318	92.1802	16606	16606	MS2	0/0
	LSNPSYGDLNHLVSAVmSGVTTcLR	CL06_140204064334.raw	M17(Oxidation); C23(Carbamidomethyl)	CID	1	0	1	1			5.19906	0	4.78672	98	3	903.114	2707.33	2.99285	78.9466	14002	14002	MS2	0/0
	LSNPSYGDLNHLVSAVmSGVTTcLR	CL04_140204015045.raw	M17(Oxidation); C23(Carbamidomethyl)	CID	1	0	1	1			5.15624	0	2.48129	33	3	903.111	2707.32	0.355152	78.9871	12512	12512	MS2	0/0
	LSNPSYGDLNHLVSAVmSGVTTcLR	CL05_140204041711.raw	M17(Oxidation); C23(Carbamidomethyl)	CID	1	0	1	1			5.09863	0	5.69571	200	3	903.112	2707.32	0.760952	73.2329	10735	10735	MS2	0/0
	AGPFGELFRPDNFVFGQSGAGNNWAK	CL08_140204113621.raw		CID	1	0	1	1			5.08837	0	2.71912	96	3	928.451	2783.34	1.75194	80.0296	11392	11392	MS2	0/0
	MSSTFIGNSTSIQELFK	CL06_140204064334.raw		CID	1	0	1	1			5.01426	0	26.3083	200	2	945.469	1889.93	-0.181714	74.8242	13149	13149	MS2	0/0
	EAEGcDcLQGFQVTHSLGGGTGAGMGTLLISK	CL07_140204090958.raw	C5(Carbamidomethyl); C7(Carbamidomethyl)	CID	1	0	1	1			4.94327	0	33.0386	97	3	1084.51	3251.51	-1.98133	67.3606	11273	11273	MS2	0/0
	LSNPSYGDLNHLVSAVmSGVTTcLR	CL08_140204113621.raw	M17(Oxidation); C23(Carbamidomethyl)	CID	1	0	1	1			4.94324	0	5.83249	200	3	903.113	2707.32	2.18125	78.0364	10987	10987	MS2	0/0
	mSSTFIGNSTSIQELFK	CL07.raw	M1(Oxidation)	CID	1	0	1	1			4.88481	0	35.1858	111	2	953.473	1905.94	6.39468	34.5445	4795	4795	MS2	0/0
	AGPFGELFRPDNFVFGQSGAGNNWAK	CL06.raw		CID	1	0	1	1			4.73706	0	10.0459	57	3	928.457	2783.36	8.79101	40.2135	6820	6820	MS2	0/0
	AGPFGELFRPDNFVFGQSGAGNNWAK	CL04.raw		CID	1	0	1	1			4.66595	0	20.3691	115	3	928.454	2783.35	5.69909	40.2189	6103	6103	MS2	0/0
	LSNPSYGDLNHLVSAVmSGVTTcLR	CL07_140204090958.raw	M17(Oxidation); C23(Carbamidomethyl)	CID	1	0	1	1			4.62634	0	6.04137	48	3	903.11	2707.32	-0.726985	73.1486	12503	12503	MS2	0/0
	AGPFGELFRPDNFVFGQSGAGNNWAK	CL08.raw		CID	1	0	1	1			4.591	0	5.26812	43	3	928.457	2783.36	9.05415	40.2523	6326	6326	MS2	0/0
	LSNPSYGDLNHLVSAVmSGVTTcLR	CL08_140204113621.raw	M17(Oxidation); C23(Carbamidomethyl)	CID	1	0	1	1			4.57182	0	7.41544	177	3	903.112	2707.32	0.896219	78.9785	11173	11173	MS2	0/0
	LSNPSYGDLNHLVSAVMSGVTTcLR	CL04_140204015045.raw	C23(Carbamidomethyl)	CID	1	0	1	1			4.55518	0	1.29804	28	3	897.78	2691.33	1.34802	91.8855	15091	15091	MS2	0/0
	mSSTFIGNSTSIQELFK	CL06_140204064334.raw	M1(Oxidation)	CID	1	0	1	1			4.55011	0	17.5028	158	2	953.47	1905.93	3.38446	72.0809	12565	12565	MS2	0/0
	LSNPSYGDLNHLVSAVmSGVTTcLR	CL04_140204015045.raw	M17(Oxidation); C23(Carbamidomethyl)	CID	1	0	1	1			4.52998	0	23.88	113	3	903.112	2707.32	0.963853	91.7416	15058	15058	MS2	0/0
	EAEGcDcLQGFQVTHSLGGGTGAGMGTLLISK	CL06_140204064334.raw	C5(Carbamidomethyl); C7(Carbamidomethyl)	CID	1	0	1	1			4.48215	0	3.37076	11	3	1084.51	3251.51	-0.066655	72.1459	12578	12578	MS2	0/0
	GHYTEGAELVDQVIDVVR	CL08_140204113621.raw		CID	1	0	1	1			4.46186	0	71.0716	105	3	667.341	2000.01	-0.353358	71.1255	9598	9598	MS2	0/0
	mSSTFIGNSTSIQELFK	CL04_140204015045.raw	M1(Oxidation)	CID	1	0	1	1			4.45033	0	9.18652	152	2	953.467	1905.93	0.374228	71.6918	10995	10995	MS2	0/0
	AGPFGELFRPDNFVFGQSGAGNNWAK	CL07.raw		CID	1	0	1	1			4.43872	0	24.4549	121	3	928.456	2783.35	7.21216	37.8862	5652	5652	MS2	0/0
	NQSYFVEWIPNNIQTALcSIPPR	CL06_140204064334.raw	C18(Carbamidomethyl)	CID	1	0	1	1			4.40929	0	0.754154	23	3	916.46	2747.37	1.47456	93.811	16937	16937	MS2	0/0
	AGPFGELFRPDNFVFGQSGAGNNWAK	CL06_140204064334.raw		CID	1	0	1	1			4.40453	0	3.80451	200	3	928.442	2783.31	-7.58979	81.1728	14434	14434	MS2	0/0
	mSSTFIGNSTSIQELFK	CL08_140204113621.raw	M1(Oxidation)	CID	1	0	1	1			4.4035	0	0	200	2	953.46	1905.91	-6.99131	71.6203	9697	9697	MS2	0/0
	AGPFGELFRPDNFVFGQSGAGNNWAK	CL08.raw		CID	1	0	1	1			4.38535	0	20.0501	97	3	928.453	2783.34	4.18602	40.712	6444	6444	MS2	0/0
	AVLVDLEPGTMDAVR	CL08_140204113621.raw		CID	0.3318	0	1	1			4.37227	0	3.10119	60	2	793.417	1585.83	0.671186	65.2301	8428	8428	MS2	0/0
	LSNPSYGDLNHLVSAVmSGVTTcLR	CL06_140204064334.raw	M17(Oxidation); C23(Carbamidomethyl)	CID	1	0	1	1			4.35181	0	26.2005	200	3	903.107	2707.31	-4.51448	78.8964	13993	13993	MS2	0/0
	AGPFGELFRPDNFVFGQSGAGNNWAK	CL04_140204015045.raw		CID	1	0	1	1			4.34129	0	0	70	3	928.449	2783.33	0.173066	80.7467	12871	12871	MS2	0/0
	GHYTEGAELVDQVIDVVR	CL04_140204015045.raw		CID	1	0	1	1			4.3342	0	1.1792	16	3	667.342	2000.01	0.836822	71.5042	10955	10955	MS2	0/0
	AGPFGELFRPDNFVFGQSGAGNNWAK	CL04.raw		CID	1	0	1	1			4.33018	0	57.6471	73	3	928.454	2783.35	5.63331	40.8975	6274	6274	MS2	0/0
	EAEGcDcLQGFQVTHSLGGGTGAGmGTLLISK	CL06_140204064334.raw	C5(Carbamidomethyl); C7(Carbamidomethyl); M25(Oxidation)	CID	1	0	1	1			4.29731	0	0	43	3	1089.84	3267.52	2.42387	66.0082	11267	11267	MS2	0/0
	GHYTEGAELVDQVIDVVR	CL04_140204015045.raw		CID	1	0	1	1			4.28867	0	34.0956	125	3	667.341	2000.01	0.74527	71.1373	10880	10880	MS2	0/0
	AGPFGELFRPDNFVFGQSGAGNNWAK	CL07_140204090958.raw		CID	1	0	1	1			4.28377	0	0	123	3	928.446	2783.32	-2.98469	75.42	12955	12955	MS2	0/0
	LSNPSYGDLNHLVSAVmSGVTTcLR	CL04_140204015045.raw	M17(Oxidation); C23(Carbamidomethyl)	CID	1	0	1	1			4.24902	0	24.8528	200	3	903.111	2707.32	0.355152	78.282	12374	12374	MS2	0/0
	AVSVPELTQQmFDPK	CL06_140204064334.raw	M11(Oxidation)	CID	1	0	1	1			4.24856	0	14.5629	88	2	853.429	1705.85	2.55793	57.6735	9374	9374	MS2	0/0
	MSSTFIGNSTSIQELFK	CL04_140204015045.raw		CID	1	0	1	1			4.23615	0	7.82386	200	2	945.471	1889.93	1.56221	74.8329	11660	11660	MS2	0/0
	VGDQFTAMFR	CL06_140204064334.raw		CID	1	0	1	1			4.23435	0	13.4458	13	2	586.282	1171.56	0.76765	57.5142	9338	9338	MS2	0/0
	LSNPSYGDLNHLVSAVmSGVTTcLR	CL06_140204064334.raw	M17(Oxidation); C23(Carbamidomethyl)	CID	1	0	1	1			4.23137	0	10.1604	62	3	903.113	2707.32	1.97835	78.0559	13827	13827	MS2	0/0
	LSNPSYGDLNHLVSAVMSGVTTcLR	CL08_140204113621.raw	C23(Carbamidomethyl)	CID	1	0	1	1			4.23132	0	8.1794	98	3	897.781	2691.33	2.16445	91.8423	13781	13781	MS2	0/0
	mSSTFIGNSTSIQELFK	CL04_140204015045.raw	M1(Oxidation)	CID	1	0	1	1			4.21801	0	34.2231	187	2	953.466	1905.92	-1.16292	72.0528	11071	11071	MS2	0/0
	MSSTFIGNSTSIQELFK	CL06_140204064334.raw		CID	1	0	1	1			4.20055	0	2.60555	25	2	945.469	1889.93	-0.633844	75.1664	13219	13219	MS2	0/0
	LSNPSYGDLNHLVSAVMSGVTTcLR	CL05_140204041711.raw	C23(Carbamidomethyl)	CID	1	0	1	1			4.18874	0	0	132	3	897.784	2691.34	5.5662	85.0451	13094	13094	MS2	0/0
	GHYTEGAELVDQVIDVVR	CL05_140204041711.raw		CID	1	0	1	1			4.18162	0	35.3696	71	3	667.342	2000.01	2.11855	65.981	9320	9320	MS2	0/0
	MSSTFIGNSTSIQELFK	CL08.raw		CID	1	0	1	1			4.17297	0	9.43551	29	2	945.478	1889.95	9.57126	38.8269	5941	5941	MS2	0/0
	AVSVPELTQQmFDPK	CL06_140204064334.raw	M11(Oxidation)	CID	1	0	1	1			4.15535	0	5.32815	42	2	853.428	1705.85	1.26986	58.0258	9450	9450	MS2	0/0
	NQSYFVEWIPNNIQTALcSIPPR	CL07_140204090958.raw	C18(Carbamidomethyl)	CID	1	0	1	1			4.15455	0	7.23725	67	3	916.46	2747.36	1.34127	87.368	15193	15193	MS2	0/0
	LHFFMVGFAPLTSR	CL06_140204064334.raw		CID	1	0	1	1			4.15424	0	4.93242	86	3	541.621	1622.85	-1.78668	73.8998	12951	12951	MS2	0/0
	NQSYFVEWIPNNIQTALcSIPPR	CL05_140204041711.raw	C18(Carbamidomethyl)	CID	1	0	1	1			4.13689	0	9.5552	41	3	916.461	2747.37	2.87416	87.124	13535	13535	MS2	0/0
	AGPFGELFRPDNFVFGQSGAGNNWAK	CL05.raw		CID	1	0	1	1			4.11977	0	8.77439	33	3	928.457	2783.36	8.52787	37.0513	5247	5247	MS2	0/0
	MSSTFIGNSTSIQELFK	CL06.raw		CID	1	0	1	1			4.10557	0	32.1663	34	2	945.477	1889.95	8.21489	38.7363	6369	6369	MS2	0/0
	LSNPSYGDLNHLVSAVMSGVTTcLR	CL05_140204041711.raw	C23(Carbamidomethyl)	CID	1	0	1	1			4.09874	0	6.41403	27	3	897.782	2691.33	2.77676	85.1641	13121	13121	MS2	0/0
	VGDQFTAmFR	CL08.raw	M8(Oxidation)	CID	1	0	1	1			4.07249	0	12.3774	25	2	594.284	1187.56	8.63686	28.3772	2882	2882	MS2	0/0
	LSNPSYGDLNHLVSAVMSGVTTcLR	CL06_140204064334.raw	C23(Carbamidomethyl)	CID	1	0	1	1			4.06798	0	2.43871	35	3	897.783	2691.33	4.06943	92.0128	16569	16569	MS2	0/0
	GHYTEGAELVDQVIDVVR	CL04.raw		CID	1	0	1	1			4.06564	0	17.5687	25	3	667.346	2000.02	7.97784	37.1482	5283	5283	MS2	0/0
	LHFFMVGFAPLTSR	CL08_140204113621.raw		CID	1	0	1	1			4.05194	0	7.22704	157	3	541.622	1622.85	1.03406	73.8887	10154	10154	MS2	0/0
	MSSTFIGNSTSIQELFK	CL05.raw		CID	1	0	1	1			4.03813	0	19.0408	131	2	945.477	1889.95	8.47325	35.655	4888	4888	MS2	0/0
	LSNPSYGDLNHLVSAVmSGVTTcLR	CL05_140204041711.raw	M17(Oxidation); C23(Carbamidomethyl)	CID	1	0	1	1			4.01567	0	39.6338	200	3	903.111	2707.32	0.355152	72.3199	10562	10562	MS2	0/0
	GHYTEGAELVDQVIDVVR	CL06_140204064334.raw		CID	1	0	1	1			4.01193	0	6.04018	22	3	667.341	2000.01	0.470613	71.18	12371	12371	MS2	0/0
	LSNPSYGDLNHLVSAVMSGVTTcLR	CL05.raw	C23(Carbamidomethyl)	CID	1	0	1	1			4.01092	0	23.4199	43	3	897.786	2691.34	7.33509	41.0916	6384	6384	MS2	0/0
	mSSTFIGNSTSIQELFK	CL05_140204041711.raw	M1(Oxidation)	CID	1	0	1	1			4.0045	0	61.7738	173	2	953.466	1905.92	-0.714584	66.4781	9418	9418	MS2	0/0
	AVSVPELTQQMFDPK	CL07.raw		CID	1	0	1	1			3.98032	0	11.9556	73	2	845.437	1689.87	8.89154	33.8374	4605	4605	MS2	0/0
	LSNPSYGDLNHLVSAVMSGVTTcLR	CL04.raw	C23(Carbamidomethyl)	CID	1	0	1	1			3.97527	0	25.6214	192	3	897.786	2691.34	7.87937	44.4901	7191	7191	MS2	0/0
	EAEGcDcLQGFQVTHSLGGGTGAGmGTLLISK	CL06.raw	C5(Carbamidomethyl); C7(Carbamidomethyl); M25(Oxidation)	CID	1	0	1	1			3.9653	0	15.1534	74	3	1089.85	3267.53	6.45859	34.9033	5152	5152	MS2	0/0
	MSSTFIGNSTSIQELFK	CL04_140204015045.raw		CID	1	0	1	1			3.95821	0	9.58044	42	2	945.471	1889.93	1.49762	75.1749	11731	11731	MS2	0/0
	VGDQFTAMFR	CL04_140204015045.raw		CID	1	0	1	1			3.9417	0	17.9411	73	2	586.283	1171.56	1.08023	57.2226	7994	7994	MS2	0/0
	mMATFSVVPSPK	CL05.raw	M1(Oxidation)	CID	0.0051	0	1	1			3.93655	0	26.3394	82	2	655.833	1310.66	7.34004	27.5577	2677	2677	MS2	0/0
	MmATFSVVPSPK	CL05.raw	M2(Oxidation)	CID		0.0051	2	2			3.92042	0	26.3394	82	2	655.833	1310.66	7.34004	27.5577	2677	2677	MS2	0/0
	AVLVDLEPGTmDAVR	CL06.raw	M11(Oxidation)	CID	1	0	1	1			3.91486	0	9.646	22	2	801.42	1601.83	7.95413	32.508	4365	4365	MS2	0/0
	AVLVDLEPGTmDAVR	CL05_140204041711.raw	M11(Oxidation)	CID	1	0	1	1			3.90809	0	3.99902	154	2	801.415	1601.82	1.55278	53.2504	6792	6792	MS2	0/0
	MSSTFIGNSTSIQELFK	CL05_140204041711.raw		CID	1	0	1	1			3.90245	0	26.8397	110	2	945.471	1889.93	1.43303	69.4207	10014	10014	MS2	0/0
	AVLVDLEPGTMDAVR	CL05_140204041711.raw		CID	1	0	1	1			3.89731	0	6.65562	62	2	793.417	1585.83	1.36397	60.6004	8265	8265	MS2	0/0
	LAVNMVPFPR	CL04.raw		CID	1	0	1	1			3.8921	0	6.80994	79	2	572.323	1143.64	4.54047	34.3117	4508	4508	MS2	0/0
	LSNPSYGDLNHLVSAVMSGVTTcLR	CL04_140204015045.raw	C23(Carbamidomethyl)	CID	1	0	1	1			3.8902	0	6.44755	200	3	897.779	2691.32	-0.21679	92.107	15137	15137	MS2	0/0
	EAEGcDcLQGFQVTHSLGGGTGAGmGTLLISK	CL07_140204090958.raw	C5(Carbamidomethyl); C7(Carbamidomethyl); M25(Oxidation)	CID	1	0	1	1			3.88548	0	0	35	3	1089.84	3267.51	1.19103	61.1504	9959	9959	MS2	0/0
	LSNPSYGDLNHLVSAVmSGVTTcLR	CL08_140204113621.raw	M17(Oxidation); C23(Carbamidomethyl)	CID	1	0	1	1			3.87222	0	10.9923	123	3	903.11	2707.32	-0.591718	78.0904	10998	10998	MS2	0/0
	mSSTFIGNSTSIQELFK	CL07_140204090958.raw	M1(Oxidation)	CID	1	0	1	1			3.86868	0	36.2131	125	2	953.466	1905.92	-1.35506	66.4986	11090	11090	MS2	0/0
	AVLVDLEPGTmDAVR	CL04.raw	M11(Oxidation)	CID	1	0	1	1			3.84947	0	13.375	48	2	801.42	1601.83	7.34448	32.5348	3994	3994	MS2	0/0
	AVSVPELTQQMFDPK	CL06_140204064334.raw		CID	1	0	1	1			3.82901	0	3.45359	15	2	845.43	1689.85	0.0786692	69.8183	12082	12082	MS2	0/0
	EAEGcDcLQGFQVTHSLGGGTGAGMGTLLISK	CL05.raw	C5(Carbamidomethyl); C7(Carbamidomethyl)	CID	1	0	1	1			3.82814	0	0	40	3	1084.52	3251.54	7.36673	34.1041	4475	4475	MS2	0/0
	AVLVDLEPGTMDAVR	CL05.raw		CID	1	0	1	1			3.82371	0	87.3936	200	2	793.422	1585.84	7.21408	32.4789	4031	4031	MS2	0/0
	VGDQFTAmFR	CL04.raw	M8(Oxidation)	CID	1	0	1	1			3.81628	0	12.7974	23	2	594.283	1187.56	6.1699	28.3042	2871	2871	MS2	0/0
	AVSVPELTQQmFDPK	CL04_140204015045.raw	M11(Oxidation)	CID	1	0	1	1			3.8161	0	1.60597	63	2	853.428	1705.85	0.697377	58.0227	8155	8155	MS2	0/0
	LHFFMVGFAPLTSR	CL06_140204064334.raw		CID	1	0	1	1			3.80983	0	5.08026	152	3	541.623	1622.85	1.71103	74.2514	13030	13030	MS2	0/0
	MSSTFIGNSTSIQELFK	CL07_140204090958.raw		CID	1	0	1	1			3.80288	0	4.44055	130	2	945.472	1889.94	3.11236	69.4012	11723	11723	MS2	0/0
	EAEGcDcLQGFQVTHSLGGGTGAGMGTLLISK	CL05_140204041711.raw	C5(Carbamidomethyl); C7(Carbamidomethyl)	CID	1	0	1	1			3.80214	0	32.2164	200	3	1084.51	3251.5	-3.67076	67.2051	9563	9563	MS2	0/0
	LSNPSYGDLNHLVSAVMSGVTTcLR	CL06_140204064334.raw	C23(Carbamidomethyl)	CID	1	0	1	1			3.79988	0	13.1182	126	3	897.778	2691.32	-1.64554	91.6814	16498	16498	MS2	0/0
	AVSVPELTQQMFDPK	CL07_140204090958.raw		CID	1	0	1	1			3.79681	0	35.708	19	3	563.956	1689.85	0.576373	64.6769	10710	10710	MS2	0/0
	mSSTFIGNSTSIQELFK	CL05.raw	M1(Oxidation)	CID	1	0	1	1			3.78813	0	29.5306	62	2	953.474	1905.94	7.22729	34.6104	4609	4609	MS2	0/0
	mSSTFIGNSTSIQELFK	CL08.raw	M1(Oxidation)	CID	1	0	1	1			3.7847	0	64.5914	112	2	953.474	1905.94	7.48347	37.666	5608	5608	MS2	0/0
	NQSYFVEWIPNNIQTALcSIPPR	CL04_140204015045.raw	C18(Carbamidomethyl)	CID	1	0	1	1			3.78456	0	0	61	3	916.461	2747.37	3.0741	94.084	15519	15519	MS2	0/0
	LSNPSYGDLNHLVSAVmSGVTTcLR	CL07_140204090958.raw	M17(Oxidation); C23(Carbamidomethyl)	CID	1	0	1	1			3.78355	0	14.1231	57	3	903.111	2707.32	0.422785	72.2843	12329	12329	MS2	0/0
	AVSVPELTQQMFDPK	CL06_140204064334.raw		CID	1	0	1	1			3.77675	0	10.7508	68	2	845.43	1689.85	0.656567	69.4684	12006	12006	MS2	0/0
	VGDQFTAMFR	CL05_140204041711.raw		CID	1	0	1	1			3.75695	0	24.2827	200	2	586.283	1171.56	2.01799	53.1752	6777	6777	MS2	0/0
	GHYTEGAELVDQVIDVVRR	CL08_140204113621.raw		CID	1	0	1	1			3.75382	1	0	77	4	539.784	2156.11	1.45647	66.6645	8715	8715	MS2	0/0
	VGDQFTAmFR	CL06_140204064334.raw	M8(Oxidation)	CID	1	0	1	1			3.75309	0	28.5883	39	2	594.28	1187.55	0.619191	45.8966	6444	6444	MS2	0/0
	VGDQFTAMFR	CL04_140204015045.raw		CID	1	0	1	1			3.74577	0	19.0519	151	2	586.282	1171.56	0.871844	57.6247	8076	8076	MS2	0/0
	AVLVDLEPGTMDAVR	CL05_140204041711.raw		CID	1	0	1	1			3.74181	0	0	200	2	793.421	1585.84	5.98249	61.0092	8352	8352	MS2	0/0
	MmATFSVVPSPK	CL08.raw	M2(Oxidation)	CID	0.0295	0	1	1			3.72504	0	33.8506	40	2	655.833	1310.66	7.34004	30.1789	3424	3424	MS2	0/0
	AGPFGELFRPDNFVFGQSGAGNNWAK	CL04_140204015045.raw		CID	1	0	1	1			3.72384	0	28.5947	135	3	928.445	2783.32	-4.49779	81.1227	12945	12945	MS2	0/0
	AVSVPELTQQmFDPK	CL08.raw	M11(Oxidation)	CID	1	0	1	1			3.713	0	21.7478	96	2	853.433	1705.86	6.77993	32.425	4074	4074	MS2	0/0
	GHYTEGAELVDQVIDVVR	CL06_140204064334.raw		CID	1	0	1	1			3.71175	0	4.09434	30	3	667.341	2000.01	0.287509	71.5523	12450	12450	MS2	0/0
	LAVNMVPFPR	CL06_140204064334.raw		CID	1	0	1	1			3.70808	0	10.2898	10	2	572.321	1143.63	0.377676	62.2764	10434	10434	MS2	0/0
	VGDQFTAMFR	CL08_140204113621.raw		CID	1	0	1	1			3.70635	0	7.09203	200	2	586.283	1171.56	1.08023	57.4189	6972	6972	MS2	0/0
	AVLVDLEPGTMDAVR	CL07_140204090958.raw		CID	1	0	1	1			3.70054	0	15.9442	49	2	793.418	1585.83	1.82582	61.1476	9958	9958	MS2	0/0
	LAVNMVPFPR	CL07.raw		CID	1	0	1	1			3.6971	0	32.0857	60	2	572.326	1143.64	9.23692	31.5129	3958	3958	MS2	0/0
	MNVYFNEANGDK	CL04_140204015045.raw		CID	1	0	1	1			3.6909	0	18.0605	180	2	701.309	1401.61	-0.00152592	40.1633	4518	4518	MS2	0/0
	mSSTFIGNSTSIQELFK	CL06.raw	M1(Oxidation)	CID	1	0	1	1			3.69	0	70.5075	57	2	953.472	1905.94	5.49802	37.6248	6020	6020	MS2	0/0
	AVLVDLEPGTMDAVR	CL04.raw		CID	1	0	1	1			3.68965	0	9.48263	53	2	793.421	1585.83	5.21274	35.3988	4808	4808	MS2	0/0
	VGDQFTAmFR	CL07_140204090958.raw	M8(Oxidation)	CID	1	0	1	1			3.67416	0	47.9839	40	2	594.279	1187.55	0.00244226	42.2711	5614	5614	MS2	0/0
	AVLVDLEPGTmDAVR	CL06_140204064334.raw	M11(Oxidation)	CID	0.2371	0	1	1			3.67203	0	3.86727	90	2	801.416	1601.82	2.16243	57.3258	9294	9294	MS2	0/0
	MSSTFIGNSTSIQELFK	CL07_140204090958.raw		CID	1	0	1	1			3.66877	0	3.22361	87	2	945.47	1889.93	1.17467	69.8867	11826	11826	MS2	0/0
	MSSTFIGNSTSIQELFK	CL04.raw		CID	1	0	1	1			3.64939	0	6.41634	41	2	945.478	1889.95	9.63584	38.7539	5723	5723	MS2	0/0
	LSNPSYGDLNHLVSAVMSGVTTcLR	CL07.raw	C23(Carbamidomethyl)	CID	1	0	1	1			3.64822	0	2.30577	85	3	897.784	2691.34	5.36209	41.0373	6375	6375	MS2	0/0
	MmATFSVVPSPK	CL06.raw	M2(Oxidation)	CID	0.0659	0	1	1			3.63673	0	32.9557	26	2	655.832	1310.66	6.87436	30.1447	3594	3594	MS2	0/0
	LHFFMVGFAPLTSR	CL07.raw		CID	1	0	1	1			3.63261	0	12.173	81	2	811.933	1622.86	4.05112	35.3116	5001	5001	MS2	0/0
	mSSTFIGNSTSIQELFK	CL04.raw	M1(Oxidation)	CID	1	0	1	1			3.63058	0	45.5872	124	2	953.473	1905.94	6.26658	37.6001	5405	5405	MS2	0/0
	GHYTEGAELVDQVIDVVR	CL07_140204090958.raw		CID	1	0	1	1			3.62721	0	10.2223	9	3	667.342	2000.01	1.01993	66.0556	10997	10997	MS2	0/0
	mMATFSVVPSPK	CL08.raw	M1(Oxidation)	CID		0.0295	2	2			3.62441	0	33.8506	40	2	655.833	1310.66	7.34004	30.1789	3424	3424	MS2	0/0
	AVLVDLEPGTmDAVR	CL04_140204015045.raw	M11(Oxidation)	CID	1	0	1	1			3.6166	0	4.92067	97	2	801.414	1601.82	0.638293	57.3131	8012	8012	MS2	0/0
	LSNPSYGDLNHLVSAVmSGVTTcLR	CL08_140204113621.raw	M17(Oxidation); C23(Carbamidomethyl)	CID	1	0	1	1			3.60712	0	18.3629	182	3	903.112	2707.32	1.30202	92.0636	13830	13830	MS2	0/0
	VGDQFTAMFR	CL07_140204090958.raw		CID	1	0	1	1			3.59285	0	12.961	41	2	586.283	1171.56	1.08023	53.2171	8152	8152	MS2	0/0
	AVLVDLEPGTMDAVR	CL08_140204113621.raw		CID	1	0	1	1			3.59259	0	18.9447	200	2	793.421	1585.83	5.21274	65.6286	8509	8509	MS2	0/0
	MNVYFNEANGDK	CL06_140204064334.raw		CID	1	0	1	1			3.58885	0	13.6571	121	2	701.309	1401.61	0.78231	40.2155	4950	4950	MS2	0/0
	mmATFSVVPSPK	CL08_140204113621.raw	M1(Oxidation); M2(Oxidation)	CID	1	0	1	1			3.58119	0	21.5626	200	2	663.826	1326.64	0.410907	45.6181	4948	4948	MS2	0/0
	LSNPSYGDLNHLVSAVmSGVTTcLR	CL07.raw	M17(Oxidation); C23(Carbamidomethyl)	CID	1	0	1	1			3.57422	0	6.24002	41	3	903.118	2707.34	8.40347	36.2032	5242	5242	MS2	0/0
	LSNPSYGDLNHLVSAVmSGVTTcLR	CL07.raw	M17(Oxidation); C23(Carbamidomethyl)	CID	1	0	1	1			3.56979	0	31.6855	124	3	903.118	2707.34	7.99768	36.1636	5232	5232	MS2	0/0
	AVSVPELTQQMFDPK	CL07_140204090958.raw		CID	1	0	1	1			3.56846	0	11.9878	65	2	845.43	1689.85	0.728804	64.4546	10664	10664	MS2	0/0
	AVLVDLEPGTmDAVR	CL08_140204113621.raw	M11(Oxidation)	CID	1	0	1	1			3.56812	0	12.4909	200	2	801.42	1601.83	7.6493	57.2291	6940	6940	MS2	0/0
	EAEGcDcLQGFQVTHSLGGGTGAGmGTLLISK	CL06.raw	C5(Carbamidomethyl); C7(Carbamidomethyl); M25(Oxidation)	CID	1	0	1	1			3.55643	0	0.990883	9	3	1089.85	3267.53	7.46726	34.9864	5179	5179	MS2	0/0
	AVLVDLEPGTMDAVR	CL08.raw		CID	1	0	1	1			3.55385	0	20.2332	69	2	793.422	1585.84	7.36803	35.4203	4962	4962	MS2	0/0
	AGPFGELFRPDNFVFGQSGAGNNWAK	CL07_140204090958.raw		CID	1	0	1	1			3.54918	0	0	29	3	928.45	2783.34	1.22565	74.8606	12846	12846	MS2	0/0
	AVLVDLEPGTmDAVR	CL07.raw	M11(Oxidation)	CID	1	0	1	1			3.53244	0	17.1434	52	2	801.42	1601.83	7.49689	29.7437	3439	3439	MS2	0/0
	EAEGcDcLQGFQVTHSLGGGTGAGMGTLLISK	CL07.raw	C5(Carbamidomethyl); C7(Carbamidomethyl)	CID	1	0	1	1			3.52685	0	19.7381	91	3	1084.52	3251.54	6.8036	34.0402	4664	4664	MS2	0/0
	MSSTFIGNSTSIQELFK	CL08_140204113621.raw		CID	1	0	1	1			3.52396	0	7.66832	97	2	945.47	1889.93	0.980901	74.8156	10343	10343	MS2	0/0
	mMATFSVVPSPK	CL06_140204064334.raw	M1(Oxidation)	CID	0.0114	0	1	1			3.51692	0	49.3136	190	2	655.831	1310.66	5.29104	51.5468	7897	7897	MS2	0/0
	LSNPSYGDLNHLVSAVMSGVTTcLR	CL07_140204090958.raw	C23(Carbamidomethyl)	CID	1	0	1	1			3.51594	0	5.71777	179	3	897.781	2691.33	1.6882	85.2029	14799	14799	MS2	0/0
	LHFFMVGFAPLTSR	CL04_140204015045.raw		CID	1	0	1	1			3.50255	0	0	77	3	541.623	1622.85	1.5982	74.0049	11480	11480	MS2	0/0
	AVLVDLEPGTmDAVR	CL06_140204064334.raw	M11(Oxidation)	CID	1	0	1	1			3.50174	0	12.6597	27	2	801.415	1601.82	1.55278	57.662	9370	9370	MS2	0/0
	MmATFSVVPSPK	CL07_140204090958.raw	M2(Oxidation)	CID	0.0571	0	1	1			3.50076	0	5.97793	25	2	655.829	1310.65	2.31067	47.2853	6789	6789	MS2	0/0
	mSSTFIGNSTSIQELFK	CL08_140204113621.raw	M1(Oxidation)	CID	1	0	1	1			3.49853	0	44.309	73	2	953.465	1905.92	-2.25173	71.68	9709	9709	MS2	0/0
	MmATFSVVPSPK	CL05_140204041711.raw	M2(Oxidation)	CID	0.1029	0	1	1			3.49566	0	13.5548	182	2	655.829	1310.65	1.84499	47.3399	5636	5636	MS2	0/0
	VGDQFTAmFR	CL06.raw	M8(Oxidation)	CID	1	0	1	1			3.48816	0	36.7614	13	2	594.284	1187.56	8.43128	28.3128	2988	2988	MS2	0/0
	AGPFGELFRPDNFVFGQSGAGNNWAK	CL08_140204113621.raw		CID	1	0	1	1			3.48217	0	13.5811	200	3	928.448	2783.33	-0.747944	80.9203	11562	11562	MS2	0/0
	MmATFSVVPSPK	CL06_140204064334.raw	M2(Oxidation)	CID		0.0114	2	2			3.47699	0	49.3136	190	2	655.831	1310.66	5.29104	51.5468	7897	7897	MS2	0/0
	LAVNMVPFPR	CL08.raw		CID	1	0	1	1			3.46214	0	6.06373	25	2	572.324	1143.64	6.24828	34.3287	4644	4644	MS2	0/0
	VGDQFTAMFR	CL06_140204064334.raw		CID	1	0	1	1			3.4558	0	55.2127	200	2	586.284	1171.56	3.37251	57.185	9263	9263	MS2	0/0
	AVLVDLEPGTMDAVR	CL06.raw		CID	1	0	1	1			3.45249	0	2.61763	27	2	793.42	1585.83	5.13576	35.3865	5310	5310	MS2	0/0
	AGPFGELFRPDNFVFGQSGAGNNWAK	CL07.raw		CID	1	0	1	1			3.42565	0	1.35762	35	3	928.456	2783.35	7.9358	37.0074	5437	5437	MS2	0/0
	AGPFGELFRPDNFVFGQSGAGNNWAK	CL05_140204041711.raw		CID	1	0	1	1			3.42475	0	34.8207	200	3	928.451	2783.34	2.47558	75.1385	11106	11106	MS2	0/0
	LAVNMVPFPR	CL05.raw		CID	1	0	1	1			3.42065	0	28.9751	55	2	572.325	1143.64	8.06281	31.532	3774	3774	MS2	0/0
	LHFFMVGFAPLTSR	CL07_140204090958.raw		CID	1	0	1	1			3.4185	0	0	46	3	541.622	1622.85	0.695571	68.628	11554	11554	MS2	0/0
	AVSVPELTQQmFDPK	CL04_140204015045.raw	M11(Oxidation)	CID	1	0	1	1			3.41242	0	12.3785	200	2	853.426	1705.85	-0.590702	57.6555	8082	8082	MS2	0/0
	LSNPSYGDLNHLVSAVmSGVTTcLR	CL05_140204041711.raw	M17(Oxidation); C23(Carbamidomethyl)	CID	1	0	1	1			3.40779	0	15.9091	200	3	903.114	2707.33	2.99285	72.3849	10574	10574	MS2	0/0
	mMATFSVVPSPK	CL06.raw	M1(Oxidation)	CID		0.0659	2	2			3.39894	0	32.9557	26	2	655.832	1310.66	6.87436	30.1447	3594	3594	MS2	0/0
	AGPFGELFRPDNFVFGQSGAGNNWAK	CL04_140204015045.raw		CID	1	0	1	1			3.3939	0	37.882	200	3	928.451	2783.34	1.81772	79.6613	12654	12654	MS2	0/0
	EAEGcDcLQGFQVTHSLGGGTGAGMGTLLISK	CL04.raw	C5(Carbamidomethyl); C7(Carbamidomethyl)	CID	1	0	1	1			3.3836	0	6.39577	19	3	1084.52	3251.53	6.12784	37.1431	5281	5281	MS2	0/0
	NQSYFVEWIPNNIQTALcSIPPR	CL07_140204090958.raw	C18(Carbamidomethyl)	CID	1	0	1	1			3.37709	0	47.7425	200	3	916.462	2747.37	3.54063	87.6551	15241	15241	MS2	0/0
	LAVNmVPFPR	CL06_140204064334.raw	M5(Oxidation)	CID	1	0	1	1			3.35413	0	12.17	15	2	580.318	1159.63	-0.821645	53.3125	8347	8347	MS2	0/0
	GHYTEGAELVDQVIDVVR	CL08.raw		CID	1	0	1	1			3.35308	0	9.11852	21	3	667.347	2000.03	9.53421	37.2063	5480	5480	MS2	0/0
	MSSTFIGNSTSIQELFK	CL06_140204064334.raw		CID	1	0	1	1			3.34148	0	12.6069	200	3	630.65	1889.93	1.87804	75.1251	13211	13211	MS2	0/0
	LAVNmVPFPR	CL05_140204041711.raw	M5(Oxidation)	CID	1	0	1	1			3.33893	0	57.6476	152	2	580.316	1159.62	-4.71653	49.8852	6131	6131	MS2	0/0
	LAVNmVPFPR	CL07_140204090958.raw	M5(Oxidation)	CID	1	0	1	1			3.3335	0	10.1932	20	2	580.318	1159.63	0.231022	50.0371	7421	7421	MS2	0/0
	MmATFSVVPSPK	CL06_140204064334.raw	M2(Oxidation)	CID	0.003	0	1	1			3.32919	0	30.7895	50	2	655.829	1310.65	1.56558	51.8738	7982	7982	MS2	0/0
	GHYTEGAELVDQVIDVVR	CL04_140204015045.raw		CID	1	0	1	1			3.32635	0	36.8353	200	3	667.343	2000.01	2.30166	71.6965	10996	10996	MS2	0/0
	mMATFSVVPSPK	CL06_140204064334.raw	M1(Oxidation)	CID		0.003	2	2			3.32019	0	30.7895	50	2	655.829	1310.65	1.56558	51.8738	7982	7982	MS2	0/0
	AVSVPELTQQMFDPK	CL04.raw		CID	1	0	1	1			3.31853	0	2.92605	40	2	845.435	1689.86	6.86893	36.8816	5206	5206	MS2	0/0
	VGDQFTAMFR	CL07_140204090958.raw		CID	1	0	1	1			3.31036	0	34.5145	98	2	586.282	1171.56	0.55926	53.7662	8281	8281	MS2	0/0
	AVSVPELTQQMFDPK	CL06_140204064334.raw		CID	1	0	1	1			3.30638	0	12.1323	25	3	563.956	1689.85	0.90144	69.6835	12052	12052	MS2	0/0
	AVLVDLEPGTMDAVR	CL06_140204064334.raw		CID	1	0	1	1			3.30184	0	39.4353	170	2	793.419	1585.83	2.74953	65.2797	11096	11096	MS2	0/0
	mMATFSVVPSPK	CL07_140204090958.raw	M1(Oxidation)	CID		0.0571	2	2			3.29944	0	5.97793	25	2	655.829	1310.65	2.31067	47.2853	6789	6789	MS2	0/0
	LAVNmVPFPR	CL04_140204015045.raw	M5(Oxidation)	CID	1	0	1	1			3.29635	0	33.229	45	2	580.317	1159.63	-3.03225	53.298	7207	7207	MS2	0/0
	AVLVDLEPGTmDAVR	CL07_140204090958.raw	M11(Oxidation)	CID	1	0	1	1			3.29534	0	49.8538	200	2	801.416	1601.83	3.22933	53.2693	8165	8165	MS2	0/0
	LAVNMVPFPR	CL06.raw		CID	1	0	1	1			3.2821	0	15.2279	37	2	572.325	1143.64	6.46175	34.2738	4949	4949	MS2	0/0
	AVLVDLEPGTMDAVR	CL04_140204015045.raw		CID	1	0	1	1			3.26668	0	0.844713	14	2	793.417	1585.83	0.671186	65.6161	9745	9745	MS2	0/0
	AVSVPELTQQMFDPK	CL07_140204090958.raw		CID	1	0	1	1			3.24706	0	8.01506	57	2	845.429	1689.85	-0.282517	64.9909	10779	10779	MS2	0/0
	VGDQFTAmFR	CL04_140204015045.raw	M8(Oxidation)	CID	1	0	1	1			3.2439	0	40.3974	87	2	594.28	1187.55	1.13315	45.5462	5648	5648	MS2	0/0
	FPGQLNSDLR	CL05_140204041711.raw		CID	1	0	1	1			3.24253	0	17.4129	132	2	573.798	1146.59	-1.48504	40.183	4254	4254	MS2	0/0
	MmATFSVVPSPK	CL06_140204064334.raw	M2(Oxidation)	CID	0.0309	0	1	1			3.23657	0	7.7505	20	2	655.828	1310.65	0.727342	50.8689	7724	7724	MS2	0/0
	VGDQFTAMFR	CL06.raw		CID	1	0	1	1			3.23478	0	35.3717	5	2	586.287	1171.57	9.31155	32.9042	4495	4495	MS2	0/0
	mmATFSVVPSPK	CL04_140204015045.raw	M1(Oxidation); M2(Oxidation)	CID	1	0	1	1			3.22815	0	28.9064	200	2	663.826	1326.65	1.69911	45.5537	5650	5650	MS2	0/0
	LSNPSYGDLNHLVSAVMSGVTTcLR	CL04_140204015045.raw	C23(Carbamidomethyl)	CID	1	0	1	1			3.2274	0	6.60365	100	3	897.777	2691.32	-2.73411	91.5118	15012	15012	MS2	0/0
	LAVNmVPFPR	CL04_140204015045.raw	M5(Oxidation)	CID	1	0	1	1			3.22492	0	22.4352	50	2	580.318	1159.63	-0.821645	53.6984	7288	7288	MS2	0/0
	MMATFSVVPSPK	CL06_140204064334.raw		CID	1	0	1	1			3.2198	0	14.7239	98	2	647.832	1294.66	2.93735	56.7572	9164	9164	MS2	0/0
	VGDQFTAmFR	CL06_140204064334.raw	M8(Oxidation)	CID	1	0	1	1			3.21258	0	50.8977	93	2	594.28	1187.55	1.03036	45.5757	6361	6361	MS2	0/0
	LAVNMVPFPR	CL04_140204015045.raw		CID	1	0	1	1			3.20952	0	30.7147	200	2	572.322	1143.64	1.76528	62.5163	9102	9102	MS2	0/0
	LHFFmVGFAPLTSR	CL06_140204064334.raw	M5(Oxidation)	CID	1	0	1	1			3.20384	0	19.7706	89	3	546.954	1638.85	0.625941	67.9094	11673	11673	MS2	0/0
	AVLVDLEPGTMDAVR	CL07.raw		CID	1	0	1	1			3.20305	0	15.3002	36	2	793.423	1585.84	8.59963	32.4662	4228	4228	MS2	0/0
	mSSTFIGNSTSIQELFK	CL07_140204090958.raw	M1(Oxidation)	CID	1	0	1	1			3.19969	0	13.5259	200	2	953.466	1905.92	-0.970775	67.1165	11221	11221	MS2	0/0
	LAVNmVPFPR	CL06_140204064334.raw	M5(Oxidation)	CID	1	0	1	1			3.19841	0	19.0915	18	2	580.319	1159.63	0.967888	53.6929	8444	8444	MS2	0/0
	AVSVPELTQQMFDPK	CL06.raw		CID	1	0	1	1			3.19338	0	31.6954	16	2	845.434	1689.86	5.85762	36.9158	5793	5793	MS2	0/0
	MmATFSVVPSPK	CL07_140204090958.raw	M2(Oxidation)	CID	0.0031	0	1	1			3.19039	0	26.7657	200	2	655.828	1310.65	-0.20403	50.3584	7493	7493	MS2	0/0
	AVSVPELTQQMFDPK	CL05.raw		CID	1	0	1	1			3.18695	0	12.089	70	2	845.435	1689.86	6.07433	33.9008	4413	4413	MS2	0/0
	mMATFSVVPSPK	CL07_140204090958.raw	M1(Oxidation)	CID		0.0031	2	2			3.17877	0	26.7657	200	2	655.828	1310.65	-0.20403	50.3584	7493	7493	MS2	0/0
	KLAVNMVPFPR	CL06.raw		CID	1	0	1	1			3.17605	1	35.932	49	2	636.372	1271.74	6.57934	30.0533	3565	3565	MS2	0/0
	LSNPSYGDLNHLVSAVmSGVTTcLR	CL04_140204015045.raw	M17(Oxidation); C23(Carbamidomethyl)	CID	1	0	1	1			3.16901	0	3.16141	118	3	903.111	2707.32	-0.0506495	77.9702	12311	12311	MS2	0/0
	MmATFSVVPSPK	CL08_140204113621.raw	M2(Oxidation)	CID	0.0889	0	1	1			3.14816	0	14.412	200	2	655.832	1310.66	6.22241	50.7895	5845	5845	MS2	0/0
	VGDQFTAmFR	CL05_140204041711.raw	M8(Oxidation)	CID	1	0	1	1			3.14799	0	56.6036	116	2	594.279	1187.55	-0.100349	42.3681	4677	4677	MS2	0/0
	GHYTEGAELVDQVIDVVR	CL05.raw		CID	1	0	1	1			3.14269	0	30.6064	91	3	667.347	2000.03	9.62576	34.1539	4489	4489	MS2	0/0
	FPGQLNSDLRK	CL06.raw		CID	1	0	1	1			3.14216	1	21.1932	100	2	637.85	1274.69	5.8471	23.4467	1507	1507	MS2	0/0
	AVSVPELTQQMFDPK	CL05_140204041711.raw		CID	1	0	1	1			3.14099	0	41.8133	114	3	563.955	1689.85	-0.0737625	64.6855	9068	9068	MS2	0/0
	FPGQLNSDLRK	CL06_140204064334.raw		CID	1	0	1	1			3.14044	1	4.55169	23	3	425.567	1274.69	0.856798	33.9	3451	3451	MS2	0/0
	mMATFSVVPSPK	CL05_140204041711.raw	M1(Oxidation)	CID		0.1029	2	2			3.13979	0	13.5548	182	2	655.829	1310.65	1.84499	47.3399	5636	5636	MS2	0/0
	mMATFSVVPSPK	CL06_140204064334.raw	M1(Oxidation)	CID		0.0309	2	2			3.13943	0	7.7505	20	2	655.828	1310.65	0.727342	50.8689	7724	7724	MS2	0/0
	MmATFSVVPSPK	CL07.raw	M2(Oxidation)	CID	0.0414	0	1	1			3.13712	0	29.8488	35	2	655.833	1310.66	7.15377	27.5855	2820	2820	MS2	0/0
	mmATFSVVPSPK	CL04.raw	M1(Oxidation); M2(Oxidation)	CID	1	0	1	1			3.13483	0	27.8198	36	2	663.83	1326.65	6.57583	28.2288	2849	2849	MS2	0/0
	MMATFSVVPSPK	CL04_140204015045.raw		CID	1	0	1	1			3.13223	0	14.0162	22	2	647.831	1294.66	1.71161	56.4426	7836	7836	MS2	0/0
	AVLVDLEPGTMDAVR	CL07_140204090958.raw		CID	1	0	1	1			3.13048	0	12.6933	36	2	793.419	1585.83	2.98045	60.6366	9843	9843	MS2	0/0
	MmATFSVVPSPK	CL04_140204015045.raw	M2(Oxidation)	CID	0.0192	0	1	1			3.12858	0	11.4448	179	2	655.829	1310.65	1.84499	51.6001	6860	6860	MS2	0/0
	AGPFGELFRPDNFVFGQSGAGNNWAK	CL06_140204064334.raw		CID	1	0	1	1			3.10063	0	88.3041	200	3	928.452	2783.34	3.46237	81.4374	14483	14483	MS2	0/0
	mSSTFIGNSTSIQELFK	CL04.raw	M1(Oxidation)	CID	1	0	1	1			3.10036	0	26.2417	99	3	635.984	1905.94	5.84322	37.738	5442	5442	MS2	0/0
	EAEGcDcLQGFQVTHSLGGGTGAGmGTLLISK	CL08_140204113621.raw	C5(Carbamidomethyl); C7(Carbamidomethyl); M25(Oxidation)	CID	1	0	1	1			3.09209	0	2.37349	38	3	1089.84	3267.51	1.07895	66.0143	8586	8586	MS2	0/0
	AVLVDLEPGTMDAVR	CL04_140204015045.raw		CID	1	0	1	1			3.09059	0	4.74544	101	2	793.417	1585.83	0.902113	65.2623	9668	9668	MS2	0/0
	AVSVPELTQQmFDPK	CL05.raw	M11(Oxidation)	CID	1	0	1	1			3.08143	0	49.0317	131	2	853.433	1705.86	6.85149	29.6139	3237	3237	MS2	0/0
	AVSVPELTQQmFDPK	CL05_140204041711.raw	M11(Oxidation)	CID	1	0	1	1			3.07738	0	17.1871	175	2	853.426	1705.85	-0.876942	53.5001	6841	6841	MS2	0/0
	mMATFSVVPSPK	CL04_140204015045.raw	M1(Oxidation)	CID		0.0192	2	2			3.07159	0	11.4448	179	2	655.829	1310.65	1.84499	51.6001	6860	6860	MS2	0/0
	EAEGcDcLQGFQVTHSLGGGTGAGMGTLLISK	CL04_140204015045.raw	C5(Carbamidomethyl); C7(Carbamidomethyl)	CID	1	0	1	1			3.06438	0	4.27179	19	3	1084.51	3251.52	1.62276	72.3551	11131	11131	MS2	0/0
	LHFFmVGFAPLTSR	CL08_140204113621.raw	M5(Oxidation)	CID	1	0	1	1			3.0572	0	35.8137	157	3	546.954	1638.85	-0.0444286	67.8637	8947	8947	MS2	0/0
	NQSYFVEWIPNNIQTALcSIPPR	CL06_140204064334.raw	C18(Carbamidomethyl)	CID	1	0	1	1			3.05659	0	9.53138	121	3	916.458	2747.36	-0.258279	94.6135	17096	17096	MS2	0/0
	AVSVPELTQQMFDPK	CL08_140204113621.raw		CID	1	0	1	1			3.05637	0	14.17	62	2	845.431	1689.85	1.8846	69.4401	9258	9258	MS2	0/0
	AVSVPELTQQmFDPK	CL04.raw	M11(Oxidation)	CID	1	0	1	1			3.05052	0	19.0083	69	2	853.433	1705.86	6.70837	32.4097	3961	3961	MS2	0/0
	AVSVPELTQQMFDPK	CL05_140204041711.raw		CID	1	0	1	1			3.04201	0	16.2157	173	2	845.43	1689.85	0.58433	64.4364	9017	9017	MS2	0/0
	VSMKEVEDQMR	CL04_140204015045.raw		CID	1	0	1	1			3.04159	1	31.8712	200	3	451.217	1351.64	1.71137	36.8756	3842	3842	MS2	0/0
	GHYTEGAELVDQVIDVVR	CL08_140204113621.raw		CID	1	0	1	1			3.02263	0	12.398	165	3	667.342	2000.01	1.66079	71.5429	9681	9681	MS2	0/0
	LSNPSYGDLNHLVSAVMSGVTTcLR	CL06.raw	C23(Carbamidomethyl)	CID	1	0	1	1			3.01632	0	4.5164	24	3	897.786	2691.34	7.47116	44.5474	8160	8160	MS2	0/0
	mMATFSVVPSPK	CL07.raw	M1(Oxidation)	CID		0.0414	2	2			3.01219	0	29.8488	35	2	655.833	1310.66	7.15377	27.5855	2820	2820	MS2	0/0
	MmATFSVVPSPK	CL05_140204041711.raw	M2(Oxidation)	CID	0.0365	0	1	1			3.01181	0	27.2049	200	2	655.829	1310.65	2.1244	48.0249	5771	5771	MS2	0/0
	AVLVDLEPGTMDAVR	CL06_140204064334.raw		CID	1	0	1	1			3.00726	0	1.11627	8	2	793.417	1585.83	0.209331	65.5964	11170	11170	MS2	0/0
	AVSVPELTQQmFDPK	CL07_140204090958.raw	M11(Oxidation)	CID	1	0	1	1			3.00553	0	13.6405	42	2	853.428	1705.85	1.48453	53.556	8232	8232	MS2	0/0
	VGDQFTAmFR	CL08_140204113621.raw	M8(Oxidation)	CID	1	0	1	1			2.99868	0	29.2316	200	2	594.278	1187.55	-1.64223	45.7424	4972	4972	MS2	0/0
	MmATFSVVPSPK	CL04_140204015045.raw	M2(Oxidation)	CID	1	0	1	1			2.99122	0	6.8196	42	2	655.829	1310.65	1.28617	50.8953	6716	6716	MS2	0/0
	AVSVPELTQQMFDPK	CL07.raw		CID	1	0	1	1			2.98983	0	18.5149	18	3	563.96	1689.86	7.83616	33.9028	4623	4623	MS2	0/0
	AVLVDLEPGTmDAVR	CL05.raw	M11(Oxidation)	CID	1	0	1	1			2.98585	0	10.2117	42	2	801.42	1601.83	7.57309	29.7745	3277	3277	MS2	0/0
	mmATFSVVPSPK	CL07_140204090958.raw	M1(Oxidation); M2(Oxidation)	CID	1	0	1	1			2.985	0	24.5895	35	2	663.826	1326.65	1.69911	42.4699	5663	5663	MS2	0/0
	AVLVDLEPGTmDAVR	CL04_140204015045.raw	M11(Oxidation)	CID	1	0	1	1			2.97268	0	31.489	163	2	801.415	1601.82	2.01002	57.7061	8092	8092	MS2	0/0
	AVSVPELTQQMFDPK	CL04_140204015045.raw		CID	1	0	1	1			2.95981	0	0	22	2	845.43	1689.85	0.223144	69.8123	10604	10604	MS2	0/0
	MMATFSVVPSPK	CL04_140204015045.raw		CID	1	0	1	1			2.94781	0	58.6893	200	2	647.831	1294.65	0.863021	56.8675	7922	7922	MS2	0/0
	mMATFSVVPSPK	CL05_140204041711.raw	M1(Oxidation)	CID		0.0365	2	2			2.89788	0	27.2049	200	2	655.829	1310.65	2.1244	48.0249	5771	5771	MS2	0/0
	mMATFSVVPSPK	CL08_140204113621.raw	M1(Oxidation)	CID		0.0889	2	2			2.87361	0	14.412	200	2	655.832	1310.66	6.22241	50.7895	5845	5845	MS2	0/0
	MMATFSVVPSPK	CL08_140204113621.raw		CID	1	0	1	1			2.85811	0	16.1795	200	2	647.836	1294.66	8.40599	56.3559	6792	6792	MS2	0/0
	MSSTFIGNSTSIQELFK	CL08_140204113621.raw		CID	1	0	1	1			2.85144	0	49.2459	200	2	945.47	1889.93	0.528773	75.2268	10425	10425	MS2	0/0
	FPGQLNSDLR	CL08_140204113621.raw		CID	1	0	1	1			2.84988	0	15.8318	200	2	573.8	1146.59	1.70888	43.7141	4604	4604	MS2	0/0
	MMATFSVVPSPK	CL06.raw		CID	1	0	1	1			2.84173	0	29.191	11	2	647.836	1294.66	8.02885	32.1847	4264	4264	MS2	0/0
	FPGQLNSDLR	CL06_140204064334.raw		CID	1	0	1	1			2.83319	0	5.46122	5	2	573.799	1146.59	0.857169	43.5402	5819	5819	MS2	0/0
	MMATFSVVPSPK	CL05_140204041711.raw		CID	1	0	1	1			2.83076	0	22.5488	67	2	647.831	1294.65	0.674445	52.4333	6629	6629	MS2	0/0
	MMATFSVVPSPK	CL06_140204064334.raw		CID	1	0	1	1			2.82657	0	25.5329	20	2	647.831	1294.66	1.42875	56.3523	9066	9066	MS2	0/0
	YLTcSAIFR	CL04_140204015045.raw	C4(Carbamidomethyl)	CID	1	0	1	1			2.82587	0	33.696	200	2	565.787	1130.57	0.653566	47.9579	6135	6135	MS2	0/0
	mmATFSVVPSPK	CL06_140204064334.raw	M1(Oxidation); M2(Oxidation)	CID	1	0	1	1			2.81906	0	43.3016	55	2	663.825	1326.64	-0.785281	45.9713	6465	6465	MS2	0/0
	AVSVPELTQQMFDPK	CL08_140204113621.raw		CID	1	0	1	1			2.78884	0	6.1172	150	2	845.432	1689.86	2.60697	69.8536	9346	9346	MS2	0/0
	LAVNMVPFPR	CL08_140204113621.raw		CID	1	0	1	1			2.63812	0	18.1666	126	2	572.321	1143.64	0.697893	61.9858	7804	7804	MS2	0/0
103.m00025 AFUA_7G02260;103.m00025	cAMP-dependent protein kinase pathway protein (Som1), putative|Aspergillus fumigatus AFU293|chr_7|66-4850|103	57.78	1	23	23	532	451.25	16.58	8	13	52.482	12.76	7	14	810.787	41.84	14	32	114.245	28.95	11	28	252.86	11.86	5	9	31.067	9.95	4	8	469.94	34.06	12	20	58.382	18.24	8	14	505.98	29.08	12	18	81.3392	27.04	11	22	1225.25	51.91	20
	Sequence	Spectrum File	Modifications	Activation Type	ΔScore	ΔCn	Rank	Search Engine Rank	IonScore	Exp Value	XCorr	# Missed Cleavages	Isolation Interference [%]	Ion Inject Time [ms]	Charge	m/z [Da]	MH+ [Da]	ΔM [ppm]	RT [min]	First Scan	Last Scan	MS Order	Ions Matched
	TVLQNNTGGLSQQQIAQLQK	CL06_140204064334.raw		CID	1	0	1	1	87.23	9.01642e-09		0	1.80408	32	2	1085.09	2169.16	0.383667	51.3782	7853	7853	MS2	10/216
	TVLQNNTGGLSQQQIAQLQK	CL07_140204090958.raw		CID	1	0	1	1	81.87	1.29705e-07		0	1.07206	20	2	1085.09	2169.16	0.383667	47.5658	6854	6854	MS2	12/216
	TVLQNNTGGLSQQQIAQLQK	CL04.raw		CID	1	0	1	1	81.65	3.4483e-08		0	0	75	2	1085.09	2169.18	6.68646	29.8221	3273	3273	MS2	11/216
	AmNPAQFAGFQQQGPAAQQK	CL06_140204064334.raw	M2(Oxidation)	CID	1	0	1	1	79.79	5.00074e-08		0	17.7184	20	3	712.01	2134.02	0.727987	46.0128	6475	6475	MS2	13/220
	AmNPAQFAGFQQQGPAAQQK	CL06_140204064334.raw	M2(Oxidation)	CID	1	0	1	1	78.15	7.29515e-08		0	0	44	2	1067.51	2134.01	0.419676	45.8444	6430	6430	MS2	23/220
	MPQTGLPGSPNAADAMGQNR	CL06_140204064334.raw		CID	1	0	1	1	76.95	9.61688e-08		0	0	144	2	1006.97	2012.93	0.298583	48.785	7201	7201	MS2	27/220
	AmNPAQFAGFQQQGPAAQQK	CL07_140204090958.raw	M2(Oxidation)	CID	1	0	1	1	76.61	4.35468e-07		0	0	93	2	1067.51	2134.01	-1.75401	42.2865	5619	5619	MS2	12/220
	AMNPAQFAGFQQQGPAAQQK	CL04_140204015045.raw		CID	1	0	1	1	74.74	1.09115e-07		0	1.73836	40	2	1059.51	2118.02	1.24953	52.9198	7128	7128	MS2	13/220
	TVLQNNTGGLSQQQIAQLQK	CL07_140204090958.raw		CID	1	0	1	1	74.38	7.27707e-07		0	0	200	2	1085.08	2169.16	0.0460152	47.5249	6846	6846	MS2	13/216
	TVLQNNTGGLSQQQIAQLQK	CL07.raw		CID	1	0	1	1	72.94	1.01381e-06		0	39.2429	38	3	723.732	2169.18	8.48104	27.0994	2681	2681	MS2	18/216
	MPQTGLPGSPNAADAMGQNR	CL04_140204015045.raw		CID	1	0	1	1	71.26	2.38101e-07		0	8.24416	200	2	1006.97	2012.92	-1.76329	48.7901	6296	6296	MS2	25/220
	TVLQNNTGGLSQQQIAQLQK	CL04_140204015045.raw		CID	1	0	1	1	70.83	2.62882e-07		0	2.61643	118	2	1085.09	2169.16	0.608768	51.4432	6828	6828	MS2	21/216
	AmNPAQFAGFQQQGPAAQQK	CL07_140204090958.raw	M2(Oxidation)	CID	1	0	1	1	70.11	1.94517e-06		0	19.6582	26	3	712.009	2134.01	-0.902276	42.2203	5603	5603	MS2	12/220
	TVLQNNTGGLSQQQIAQLQK	CL05_140204041711.raw		CID	1	0	1	1	69.52	2.22821e-06		0	0	120	2	1085.09	2169.17	1.73427	47.5751	5683	5683	MS2	12/216
	AMNPAQFAGFQQQGPAAQQK	CL08_140204113621.raw		CID	1	0	1	1	68.64	4.44512e-07		0	0.34015	128	2	1059.51	2118.02	1.24953	52.7543	6176	6176	MS2	15/220
	TVLQNNTGGLSQQQIAQLQK	CL06.raw		CID	1	0	1	1	68.22	5.79572e-07		0	54.5337	40	3	723.73	2169.18	6.53957	29.7591	3467	3467	MS2	17/216
	LREQQHNQLLR	CL08.raw		CID	1	0	1	1	66.59	6.46877e-07		1	21.641	200	3	478.939	1434.8	6.04948	17.6573	283	283	MS2	8/116
	MPQTGLPGSPNAADAMGQNR	CL05_140204041711.raw		CID	1	0	1	1	66.07	4.93124e-06		0	5.88366	200	2	1006.97	2012.93	0.905013	45.2006	5221	5221	MS2	11/220
	AMNPAQFAGFQQQGPAAQQK	CL04_140204015045.raw		CID	1	0	1	1	65.65	8.84878e-07		0	0.715007	26	3	706.679	2118.02	1.47372	53.0684	7159	7159	MS2	12/220
	MPQTGLPGSPNAADAmGQNR	CL07_140204090958.raw	M16(Oxidation)	CID	1	0	1	1	64.42	7.21035e-06		0	13.1248	121	2	1014.97	2028.93	2.0805	38.4467	4663	4663	MS2	11/220
	AMNPAQFAGFQQQGPAAQQK	CL07.raw		CID	1	0	1	1	64.15	7.67285e-06		0	1.04388	29	2	1059.52	2118.04	8.85717	27.8822	2910	2910	MS2	8/220
	GQGQAMPGQPNSQALLMQNGLNPR	CL07_140204090958.raw		CID	1	0	1	1	63.29	9.35312e-06		0	72.7416	23	3	836.414	2507.23	1.46742	54.31	8403	8403	MS2	16/272
	NQQMHMMQQMQR	CL07.raw		CID	1	0	1	1	62.83	1.03982e-05		0	45.3048	200	2	795.847	1590.69	6.5264	18.9477	551	551	MS2	10/132
	AmNPAQFAGFQQQGPAAQQK	CL08.raw	M2(Oxidation)	CID	1	0	1	1	61.79	2.81442e-06		0	31.1698	30	3	712.016	2134.03	9.05083	27.9004	2743	2743	MS2	10/220
	TVLQNNTGGLSQQQIAQLQK	CL05.raw		CID	1	0	1	1	61.49	1.41565e-05		0	27.0803	20	3	723.73	2169.18	6.7084	27.0557	2540	2540	MS2	11/216
	TVLQNNTGGLSQQQIAQLQK	CL07_140204090958.raw		CID	1	0	1	1	60.78	1.66708e-05		0	17.7173	17	3	723.727	2169.17	1.8969	48.0144	6961	6961	MS2	16/216
	LREQQHNQLLR	CL04.raw		CID	1	0	1	1	59.28	5.95121e-06		1	11.1481	200	3	478.938	1434.8	5.21997	17.6076	287	287	MS2	7/116
	AmNPAQFAGFQQQGPAAQQK	CL05_140204041711.raw	M2(Oxidation)	CID	1	0	1	1	58.93	2.55245e-05		0	79.1188	160	3	712.011	2134.02	1.67182	42.2321	4652	4652	MS2	11/220
	TVLQNNTGGLSQQQIAQLQK	CL05_140204041711.raw		CID	1	0	1	1	58.57	2.77304e-05		0	15.0482	111	3	723.726	2169.16	0.377468	47.5176	5672	5672	MS2	13/216
	TVLQNNTGGLSQQQIAQLQK	CL04.raw		CID	1	0	1	1	58.54	7.05676e-06		0	11.0555	10	3	723.73	2169.18	6.53957	29.8059	3267	3267	MS2	9/216
	AMNPAQFAGFQQQGPAAQQK	CL07_140204090958.raw		CID	1	0	1	1	57.87	3.25804e-05		0	0	32	2	1059.51	2118.02	1.24953	48.8666	7155	7155	MS2	22/220
	AMNPAQFAGFQQQGPAAQQK	CL07_140204090958.raw		CID	1	0	1	1	56.64	4.32471e-05		0	1.8227	8	3	706.679	2118.02	1.30082	48.8643	7154	7154	MS2	17/220
	TVLQNNTGGLSQQQIAQLQK	CL06_140204064334.raw		CID	1	0	1	1	56.59	1.0448e-05		0	10.48	6	3	723.726	2169.16	0.799533	51.3759	7852	7852	MS2	10/216
	AmNPAQFAGFQQQGPAAQQK	CL07_140204090958.raw	M2(Oxidation)	CID	1	0	1	1	55.5	5.62285e-05		0	17.1019	64	3	712.009	2134.01	0.127365	42.7402	5730	5730	MS2	12/220
	AmNPAQFAGFQQQGPAAQQK	CL04_140204015045.raw	M2(Oxidation)	CID	1	0	1	1	55.36	9.89644e-06		0	22.8831	49	3	712.01	2134.02	0.899594	45.7006	5679	5679	MS2	20/220
	AMNPAQFAGFQQQGPAAQQK	CL06_140204064334.raw		CID	1	0	1	1	55.36	1.38687e-05		0	0.843609	10	3	706.679	2118.02	1.38727	53.0745	8283	8283	MS2	11/220
	AmNPAQFAGFQQQGPAAQQK	CL06_140204064334.raw	M2(Oxidation)	CID	1	0	1	1	54.76	1.59233e-05		0	30.7648	38	3	712.01	2134.02	1.58602	45.6538	6381	6381	MS2	13/220
	LREQQHNQLLR	CL06.raw		CID	1	0	1	1	54.45	1.38072e-05		1	4.20622	125	3	478.939	1434.8	6.11328	17.6478	271	271	MS2	7/116
	AMNPAQFAGFQQQGPAAQQK	CL06_140204064334.raw		CID	1	0	1	1	53.95	1.91882e-05		0	14.7754	27	3	706.678	2118.02	0.263402	52.7027	8188	8188	MS2	11/220
	AmNPAQFAGFQQQGPAAQQK	CL08_140204113621.raw	M2(Oxidation)	CID	1	0	1	1	53.81	1.3933e-05		0	4.75315	66	3	712.009	2134.01	0.127365	45.6096	4946	4946	MS2	19/220
	MPQTGLPGSPNAADAMGQNR	CL07_140204090958.raw		CID	1	0	1	1	53.42	9.0773e-05		0	0	29	2	1006.97	2012.93	1.08694	45.3009	6330	6330	MS2	10/220
	NQQMHMMQQMQR	CL04.raw		CID	1	0	1	1	53.33	2.3421e-05		0	29.4135	200	2	795.844	1590.68	3.61027	20.7757	888	888	MS2	7/132
	MPQTGLPGSPNAADAMGQNR	CL07.raw		CID	1	0	1	1	53.1	9.77139e-05		0	37.3764	66	2	1006.97	2012.94	6.48414	26.3443	2465	2465	MS2	10/220
	AmNPAQFAGFQQQGPAAQQK	CL04.raw	M2(Oxidation)	CID	1	0	1	1	52.78	2.65831e-05		0	41.1148	47	3	712.014	2134.03	6.90578	27.8717	2753	2753	MS2	12/220
	MPQTGLPGSPNAADAmGQNR	CL07_140204090958.raw	M16(Oxidation)	CID	1	0	1	1	52.58	0.000110143		0	4.06318	61	3	676.979	2028.92	-0.212397	38.3703	4643	4643	MS2	13/220
	NQQMHMMQQMQR	CL08.raw		CID	1	0	1	1	51.96	1.84614e-05		0	33.215	200	3	530.9	1590.69	6.74817	20.7854	886	886	MS2	12/132
	TVLQNNTGGLSQQQIAQLQK	CL07_140204090958.raw		CID	1	0	1	1	51.81	0.000131509		0	15.248	29	3	723.726	2169.16	0.799533	47.5039	6840	6840	MS2	21/216
	AmNPAQFAGFQQQGPAAQQK	CL08_140204113621.raw	M2(Oxidation)	CID	1	0	1	1	51.57	2.2292e-05		0	0	99	2	1067.51	2134.01	-1.63961	45.701	4964	4964	MS2	20/220
	AMNPAQFAGFQQQGPAAQQK	CL04.raw		CID	1	0	1	1	50.85	4.14577e-05		0	3.06802	84	2	1059.52	2118.03	7.7045	30.6026	3481	3481	MS2	18/220
	LREQQHNQLLR	CL06.raw		CID	1	0	1	1	50.83	3.17766e-05		1	9.31918	199	2	717.905	1434.8	6.76074	17.7077	282	282	MS2	9/116
	REDMNGVEGDAIMTDSK	CL04.raw		CID	1	0	1	1	50.71	4.28159e-05		1	21.5152	78	3	623.28	1867.83	5.60115	25.0797	1956	1956	MS2	13/192
	EDmNGVEGDAImTDSK	CL07_140204090958.raw	M3(Oxidation); M12(Oxidation)	CID	1	0	1	1	50.71	0.000169417		0	25.4841	200	2	872.355	1743.7	-1.39997	29.1829	2440	2440	MS2	10/168
	AMNPAQFAGFQQQGPAAQQK	CL05_140204041711.raw		CID	1	0	1	1	50.52	0.000176993		0	3.78463	42	3	706.678	2118.02	0.868561	48.8995	5939	5939	MS2	18/220
	MPQTGLPGSPNAADAMGQNR	CL08_140204113621.raw		CID	1	0	1	1	50.19	2.15369e-05		0	1.48855	200	2	1006.98	2012.95	9.5769	48.6496	5477	5477	MS2	14/220
	MPQTGLPGSPNAADAMGQNR	CL06.raw		CID	1	0	1	1	50.14	3.72483e-05		0	0	37	2	1006.98	2012.94	8.54598	28.9868	3210	3210	MS2	11/220
	AMNPAQFAGFQQQGPAAQQK	CL07_140204090958.raw		CID	1	0	1	1	50.12	0.000194069		0	9.47581	55	3	706.678	2118.02	0.695659	49.429	7283	7283	MS2	20/220
	mPQTGLPGSPNAADAMGQNR	CL07_140204090958.raw	M1(Oxidation)	CID	1	0	1	1	49.91	0.000203684		0	36.2256	200	3	676.982	2028.93	3.57799	40.8004	5252	5252	MS2	18/220
	EDMNGVEGDAIMTDSK	CL07.raw		CID	1	0	1	1	49.35	0.000231716		0	35.7169	97	2	856.369	1711.73	8.8208	25.8318	2318	2318	MS2	9/168
	AmNPAQFAGFQQQGPAAQQK	CL07.raw	M2(Oxidation)	CID	1	0	1	1	48.79	0.000263607		0	17.7545	9	3	712.014	2134.03	7.16319	25.4084	2194	2194	MS2	14/220
	AMNPAQFAGFQQQGPAAQQK	CL05.raw		CID	1	0	1	1	48.38	0.000289705		0	29.4336	37	3	706.683	2118.03	6.83365	27.8136	2749	2749	MS2	14/220
	TVLQNNTGGLSQQQIAQLQK	CL07.raw		CID	1	0	1	1	48.32	0.000293736		0	1.76954	13	2	1085.1	2169.18	9.50018	27.1636	2699	2699	MS2	10/216
	AMNPAQFAGFQQQGPAAQQK	CL08.raw		CID	1	0	1	1	48	5.8641e-05		0	34.8991	15	3	706.683	2118.03	7.17946	30.5458	3533	3533	MS2	16/220
	TVLQNNTGGLSQQQIAQLQK	CL04_140204015045.raw		CID	1	0	1	1	47.98	5.06711e-05		0	27.1884	91	3	723.726	2169.16	1.05277	51.3752	6814	6814	MS2	17/216
	GMPDAMGGPNGMRPPSSNPAFSGPQMGQPIPAGAVNR	CL08_140204113621.raw		CID	1	0	1	1	47.53	3.39686e-05		0	4.0112	68	4	912.932	3648.7	3.17296	64.5577	8298	8298	MS2	24/396
	VPSGNWQQQQGQPMGPQQSPAQQPQSTGTPQTQNSMPPPQAPPAGANAAR	CL04_140204015045.raw		CID	1	0	1	1	46.82	6.61852e-05		0	0.845839	50	5	1032.69	5159.43	1.58805	54.5531	7458	7458	MS2	22/572
	GMPDAMGGPNGMRPPSSNPAFSGPQmGQPIPAGAVNR	CL07_140204090958.raw	M26(Oxidation)	CID	1	0	1	1	46.49	0.000447669		0	2.05738	37	4	916.928	3664.69	0.14978	55.9088	8794	8794	MS2	16/396
	TVLQNNTGGLSQQQIAQLQK	CL04_140204015045.raw		CID	1	0	1	1	46.26	7.52941e-05		0	24.8432	60	3	723.728	2169.17	2.74102	51.7676	6893	6893	MS2	10/216
	ADGQPPMPGQQGLPPGTSPQGSR	CL06.raw		CID	1	0	1	1	46.14	9.72882e-05		0	8.08001	67	2	1130.55	2260.1	7.80106	28.0636	2909	2909	MS2	14/252
	AMNPAQFAGFQQQGPAAQQK	CL04.raw		CID	1	0	1	1	45.86	0.000130799		0	36.4831	83	3	706.683	2118.03	7.09301	30.5604	3470	3470	MS2	17/220
	REDMNGVEGDAIMTDSK	CL06_140204064334.raw		CID	1	0	1	1	45.78	0.000125902		1	34.3508	47	3	623.277	1867.82	0.797618	38.1734	4450	4450	MS2	15/192
	LREQQHNQLLR	CL08.raw		CID	1	0	1	1	45.71	7.92177e-05		1	21.2751	200	2	717.904	1434.8	6.25027	17.6994	291	291	MS2	13/116
	NQQMHMMQQMQR	CL08.raw		CID	1	0	1	1	45.65	7.89343e-05		0	19.9878	145	2	795.847	1590.69	6.44966	20.8238	893	893	MS2	6/132
	REDmNGVEGDAImTDSK	CL07_140204090958.raw	M4(Oxidation); M13(Oxidation)	CID	1	0	1	1	45.28	0.000591502		1	17.4377	156	3	633.942	1899.81	2.507	23.8753	1306	1306	MS2	15/192
	QYLQHTQNMMR	CL07_140204090958.raw		CID	1	0	1	1	45.24	0.000596976		0	11.3063	200	2	725.343	1449.68	4.40882	24.4759	1423	1423	MS2	9/120
	AmNPAQFAGFQQQGPAAQQK	CL07.raw	M2(Oxidation)	CID	1	0	1	1	44.64	0.00068542		0	9.08503	55	2	1067.52	2134.03	9.11433	25.4446	2206	2206	MS2	7/220
	LREQQHNQLLR	CL07.raw		CID	1	0	1	1	44.17	0.000763759		1	1.25265	200	3	478.939	1434.8	6.30471	16.2659	47	47	MS2	6/116
	SIQVYAQNLALHHSR	CL06.raw		CID	1	0	1	1	44.16	0.000147607		0	39.414	72	2	868.97	1736.93	7.6568	24.984	1914	1914	MS2	9/160
	LREQQHNQLLR	CL05.raw		CID	1	0	1	1	44.11	0.000774384		1	54.4755	200	3	478.939	1434.8	7.32564	16.2995	53	53	MS2	12/116
	AmNPAQFAGFQQQGPAAQQK	CL08.raw	M2(Oxidation)	CID	1	0	1	1	44.11	0.000149438		0	5.35637	71	2	1067.52	2134.03	7.7415	27.9353	2754	2754	MS2	10/220
	NQQMHMMQQMQR	CL06_140204064334.raw		CID	1	0	1	1	43.32	0.000221837		0	24.8286	159	3	530.898	1590.68	2.02863	26.7301	1840	1840	MS2	9/132
	GMPDAMGGPNGMRPPSSNPAFSGPQMGQPIPAGAVNR	CL07_140204090958.raw		CID	1	0	1	1	42.85	0.00103504		0	25.5735	114	4	912.926	3648.68	-3.11675	59.6275	9629	9629	MS2	11/396
	LREQQHNQLLR	CL08.raw		CID	1	0	1	1	42.71	0.00015806		1	54.9376	200	3	478.939	1434.8	6.94279	18.1918	381	381	MS2	12/116
	NQQMHMMQQMQR	CL07.raw		CID	1	0	1	1	42.57	0.00110397		0	17.2544	200	3	530.9	1590.69	6.86328	18.9424	550	550	MS2	11/132
	NQQMHMMQQMQR	CL07_140204090958.raw		CID	1	0	1	1	42.56	0.00110651		0	61.0856	200	2	795.842	1590.68	0.540632	24.9306	1514	1514	MS2	9/132
	NQQMHMMQQMQR	CL05.raw		CID	1	0	1	1	42.55	0.00110906		0	12.0974	200	3	530.901	1590.69	7.32372	18.8588	528	528	MS2	8/132
	AMNPAQFAGFQQQGPAAQQK	CL08.raw		CID	1	0	1	1	42.5	0.000194008		0	1.43978	26	2	1059.52	2118.04	8.28084	30.579	3544	3544	MS2	11/220
	EDMNGVEGDAImTDSK	CL06_140204064334.raw	M12(Oxidation)	CID	0.6429	0	1	1	42.49	0.000268556		0	34.1447	73	2	864.36	1727.71	1.36688	39.4609	4766	4766	MS2	11/168
	QYLQHTQNMMR	CL07.raw		CID	1	0	1	1	42.37	0.001156		0	22.3914	104	2	725.345	1449.68	7.18757	18.8262	528	528	MS2	8/120
	REDMNGVEGDAIMTDSK	CL04_140204015045.raw		CID	1	0	1	1	42.34	0.000185678		1	13.5228	200	2	934.415	1867.82	3.22293	38.0716	4082	4082	MS2	10/192
	AMNPAQFAGFQQQGPAAQQK	CL07_140204090958.raw		CID	1	0	1	1	42.1	0.00123015		0	9.13189	122	3	706.68	2118.02	2.94338	49.7188	7351	7351	MS2	13/220
	LREQQHNQLLR	CL07.raw		CID	1	0	1	1	41.95	0.00127338		1	5.81469	200	2	717.905	1434.8	6.76074	16.3105	55	55	MS2	9/116
	GMPDAMGGPNGMRPPSSNPAFSGPQMGQPIPAGAVNR	CL04_140204015045.raw		CID	1	0	1	1	41.94	0.000203592		0	14.6026	200	4	912.93	3648.7	1.63399	64.5579	9530	9530	MS2	15/396
	GSPAAMNFNGGQMPPDMAGGQFFMK	CL07_140204090958.raw		CID	1	0	1	1	41.46	0.00142547		0	22.2643	107	3	863.378	2588.12	-0.368654	69.8195	11811	11811	MS2	17/264
	AGMQTPGGQHGNHALQDYQMQLMLLEQQNK	CL06_140204064334.raw		CID	1	0	1	1	41.33	0.00035078		0	16.4351	115	3	1122.87	3366.58	1.87379	59.4376	9807	9807	MS2	23/336
	GMPDAMGGPNGMRPPSSNPAFSGPQMGQPIPAGAVNR	CL06_140204064334.raw		CID	1	0	1	1	41.28	0.000354841		0	17.2496	127	4	912.932	3648.7	3.17296	64.5717	10951	10951	MS2	16/396
	TSPQSQNAAPPTPQQANKPAPK	CL07_140204090958.raw		CID	1	0	1	1	41.12	0.00154155		0	1.7213	1	3	753.39	2258.16	1.57594	23.8275	1294	1294	MS2	20/240
	REDmNGVEGDAImTDSK	CL06_140204064334.raw	M4(Oxidation); M13(Oxidation)	CID	1	0	1	1	41	0.000378472		1	8.39597	200	3	633.941	1899.81	1.44682	25.7646	1640	1640	MS2	19/192
	NQQMHMMQQMQR	CL06.raw		CID	1	0	1	1	40.56	0.000338148		0	45.5432	200	2	795.849	1590.69	9.82622	20.808	882	882	MS2	14/132
	GMPDAMGGPNGmRPPSSNPAFSGPQMGQPIPAGAVNR	CL06_140204064334.raw	M12(Oxidation)	CID	0.05	0	1	1	40.06	0.000469931		0	27.1324	147	4	916.932	3664.71	5.54595	61.0427	10163	10163	MS2	9/396
	NDGNVNNIPETmINNLNTYIYDYFLK	CL06_140204064334.raw	M12(Oxidation)	CID	1	0	1	1	39.93	0.000484211		0	31.1994	200	3	1036.82	3108.45	-2.78082	96.58	17470	17470	MS2	20/300
	AmNPAQFAGFQQQGPAAQQK	CL06.raw	M2(Oxidation)	CID	1	0	1	1	39.84	0.000399448		0	2.97182	50	2	1067.52	2134.03	7.05508	27.9216	2861	2861	MS2	22/220
	GMPDAmGGPNGMRPPSSNPAFSGPQMGQPIPAGAVNR	CL06_140204064334.raw	M6(Oxidation)	CID	0.05	0	1	2	39.84	0.00049435		0	27.1324	147	4	916.932	3664.71	5.54595	61.0427	10163	10163	MS2	9/396
	GQGQAmPGQPNSQALLMQNGLNPR	CL06_140204064334.raw	M6(Oxidation)	CID	1	0	1	1	39.67	0.000514084		0	19.2323	145	3	841.745	2523.22	0.764191	53.6696	8439	8439	MS2	21/272
	AMNPAQFAGFQQQGPAAQQK	CL04_140204015045.raw		CID	1	0	1	1	39.63	0.000359347		0	41.3083	148	3	706.678	2118.02	-0.0824027	52.7165	7085	7085	MS2	12/220
	LREQQHNQLLR	CL07_140204090958.raw		CID	1	0	1	1	39.43	0.00227487		1	4.83338	129	2	717.901	1434.79	1.06051	17.8754	158	158	MS2	8/116
	REDMNGVEGDAIMTDSK	CL04_140204015045.raw		CID	1	0	1	1	39.36	0.000368774		1	24.6608	96	3	623.278	1867.82	0.993682	38.0944	4088	4088	MS2	20/192
	EDMNGVEGDAIMTDSK	CL08.raw		CID	1	0	1	1	39.26	0.000343768		0	41.3744	43	2	856.368	1711.73	7.96504	28.5503	2930	2930	MS2	10/168
	ADGQPPMPGQQGLPPGTSPQGSR	CL06_140204064334.raw		CID	1	0	1	1	39.2	0.000572841		0	0	95	2	1130.54	2260.08	2.07589	46.9891	6741	6741	MS2	10/252
	TVLQNNTGGLSQQQIAQLQK	CL06_140204064334.raw		CID	1	0	1	1	39.18	0.000575485		0	23.6075	16	3	723.727	2169.17	1.98131	51.7478	7948	7948	MS2	14/216
	GMPDAMGGPNGMRPPSSNPAFSGPQMGQPIPAGAVNR	CL06_140204064334.raw		CID	1	0	1	1	39.14	0.00058081		0	5.79665	66	4	912.93	3648.7	0.897964	64.711	10979	10979	MS2	14/396
	MPQTGLPGSPNAADAmGQNR	CL04.raw	M16(Oxidation)	CID	1	0	1	1	39.07	0.000624605		0	33.2089	98	3	676.983	2028.93	5.38293	26.276	2296	2296	MS2	18/220
	REDMNGVEGDAIMTDSK	CL07_140204090958.raw		CID	1	0	1	1	39.04	0.00248861		1	47.8491	82	3	623.275	1867.81	-3.71186	37.6396	4460	4460	MS2	7/192
	GQGQAMPGQPNSQALLMQNGLNPR	CL06.raw		CID	1	0	1	1	38.91	0.000565526		0	23.6927	20	3	836.418	2507.24	6.57956	32.5392	4375	4375	MS2	15/272
	REDmNGVEGDAIMTDSK	CL07_140204090958.raw	M4(Oxidation)	CID	1	0	1	1	38.75	0.00266046		1	33.0031	97	3	628.609	1883.81	0.347378	29.6456	2550	2550	MS2	20/192
	mPQTGLPGSPNAADAMGQNR	CL07_140204090958.raw	M1(Oxidation)	CID	1	0	1	1	38.72	0.0026789		0	66.8879	135	3	676.981	2028.93	2.40478	40.6819	5221	5221	MS2	24/220
	AmNPAQFAGFQQQGPAAQQK	CL06.raw	M2(Oxidation)	CID	1	0	1	1	38.6	0.000531015		0	24.6722	14	3	712.013	2134.02	5.27554	27.8785	2846	2846	MS2	16/220
	LREQQHNQLLR	CL08_140204113621.raw		CID	1	0	1	1	38.28	0.000549796		1	11.1296	200	2	717.9	1434.79	0.37988	18.4259	229	229	MS2	10/116
	GmPDAMGGPNGMRPPSSNPAFSGPQMGQPIPAGAVNR	CL06_140204064334.raw	M2(Oxidation)	CID		0.05	3	3	38.18	0.000724493		0	27.1324	147	4	916.932	3664.71	5.54595	61.0427	10163	10163	MS2	9/396
	LREQQHNQLLR	CL07_140204090958.raw		CID	1	0	1	1	38.18	0.00303359		1	11.8405	58	3	478.936	1434.79	1.26383	17.8286	149	149	MS2	8/116
	QYLQHTQNMMR	CL04_140204015045.raw		CID	1	0	1	1	38.11	0.000491768		0	12.7336	200	2	725.34	1449.67	0.451186	26.18	1664	1664	MS2	7/120
	ADGQPPMPGQQGLPPGTSPQGSR	CL08_140204113621.raw		CID	1	0	1	1	37.99	0.000627476		0	2.66285	57	3	754.032	2260.08	1.82689	46.4229	5093	5093	MS2	20/252
	AMNPAQFAGFQQQGPAAQQK	CL06.raw		CID	1	0	1	1	37.92	0.000621022		0	0	19	2	1059.52	2118.03	7.12817	30.5787	3736	3736	MS2	13/220
	NQQMHMMQQMQR	CL07_140204090958.raw		CID	1	0	1	1	37.66	0.00341945		0	62.7448	200	3	530.898	1590.68	1.91352	24.8689	1502	1502	MS2	8/132
	SIQVYAQNLALHHSR	CL06_140204064334.raw		CID	1	0	1	1	37.6	0.000828008		0	33.161	29	4	434.986	1736.92	2.22983	38.4097	4508	4508	MS2	8/160
	AMNPAQFAGFQQQGPAAQQK	CL05_140204041711.raw		CID	1	0	1	1	37.51	0.00353962		0	31.5632	200	3	706.677	2118.02	-0.601111	49.419	6042	6042	MS2	10/220
	AMNPAQFAGFQQQGPAAQQK	CL06.raw		CID	1	0	1	1	37.05	0.000758765		0	18.1199	11	3	706.683	2118.03	6.83365	30.552	3727	3727	MS2	16/220
	VPSGNWQQQQGQPMGPQQSPAQQPQSTGTPQTQNSmPPPQAPPAGANAAR	CL07_140204090958.raw	M36(Oxidation)	CID	1	0	1	1	36.71	0.00425556		0	0	103	5	1035.89	5175.41	-0.665685	46.7502	6663	6663	MS2	16/572
	TVLQNNTGGLSQQQIAQLQK	CL06.raw		CID	1	0	1	1	36.68	0.000826242		0	2.4166	33	2	1085.09	2169.18	6.34881	29.7786	3473	3473	MS2	10/216
	AGMQTPGGQHGNHALQDYQmQLmLLEQQNK	CL07_140204090958.raw	M20(Oxidation); M23(Oxidation)	CID	1	0	1	1	36.63	0.00433468		0	6.39506	200	3	1133.52	3398.56	-2.94566	51.0532	7650	7650	MS2	13/336
	TVLQNNTGGLSQQQIAQLQK	CL05.raw		CID	1	0	1	1	36.37	0.00460211		0	0	47	2	1085.09	2169.18	6.57391	27.0955	2550	2550	MS2	11/216
	AMNPAQFAGFQQQGPAAQQK	CL07.raw		CID	1	0	1	1	36.36	0.00461271		0	24.0066	16	3	706.683	2118.03	7.00655	27.845	2898	2898	MS2	15/220
	NQQMHMMQQMQR	CL04.raw		CID	1	0	1	1	36.34	0.00117113		0	11.4533	121	3	530.899	1590.68	4.56107	20.75	883	883	MS2	11/132
	GMPDAMGGPNGmRPPSSNPAFSGPQMGQPIPAGAVNR	CL07_140204090958.raw	M12(Oxidation)	CID	0.1389	0	1	1	36.33	0.00464469		0	0	102	4	916.931	3664.7	3.54738	55.51	8703	8703	MS2	22/396
	EDMNGVEGDAIMTDSK	CL06.raw		CID	1	0	1	1	36.3	0.000901793		0	43.4531	33	2	856.366	1711.72	5.68301	28.4978	3049	3049	MS2	10/168
	MPQTGLPGSPNAADAMGQNR	CL07_140204090958.raw		CID	1	0	1	1	36.02	0.00498835		0	38.6251	20	3	671.648	2012.93	1.38348	45.2959	6328	6328	MS2	19/220
	MPQTGLPGSPNAADAmGQNR	CL06_140204064334.raw	M16(Oxidation)	CID	1	0	1	1	35.98	0.00120236		0	0	200	2	1014.97	2028.92	0.696706	41.8288	5369	5369	MS2	12/220
	MPQTGLPGSPNAADAMGQNR	CL04_140204015045.raw		CID	1	0	1	1	35.96	0.00080679		0	6.70033	200	2	1006.97	2012.93	0.723084	49.1043	6357	6357	MS2	13/220
	LREQQHNQLLR	CL06_140204064334.raw		CID	1	0	1	1	35.93	0.00121628		1	30.4945	200	2	717.901	1434.79	1.4859	18.5949	273	273	MS2	13/116
	REDMNGVEGDAIMTDSK	CL08.raw		CID	1	0	1	1	35.86	0.000752083		1	33.1303	118	3	623.282	1867.83	8.346	25.0917	1899	1899	MS2	8/192
	GQGQAMPGQPNSQALLMQNGLNPR	CL06_140204064334.raw		CID	1	0	1	1	35.25	0.00142244		0	3.01568	75	3	836.413	2507.23	0.444988	58.645	9597	9597	MS2	18/272
	TSPQSQNAAPPTPQQANKPAPK	CL04_140204015045.raw		CID	1	0	1	1	35.17	0.00115554		0	0.729742	5	3	753.389	2258.15	0.197471	25.6755	1565	1565	MS2	11/240
	KQPAAAAAAANTAATPSSEAEHPPTTPTPSTPITPQHPSSFNK	CL06_140204064334.raw		CID	1	0	1	1	35.1	0.00147243		1	1.84449	10	4	1070.28	4278.11	0.055349	45.2434	6267	6267	MS2	24/504
	TSPQSQNAAPPTPQQANKPAPK	CL05_140204041711.raw		CID	1	0	1	1	34.96	0.00636732		0	5.67092	84	3	753.389	2258.15	-0.370134	24.027	1272	1272	MS2	16/240
	GSPAAMNFNGGQMPPDMAGGQFFmK	CL07_140204090958.raw	M24(Oxidation)	CID	0.5143	0	1	1	34.85	0.00653065		0	26.6258	200	3	868.711	2604.12	1.8441	65.7203	10928	10928	MS2	21/264
	TSPQSQNAAPPTPQQANKPAPK	CL04_140204015045.raw		CID	1	0	1	1	34.79	0.00122801		0	5.76172	90	3	753.389	2258.15	-0.0457886	26.0254	1633	1633	MS2	9/240
	QYLQHTQNMMR	CL07_140204090958.raw		CID	1	0	1	1	34.78	0.00663677		0	0	81	2	725.341	1449.67	1.29324	24.5172	1431	1431	MS2	6/120
	NGMVPANLQK	CL07_140204090958.raw		CID	1	0	1	1	34.7	0.00676015		0	18.2563	17	2	536.285	1071.56	0.42743	30.9059	2859	2859	MS2	11/108
	LREQQHNQLLR	CL05_140204041711.raw		CID	1	0	1	1	34.51	0.00706247		1	29.8978	200	3	478.936	1434.79	-0.203773	17.8414	150	150	MS2	7/116
	GMPDAMGGPNGMRPPSSNPAFSGPQMGQPIPAGAVNR	CL05_140204041711.raw		CID	1	0	1	1	34.49	0.00709507		0	11.8495	106	4	912.929	3648.69	-0.172624	59.7066	8089	8089	MS2	10/396
	LENGPmNGQQLAPNGRGQGQAMPGQPNSQALLMQNGLNPR	CL08_140204113621.raw	M6(Oxidation)	CID	1	0	1	1	34.42	0.000957736		1	88.4665	165	4	1050.76	4200.02	-1.99053	66.8348	8750	8750	MS2	15/460
	LENGPMNGQQLAPNGR	CL08_140204113621.raw		CID	1	0	1	1	34.38	0.00147725		0	0	200	2	848.419	1695.83	4.86322	37.8139	3555	3555	MS2	7/172
	VPSGNWQQQQGQPMGPQQSPAQQPQSTGTPQTQNSMPPPQAPPAGANAAR	CL08_140204113621.raw		CID	1	0	1	1	34.35	0.000706443		0	0	166	4	1290.61	5159.44	3.09304	54.611	6495	6495	MS2	12/572
	TSPQSQNAAPPTPQQANKPAPK	CL07_140204090958.raw		CID	1	0	1	1	34.26	0.00748095		0	45.7893	200	2	1129.58	2258.15	-1.8778	23.7936	1288	1288	MS2	7/240
	TSPQSQNAAPPTPQQANKPAPK	CL07_140204090958.raw		CID	1	0	1	1	34.05	0.00785157		0	0	27	3	753.39	2258.16	1.25159	24.3731	1402	1402	MS2	16/240
	GMPDAMGGPNGMRPPSSNPAFSGPQMGQPIPAGAVNR	CL04_140204015045.raw		CID	1	0	1	1	33.96	0.00127868		0	40.4673	74	4	912.929	3648.69	0.36267	64.7909	9576	9576	MS2	11/396
	GMPDAMGGPNGMRPPSSNPAFSGPQmGQPIPAGAVNR	CL06_140204064334.raw	M26(Oxidation)	CID	1	0	1	1	33.93	0.00192768		0	19.579	163	4	916.923	3664.67	-5.04659	60.6103	10067	10067	MS2	16/396
	AMNPAQFAGFQQQGPAAQQK	CL05.raw		CID	1	0	1	1	33.9	0.00812749		0	0	99	2	1059.52	2118.03	6.78237	27.8711	2765	2765	MS2	11/220
	QYLQHTQNMMR	CL06_140204064334.raw		CID	1	0	1	1	33.75	0.00200925		0	9.01628	105	2	725.341	1449.67	1.46165	26.2995	1755	1755	MS2	8/120
	TSPQSQNAAPPTPQQANKPAPK	CL05_140204041711.raw		CID	1	0	1	1	33.7	0.00851053		0	3.19445	200	3	753.389	2258.15	0.359643	23.5213	1178	1178	MS2	19/240
	NDGNVNNIPETmINNLNTYIYDYFLK	CL06_140204064334.raw	M12(Oxidation)	CID	1	0	1	1	33.69	0.0020372		0	10.4001	67	3	1036.83	3108.47	1.81381	96.719	17496	17496	MS2	20/300
	KQPAAAAAAANTAATPSSEAEHPPTTPTPSTPITPQHPSSFNK	CL04_140204015045.raw		CID	1	0	1	1	33.65	0.00137329		1	1.22983	8	5	856.428	4278.11	1.17929	45.0775	5550	5550	MS2	35/504
	TSPQSQNAAPPTPQQANKPAPK	CL08_140204113621.raw		CID	1	0	1	1	33.43	0.00163419		0	45.7187	200	3	753.387	2258.15	-2.64056	25.2246	1388	1388	MS2	10/240
	QYLQHTQNMMR	CL08.raw		CID	1	0	1	1	33.09	0.0014232		0	22.8905	105	2	725.344	1449.68	6.00871	20.6021	850	850	MS2	6/120
	MPQTGLPGSPNAADAmGQNR	CL04_140204015045.raw	M16(Oxidation)	CID	1	0	1	1	33.06	0.00157312		0	70.8382	200	3	676.981	2028.93	2.76577	41.6075	4828	4828	MS2	22/220
	ADGQPPMPGQQGLPPGTSPQGSR	CL07_140204090958.raw		CID	1	0	1	1	33.05	0.00988454		0	1.71799	9	3	754.031	2260.08	0.692653	43.3368	5871	5871	MS2	18/252
	LREQQHNQLLR	CL05_140204041711.raw		CID	1	0	1	1	33	0.009999		1	48.6471	200	2	717.898	1434.79	-2.42772	17.8683	155	155	MS2	9/116
	LENGPMNGQQLAPNGR	CL06_140204064334.raw		CID	1	0	1	1	32.5	0.00267938		0	42.3989	200	2	848.417	1695.83	1.55202	37.9191	4389	4389	MS2	10/172
	NDGNVNNIPETmINNLNTYIYDYFLK	CL06_140204064334.raw	M12(Oxidation)	CID	1	0	1	1	32.18	0.00288426		0	10.8314	60	3	1036.83	3108.46	0.0466534	97.1879	17585	17585	MS2	17/300
	ADGQPPmPGQQGLPPGTSPQGSR	CL07_140204090958.raw	M7(Oxidation)	CID	1	0	1	1	32.09	0.0123298		0	0	200	2	1138.54	2276.08	1.39929	37.2724	4368	4368	MS2	12/252
	REDMNGVEGDAIMTDSK	CL08_140204113621.raw		CID	1	0	1	1	32.03	0.00120525		1	40.7308	200	3	623.279	1867.82	3.73856	38.0393	3592	3592	MS2	14/192
	VPSGNWQQQQGQPMGPQQSPAQQPQSTGTPQTQNSMPPPQAPPAGANAAR	CL04_140204015045.raw		CID	1	0	1	1	32	0.00200799		0	0	32	4	1290.61	5159.42	0.727081	54.2277	7395	7395	MS2	34/572
	TSPQSQNAAPPTPQQANKPAPK	CL06_140204064334.raw		CID	1	0	1	1	31.97	0.00302715		0	18.44	54	3	753.39	2258.16	1.41376	25.4741	1580	1580	MS2	10/240
	TVLQNNTGGLSQQQIAQLQK	CL08_140204113621.raw		CID	1	0	1	1	31.96	0.00152831		0	1.80324	200	2	1085.1	2169.18	9.50018	51.6402	5987	5987	MS2	13/216
	NQQMHMMQQMQR	CL05_140204041711.raw		CID	1	0	1	1	31.7	0.0134883		0	7.59074	200	3	530.897	1590.68	0.992625	24.8538	1423	1423	MS2	13/132
	AGMQTPGGQHGNHALQDYQMQLMLLEQQNK	CL05.raw		CID	1	0	1	1	31.66	0.0136131		0	15.7763	22	4	842.405	3366.6	6.23902	29.5305	3213	3213	MS2	7/336
	EDMNGVEGDAImTDSK	CL08_140204113621.raw	M12(Oxidation)	CID	1	0	1	1	31.38	0.00139984		0	36.1766	200	2	864.357	1727.71	-2.44846	39.4164	3830	3830	MS2	11/168
	TSPQSQNAAPPTPQQANKPAPK	CL06_140204064334.raw		CID	1	0	1	1	31.26	0.00356479		0	1.41606	4	3	753.39	2258.16	1.57594	25.8593	1659	1659	MS2	13/240
	ADGQPPMPGQQGLPPGTSPQGSR	CL06_140204064334.raw		CID	1	0	1	1	30.79	0.00397223		0	22.8922	48	2	1130.54	2260.08	1.10369	46.5442	6622	6622	MS2	10/252
	QYLQHTQNMMR	CL06.raw		CID	1	0	1	1	30.78	0.00321445		0	25.3509	103	2	725.344	1449.68	6.17712	20.5625	833	833	MS2	6/120
	GMPDAmGGPNGMRPPSSNPAFSGPQMGQPIPAGAVNR	CL07_140204090958.raw	M6(Oxidation)	CID		0.1389	2	2	30.78	0.0166708		0	0	102	4	916.931	3664.7	3.54738	55.51	8703	8703	MS2	21/396
	GmPDAMGGPNGMRPPSSNPAFSGPQMGQPIPAGAVNR	CL07_140204090958.raw	M2(Oxidation)	CID		0.1389	2	3	30.78	0.0166708		0	0	102	4	916.931	3664.7	3.54738	55.51	8703	8703	MS2	21/396
	EDmNGVEGDAIMTDSK	CL07_140204090958.raw	M3(Oxidation)	CID	0.2903	0	1	1	30.58	0.0174565		0	74.6636	62	2	864.359	1727.71	0.0244464	36.4317	4170	4170	MS2	9/168
	ADGQPPMPGQQGLPPGTSPQGSR	CL08_140204113621.raw		CID	1	0	1	1	30.4	0.00369364		0	12.0896	200	3	754.038	2260.1	9.92853	46.9562	5188	5188	MS2	16/252
	VPSGNWQQQQGQPMGPQQSPAQQPQSTGTPQTQNSMPPPQAPPAGANAAR	CL07_140204090958.raw		CID	1	0	1	1	30.38	0.0182792		0	0	9	4	1290.61	5159.43	2.05202	50.0324	7419	7419	MS2	13/572
	NDGNVNNIPETmINNLNTYIYDYFLK	CL08_140204113621.raw	M12(Oxidation)	CID	1	0	1	1	30.34	0.00189563		0	11.9287	200	3	1036.83	3108.46	0.753519	96.5046	14708	14708	MS2	18/300
	LREQQHNQLLR	CL07_140204090958.raw		CID	1	0	1	1	30.25	0.0188346		1	5.233	200	3	478.937	1434.8	1.96573	18.3367	242	242	MS2	6/116
	GQGQAmPGQPNSQALLMQNGLNPR	CL07_140204090958.raw	M6(Oxidation)	CID	1	0	1	1	30.15	0.0192733		0	22.8147	91	3	841.746	2523.22	1.1996	49.6567	7336	7336	MS2	21/272
	AmNPAQFAGFQQQGPAAQQK	CL05.raw	M2(Oxidation)	CID	1	0	1	1	30.05	0.0197223		0	21.6158	86	3	712.015	2134.03	7.24899	25.3394	2057	2057	MS2	10/220
	ADGQPPMPGQQGLPPGTSPQGSR	CL08_140204113621.raw		CID	1	0	1	1	29.6	0.00433109		0	0	200	2	1130.55	2260.08	2.72403	46.6938	5142	5142	MS2	9/252
	AGmQTPGGQHGNHALQDYQmQLmLLEQQNK	CL08.raw	M3(Oxidation); M20(Oxidation); M23(Oxidation)	CID	1	0	1	1	29.48	0.00326788		0	5.94198	31	4	854.401	3414.58	6.32898	29.8391	3317	3317	MS2	7/336
	TSPQSQNAAPPTPQQANKPAPK	CL04_140204015045.raw		CID	1	0	1	1	29.35	0.0044135		0	10.527	91	3	753.389	2258.15	0.116384	25.3374	1501	1501	MS2	9/240
	LREQQHNQLLR	CL08_140204113621.raw		CID	1	0	1	1	29.31	0.00386824		1	21.9465	200	3	478.937	1434.8	2.85905	18.3751	220	220	MS2	7/116
	NQQMHMMQQMQR	CL07_140204090958.raw		CID	1	0	1	1	29.28	0.0235481		0	16.2431	149	3	530.898	1590.68	1.45307	25.363	1602	1602	MS2	9/132
	LENGPMNGQQLAPNGR	CL07_140204090958.raw		CID	1	0	1	1	29.28	0.0235481		0	11.2689	163	2	848.413	1695.82	-2.47902	34.9675	3806	3806	MS2	8/172
[truncated: 14,859 more rows]
[truncated: 40 more columns]
