# Supplementary material for: Transcription Factor SomA Is Required for Adhesion, Development and Virulence of the Human Pathogen Aspergillus fumigatus
Source: PLoS Pathog. 2015 Nov 3;11(11):e1005205. doi: 10.1371/journal.ppat.1005205 (PMC4631450; doi:10.1371/journal.ppat.1005205)
Supplement: S2 Table — (XLSX) [file ppat.1005205.s009.xlsx]

## Sheet: Sheet1
S2 Table. Analyzed GFP-Trap LC/MS data
To identify interacting partner of SomA, SomA-GFP tagged strain were used for GFP-trap
Data was collected from 3 purifications with GFP overexpression strain (AfGB76), 2 purifications with SomA-GFP strain (AfGB75) sample 1 and 3 purifications with SomA-GFP strain sample 2.
Only SomA protein and PtaB protein which has the highest abundance in GFP-trap were shown.
CL04 and CL05 were two purifications from SomA-GFP sample 1 and CL06, CL07 and CL08 were three purifications from SomA-GFP sample 2
Peptides with "IonScore" correlate to identification with Mascot. Peptides with " Xcorr" correlate to identification with Sequest.
Details on the identified peptides can be opened on the left side (+).
Accession number	Description	Scoverage	S #Unique Peptides	S #Peptides	S # PSMs	Score A3	Coverage A3	# Peptides A3	# PSMs A3	Score A5	Coverage A5	# Peptides A5	# PSMs A5	Score B3	Coverage B3	# Peptides B3	# PSMs B3	Score B5	Coverage B5	# Peptides B5	# PSMs B5	Score C3	Coverage C3	# Peptides C3	# PSMs C3	Score C5	Coverage C5	# Peptides C5	# PSMs C5	Score D3	Coverage D3	# Peptides D3	# PSMs D3	Score D5	Coverage D5	# Peptides D5	# PSMs D5	Score E3	Coverage E3	# Peptides E3	# PSMs E3	Score E5	Coverage E5	# Peptides E5	# PSMs E5	Score F3	Coverage F3	# Peptides F3	# PSMs F3
AFUA_7G02260	cAMP-dependent protein kinase pathway protein (Som1), putative	57.78	23	23	532						0								0								0								0								0
	Sequence	Spectrum File	Modifications	ΔScore	ΔCn	IonScore	Exp Value	XCorr	# Missed Cleavages	Isolation Interference [%]	Ion Inject Time [ms]	Charge	m/z [Da]	MH+ [Da]	ΔM [ppm]	First Scan	Ions Matched
	LREQQHNQLLR	CL04.raw		1	0	59.28	5.95121e-06		1	11.1481	200	3	478.938	1434.8	5.21997	287	7/116
	NQQMHMMQQMQR	CL04.raw		1	0	53.33	2.3421e-05		0	29.4135	200	2	795.844	1590.68	3.61027	888	7/132
	NQQMHMMQQMQR	CL04.raw		1	0	36.34	0.00117113		0	11.4533	121	3	530.899	1590.68	4.56107	883	11/132
	EDMNGVEGDAIMTDSK	CL04.raw		1	0	28.29	0.0074749		0	35.867	37	2	856.364	1711.72	3.6149	2930	11/168
	REDMNGVEGDAIMTDSK	CL04.raw		1	0	50.71	4.28159e-05		1	21.5152	78	3	623.28	1867.83	5.60115	1956	13/192
	MPQTGLPGSPNAADAMGQNR	CL04.raw		1	0	24.42	0.0182224		0	6.56921	59	2	1006.97	2012.94	5.87772	3051	17/220
	MPQTGLPGSPNAADAmGQNR	CL04.raw	M16(Oxidation)	1	0	39.07	0.000624605		0	33.2089	98	3	676.983	2028.93	5.38293	2296	18/220
	AMNPAQFAGFQQQGPAAQQK	CL04.raw		1	0	45.86	0.000130799		0	36.4831	83	3	706.683	2118.03	7.09301	3470	17/220
	AMNPAQFAGFQQQGPAAQQK	CL04.raw		1	0	50.85	4.14577e-05		0	3.06802	84	2	1059.52	2118.03	7.7045	3481	18/220
	AmNPAQFAGFQQQGPAAQQK	CL04.raw	M2(Oxidation)	1	0	52.78	2.65831e-05		0	41.1148	47	3	712.014	2134.03	6.90578	2753	12/220
	TVLQNNTGGLSQQQIAQLQK	CL04.raw		1	0	58.54	7.05676e-06		0	11.0555	10	3	723.73	2169.18	6.53957	3267	9/216
	TVLQNNTGGLSQQQIAQLQK	CL04.raw		1	0	81.65	3.4483e-08		0	0	75	2	1085.09	2169.18	6.68646	3273	11/216
	AGMQTPGGQHGNHALQDYQMQLMLLEQQNK	CL04.raw		1	0	26.13	0.0122915		0	24.1448	21	4	842.403	3366.59	3.70089	3949	7/336
	LREQQHNQLLR	CL04.raw		1	0			3.14166	1	11.1481	200	3	478.938	1434.8	5.21997	287	0/0
	LREQQHNQLLR	CL04.raw		1	0			2.93457	1	44.2225	200	2	717.904	1434.8	5.3995	294	0/0
	NQQMHMMQQMQR	CL04.raw		1	0			3.14054	0	11.4533	121	3	530.899	1590.68	4.56107	883	0/0
	NQQMHMMQQMQR	CL04.raw		1	0			3.2473	0	29.4135	200	2	795.844	1590.68	3.61027	888	0/0
	REDMNGVEGDAIMTDSK	CL04.raw		1	0			3.54836	1	21.5152	78	3	623.28	1867.83	5.60115	1956	0/0
	MPQTGLPGSPNAADAmGQNR	CL04.raw	M16(Oxidation)	1	0			3.77943	0	33.2089	98	3	676.983	2028.93	5.38293	2296	0/0
	AmNPAQFAGFQQQGPAAQQK	CL04.raw	M2(Oxidation)	1	0			4.57557	0	41.1148	47	3	712.014	2134.03	6.90578	2753	0/0
	EDMNGVEGDAIMTDSK	CL04.raw		1	0			3.21362	0	35.867	37	2	856.364	1711.72	3.6149	2930	0/0
	MPQTGLPGSPNAADAMGQNR	CL04.raw		1	0			3.53632	0	6.56921	59	2	1006.97	2012.94	5.87772	3051	0/0
	TVLQNNTGGLSQQQIAQLQK	CL04.raw		1	0			4.29176	0	11.0555	10	3	723.73	2169.18	6.53957	3267	0/0
	TVLQNNTGGLSQQQIAQLQK	CL04.raw		1	0			4.1575	0	0	75	2	1085.09	2169.18	6.68646	3273	0/0
	AMNPAQFAGFQQQGPAAQQK	CL04.raw		1	0			4.90459	0	36.4831	83	3	706.683	2118.03	7.09301	3470	0/0
	AMNPAQFAGFQQQGPAAQQK	CL04.raw		1	0			4.44214	0	3.06802	84	2	1059.52	2118.03	7.7045	3481	0/0
	AMNPAQFAGFQQQGPAAQQK	CL04.raw		1	0			3.5686	0	0	178	2	1059.52	2118.03	5.86023	3536	0/0
	NGMVPANLQK	CL04_140204015045.raw		1	0	24.71	0.0107587		0	50.2083	159	2	536.285	1071.56	1.11094	3012	11/108
	LREQQHNQLLR	CL04_140204015045.raw		1	0	28.47	0.00526262		1	25.5975	200	2	717.901	1434.79	1.31574	225	11/116
	LREQQHNQLLR	CL04_140204015045.raw		1	0	26.77	0.00694247		1	35.0683	67	4	359.454	1434.8	2.23286	241	7/116
	QYLQHTQNMMR	CL04_140204015045.raw		1	0	23.61	0.0138599		0	7.70194	157	3	483.896	1449.67	-0.442247	1647	6/120
	QYLQHTQNMMR	CL04_140204015045.raw		1	0	38.11	0.000491768		0	12.7336	200	2	725.34	1449.67	0.451186	1664	7/120
	NQQMHMMQQMQR	CL04_140204015045.raw		1	0	25.8	0.00837068		0	0	111	3	530.897	1590.68	0.301955	1756	11/132
	REDMNGVEGDAIMTDSK	CL04_140204015045.raw		1	0	39.36	0.000368774		1	24.6608	96	3	623.278	1867.82	0.993682	4088	20/192
	REDMNGVEGDAIMTDSK	CL04_140204015045.raw		1	0	42.34	0.000185678		1	13.5228	200	2	934.415	1867.82	3.22293	4082	10/192
	MPQTGLPGSPNAADAMGQNR	CL04_140204015045.raw		1	0	71.26	2.38101e-07		0	8.24416	200	2	1006.97	2012.92	-1.76329	6296	25/220
	MPQTGLPGSPNAADAMGQNR	CL04_140204015045.raw		1	0	35.96	0.00080679		0	6.70033	200	2	1006.97	2012.93	0.723084	6357	13/220
	MPQTGLPGSPNAADAmGQNR	CL04_140204015045.raw	M16(Oxidation)	1	0	23.66	0.0137013		0	0	200	2	1014.96	2028.91	-4.11652	4861	5/220
	MPQTGLPGSPNAADAmGQNR	CL04_140204015045.raw	M16(Oxidation)	1	0	33.06	0.00157312		0	70.8382	200	3	676.981	2028.93	2.76577	4828	22/220
	AMNPAQFAGFQQQGPAAQQK	CL04_140204015045.raw		1	0	39.63	0.000359347		0	41.3083	148	3	706.678	2118.02	-0.0824027	7085	12/220
	AMNPAQFAGFQQQGPAAQQK	CL04_140204015045.raw		1	0	74.74	1.09115e-07		0	1.73836	40	2	1059.51	2118.02	1.24953	7128	13/220
	AMNPAQFAGFQQQGPAAQQK	CL04_140204015045.raw		1	0	65.65	8.84878e-07		0	0.715007	26	3	706.679	2118.02	1.47372	7159	12/220
	AmNPAQFAGFQQQGPAAQQK	CL04_140204015045.raw	M2(Oxidation)	1	0	55.36	9.89644e-06		0	22.8831	49	3	712.01	2134.02	0.899594	5679	20/220
	AmNPAQFAGFQQQGPAAQQK	CL04_140204015045.raw	M2(Oxidation)	1	0	26.31	0.00830287		0	4.4418	200	2	1067.51	2134.02	3.39418	5737	21/220
	TVLQNNTGGLSQQQIAQLQK	CL04_140204015045.raw		1	0	70.83	2.62882e-07		0	2.61643	118	2	1085.09	2169.16	0.608768	6828	21/216
	TVLQNNTGGLSQQQIAQLQK	CL04_140204015045.raw		1	0	47.98	5.06711e-05		0	27.1884	91	3	723.726	2169.16	1.05277	6814	17/216
	TVLQNNTGGLSQQQIAQLQK	CL04_140204015045.raw		1	0	46.26	7.52941e-05		0	24.8432	60	3	723.728	2169.17	2.74102	6893	10/216
	TSPQSQNAAPPTPQQANKPAPK	CL04_140204015045.raw		1	0	34.79	0.00122801		0	5.76172	90	3	753.389	2258.15	-0.0457886	1633	9/240
	TSPQSQNAAPPTPQQANKPAPK	CL04_140204015045.raw		1	0	29.35	0.0044135		0	10.527	91	3	753.389	2258.15	0.116384	1501	9/240
	TSPQSQNAAPPTPQQANKPAPK	CL04_140204015045.raw		1	0	35.17	0.00115554		0	0.729742	5	3	753.389	2258.15	0.197471	1565	11/240
	GSPAAMNFNGGQMPPDMAGGQFFMK	CL04_140204015045.raw		1	0	18.85	0.0414725		0	39.3802	200	3	863.378	2588.12	0.480327	11776	17/264
	AGMQTPGGQHGNHALQDYQMQLMLLEQQNK	CL04_140204015045.raw		1	0	23.15	0.0154085		0	1.70741	33	4	842.4	3366.58	-0.0700847	8486	12/336
	GMPDAMGGPNGMRPPSSNPAFSGPQMGQPIPAGAVNR	CL04_140204015045.raw		1	0	33.96	0.00127868		0	40.4673	74	4	912.929	3648.69	0.36267	9576	11/396
	GMPDAMGGPNGMRPPSSNPAFSGPQMGQPIPAGAVNR	CL04_140204015045.raw		1	0	41.94	0.000203592		0	14.6026	200	4	912.93	3648.7	1.63399	9530	15/396
	GMPDAMGGPNGMRPPSSNPAFSGPQmGQPIPAGAVNR	CL04_140204015045.raw	M26(Oxidation)	1	0	21.17	0.0243086		0	23.624	200	4	916.925	3664.68	-2.1153	8687	27/396
	GMPDAMGGPNGMRPPSSNPAFSGPQmGQPIPAGAVNR	CL04_140204015045.raw	M26(Oxidation)	1	0	23.22	0.0151621		0	84.3247	191	4	916.928	3664.69	0.682738	8718	20/396
	KQPAAAAAAANTAATPSSEAEHPPTTPTPSTPITPQHPSSFNK	CL04_140204015045.raw		1	0	33.65	0.00137329		1	1.22983	8	5	856.428	4278.11	1.17929	5550	35/504
	VPSGNWQQQQGQPMGPQQSPAQQPQSTGTPQTQNSMPPPQAPPAGANAAR	CL04_140204015045.raw		1	0	32	0.00200799		0	0	32	4	1290.61	5159.42	0.727081	7395	34/572
	VPSGNWQQQQGQPMGPQQSPAQQPQSTGTPQTQNSMPPPQAPPAGANAAR	CL04_140204015045.raw		1	0	46.82	6.61852e-05		0	0.845839	50	5	1032.69	5159.43	1.58805	7458	22/572
	LREQQHNQLLR	CL04_140204015045.raw		1	0			3.15071	1	55.1089	200	3	478.936	1434.79	1.64669	222	0/0
	LREQQHNQLLR	CL04_140204015045.raw		1	0			3.25548	1	25.5975	200	2	717.901	1434.79	1.31574	225	0/0
	LREQQHNQLLR	CL04_140204015045.raw		1	0			3.13735	1	17.2417	200	3	478.936	1434.79	0.625744	287	0/0
	QYLQHTQNMMR	CL04_140204015045.raw		1	0			2.98952	0	12.7336	200	2	725.34	1449.67	0.451186	1664	0/0
	REDMNGVEGDAIMTDSK	CL04_140204015045.raw		1	0			4.13063	1	13.5228	200	2	934.415	1867.82	3.22293	4082	0/0
	REDMNGVEGDAIMTDSK	CL04_140204015045.raw		1	0			4.97231	1	24.6608	96	3	623.278	1867.82	0.993682	4088	0/0
	MPQTGLPGSPNAADAmGQNR	CL04_140204015045.raw	M16(Oxidation)	1	0			4.10089	0	70.8382	200	3	676.981	2028.93	2.76577	4828	0/0
	MPQTGLPGSPNAADAmGQNR	CL04_140204015045.raw	M16(Oxidation)	1	0			3.42158	0	0	200	2	1014.96	2028.91	-4.11652	4861	0/0
	AmNPAQFAGFQQQGPAAQQK	CL04_140204015045.raw	M2(Oxidation)	1	0			6.62554	0	22.8831	49	3	712.01	2134.02	0.899594	5679	0/0
	AmNPAQFAGFQQQGPAAQQK	CL04_140204015045.raw	M2(Oxidation)	1	0			3.92887	0	4.4418	200	2	1067.51	2134.02	3.39418	5737	0/0
	ADGQPPMPGQQGLPPGTSPQGSR	CL04_140204015045.raw		1	0			3.22593	0	5.73273	200	3	754.032	2260.08	2.06994	5813	0/0
	ADGQPPMPGQQGLPPGTSPQGSR	CL04_140204015045.raw		1	0			3.22713	0	2.45733	40	3	754.031	2260.08	0.449601	5884	0/0
	MPQTGLPGSPNAADAMGQNR	CL04_140204015045.raw		1	0			5.77412	0	8.24416	200	2	1006.97	2012.92	-1.76329	6296	0/0
	MPQTGLPGSPNAADAMGQNR	CL04_140204015045.raw		1	0			3.78303	0	6.70033	200	2	1006.97	2012.93	0.723084	6357	0/0
	TVLQNNTGGLSQQQIAQLQK	CL04_140204015045.raw		1	0			5.16011	0	27.1884	91	3	723.726	2169.16	1.05277	6814	0/0
	TVLQNNTGGLSQQQIAQLQK	CL04_140204015045.raw		1	0			5.65892	0	2.61643	118	2	1085.09	2169.16	0.608768	6828	0/0
	TVLQNNTGGLSQQQIAQLQK	CL04_140204015045.raw		1	0			4.69072	0	24.8432	60	3	723.728	2169.17	2.74102	6893	0/0
	AMNPAQFAGFQQQGPAAQQK	CL04_140204015045.raw		1	0			5.42059	0	41.3083	148	3	706.678	2118.02	-0.0824027	7085	0/0
	AMNPAQFAGFQQQGPAAQQK	CL04_140204015045.raw		1	0			5.2108	0	1.73836	40	2	1059.51	2118.02	1.24953	7128	0/0
	AMNPAQFAGFQQQGPAAQQK	CL04_140204015045.raw		1	0			6.01757	0	0.715007	26	3	706.679	2118.02	1.47372	7159	0/0
	AGMQTPGGQHGNHALQDYQmQLMLLEQQNK	CL04_140204015045.raw	M20(Oxidation)	0.1248	0			5.53021	0	5.03516	137	4	846.403	3382.59	5.18667	8031	0/0
	AGMQTPGGQHGNHALQDYQMQLmLLEQQNK	CL04_140204015045.raw	M23(Oxidation)		0.1248			4.84244	0	5.03516	137	4	846.403	3382.59	5.18667	8031	0/0
	GQGQAMPGQPNSQALLMQNGLNPR	CL04_140204015045.raw		1	0			3.33983	0	43.0519	149	3	836.414	2507.23	1.39439	8286	0/0
	GSPAAMNFNGGQMPPDMAGGQFFMK	CL04_140204015045.raw		1	0			3.1229	0	39.3802	200	3	863.378	2588.12	0.480327	11776	0/0
	NDGNVNNIPETmINNLNTYIYDYFLK	CL04_140204015045.raw	M12(Oxidation)	1	0			3.19695	0	9.17858	200	3	1036.82	3108.46	-1.24927	15957	0/0
	NDGNVNNIPETmINNLNTYIYDYFLK	CL04_140204015045.raw	M12(Oxidation)	1	0			3.93798	0	0	142	3	1036.83	3108.46	-0.424591	15968	0/0
	NDGNVNNIPETmINNLNTYIYDYFLK	CL04_140204015045.raw	M12(Oxidation)	1	0			3.35129	0	11.5069	200	3	1036.82	3108.45	-4.548	16009	0/0
	NDGNVNNIPETmINNLNTYIYDYFLK	CL04_140204015045.raw	M12(Oxidation)	1	0			3.88367	0	11.0908	200	3	1036.83	3108.47	2.52068	16074	0/0
	LREQQHNQLLR	CL05.raw		1	0	44.11	0.000774384		1	54.4755	200	3	478.939	1434.8	7.32564	53	12/116
	NQQMHMMQQMQR	CL05.raw		1	0	28.35	0.0291714		0	55.5915	200	2	795.847	1590.69	6.98684	533	9/132
	NQQMHMMQQMQR	CL05.raw		1	0	42.55	0.00110906		0	12.0974	200	3	530.901	1590.69	7.32372	528	8/132
	AMNPAQFAGFQQQGPAAQQK	CL05.raw		1	0	33.9	0.00812749		0	0	99	2	1059.52	2118.03	6.78237	2765	11/220
	AMNPAQFAGFQQQGPAAQQK	CL05.raw		1	0	48.38	0.000289705		0	29.4336	37	3	706.683	2118.03	6.83365	2749	14/220
	AmNPAQFAGFQQQGPAAQQK	CL05.raw	M2(Oxidation)	1	0	30.05	0.0197223		0	21.6158	86	3	712.015	2134.03	7.24899	2057	10/220
	TVLQNNTGGLSQQQIAQLQK	CL05.raw		1	0	36.37	0.00460211		0	0	47	2	1085.09	2169.18	6.57391	2550	11/216
	TVLQNNTGGLSQQQIAQLQK	CL05.raw		1	0	61.49	1.41565e-05		0	27.0803	20	3	723.73	2169.18	6.7084	2540	11/216
	AGMQTPGGQHGNHALQDYQMQLMLLEQQNK	CL05.raw		1	0	31.66	0.0136131		0	15.7763	22	4	842.405	3366.6	6.23902	3213	7/336
	NQQMHMMQQMQR	CL05.raw		1	0			3.08185	0	12.0974	200	3	530.901	1590.69	7.32372	528	0/0
	NQQMHMMQQMQR	CL05.raw		1	0			3.60662	0	55.5915	200	2	795.847	1590.69	6.98684	533	0/0
	AmNPAQFAGFQQQGPAAQQK	CL05.raw	M2(Oxidation)	1	0			3.84465	0	21.6158	86	3	712.015	2134.03	7.24899	2057	0/0
	TVLQNNTGGLSQQQIAQLQK	CL05.raw		1	0			4.0603	0	27.0803	20	3	723.73	2169.18	6.7084	2540	0/0
	TVLQNNTGGLSQQQIAQLQK	CL05.raw		1	0			4.35582	0	0	47	2	1085.09	2169.18	6.57391	2550	0/0
	AMNPAQFAGFQQQGPAAQQK	CL05.raw		1	0			4.76278	0	29.4336	37	3	706.683	2118.03	6.83365	2749	0/0
	AMNPAQFAGFQQQGPAAQQK	CL05.raw		1	0			4.10882	0	0	99	2	1059.52	2118.03	6.78237	2765	0/0
	NDGNVNNIPETmINNLNTYIYDYFLK	CL05.raw	M12(Oxidation)	1	0			3.24617	0	23.3461	104	3	1036.83	3108.49	7.46869	6835	0/0
	LREQQHNQLLR	CL05_140204041711.raw		1	0	33	0.009999		1	48.6471	200	2	717.898	1434.79	-2.42772	155	9/116
	LREQQHNQLLR	CL05_140204041711.raw		1	0	34.51	0.00706247		1	29.8978	200	3	478.936	1434.79	-0.203773	150	7/116
	QYLQHTQNMMR	CL05_140204041711.raw		1	0	18.75	0.266046		0	1.71318	163	3	483.896	1449.67	0.44191	1351	11/120
	NQQMHMMQQMQR	CL05_140204041711.raw		1	0	31.7	0.0134883		0	7.59074	200	3	530.897	1590.68	0.992625	1423	13/132
	SIQVYAQNLALHHSR	CL05_140204041711.raw		1	0	22.52	0.111675		0	35.3571	192	4	434.985	1736.92	0.051159	3402	12/160
	MPQTGLPGSPNAADAMGQNR	CL05_140204041711.raw		1	0	66.07	4.93124e-06		0	5.88366	200	2	1006.97	2012.93	0.905013	5221	11/220
	AMNPAQFAGFQQQGPAAQQK	CL05_140204041711.raw		1	0	37.51	0.00353962		0	31.5632	200	3	706.677	2118.02	-0.601111	6042	10/220
	AMNPAQFAGFQQQGPAAQQK	CL05_140204041711.raw		1	0	50.52	0.000176993		0	3.78463	42	3	706.678	2118.02	0.868561	5939	18/220
	AmNPAQFAGFQQQGPAAQQK	CL05_140204041711.raw	M2(Oxidation)	1	0	58.93	2.55245e-05		0	79.1188	160	3	712.011	2134.02	1.67182	4652	11/220
	TVLQNNTGGLSQQQIAQLQK	CL05_140204041711.raw		1	0	58.57	2.77304e-05		0	15.0482	111	3	723.726	2169.16	0.377468	5672	13/216
	TVLQNNTGGLSQQQIAQLQK	CL05_140204041711.raw		1	0	69.52	2.22821e-06		0	0	120	2	1085.09	2169.17	1.73427	5683	12/216
	TSPQSQNAAPPTPQQANKPAPK	CL05_140204041711.raw		1	0	34.96	0.00636732		0	5.67092	84	3	753.389	2258.15	-0.370134	1272	16/240
	TSPQSQNAAPPTPQQANKPAPK	CL05_140204041711.raw		1	0	33.7	0.00851053		0	3.19445	200	3	753.389	2258.15	0.359643	1178	19/240
	ADGQPPMPGQQGLPPGTSPQGSR	CL05_140204041711.raw		1	0	21.43	0.143535		0	16.7724	200	2	1130.54	2260.08	1.21171	4825	10/252
	NDGNVNNIPETMINNLNTYIYDYFLK	CL05_140204041711.raw		1	0	23.13	0.0970413		0	0	175	3	1031.49	3092.47	0.0209875	16855	10/300
	NDGNVNNIPETmINNLNTYIYDYFLK	CL05_140204041711.raw	M12(Oxidation)	1	0	20.98	0.159205		0	8.16664	63	3	1036.83	3108.47	1.22476	14137	23/300
	NDGNVNNIPETmINNLNTYIYDYFLK	CL05_140204041711.raw	M12(Oxidation)	1	0	20.17	0.191848		0	35.8958	90	3	1036.83	3108.47	2.87411	14026	5/300
	GMPDAMGGPNGMRPPSSNPAFSGPQMGQPIPAGAVNR	CL05_140204041711.raw		1	0	34.49	0.00709507		0	11.8495	106	4	912.929	3648.69	-0.172624	8089	10/396
	VPSGNWQQQQGQPMGPQQSPAQQPQSTGTPQTQNSMPPPQAPPAGANAAR	CL05_140204041711.raw		1	0	22.98	0.100452		0	0	67	5	1032.69	5159.42	0.759965	6175	32/572
	VPSGNWQQQQGQPmGPQQSPAQQPQSTGTPQTQNSMPPPQAPPAGANAAR	CL05_140204041711.raw	M14(Oxidation)	1	0	23.5	0.0891162		0	4.92023	173	5	1035.9	5175.45	7.70749	5687	21/572
	LREQQHNQLLR	CL05_140204041711.raw		1	0			4.09045	1	29.8978	200	3	478.936	1434.79	-0.203773	150	0/0
	QYLQHTQNMMR	CL05_140204041711.raw		1	0			3.55378	0	1.71318	163	3	483.896	1449.67	0.44191	1351	0/0
	QYLQHTQNMMR	CL05_140204041711.raw		1	0			3.14262	0	6.11424	200	2	725.341	1449.67	1.54585	1363	0/0
	NQQMHMMQQMQR	CL05_140204041711.raw		1	0			3.22814	0	7.59074	200	3	530.897	1590.68	0.992625	1423	0/0
	AmNPAQFAGFQQQGPAAQQK	CL05_140204041711.raw	M2(Oxidation)	1	0			5.78252	0	79.1188	160	3	712.011	2134.02	1.67182	4652	0/0
	ADGQPPMPGQQGLPPGTSPQGSR	CL05_140204041711.raw		1	0			2.84931	0	16.7724	200	2	1130.54	2260.08	1.21171	4825	0/0
	ADGQPPMPGQQGLPPGTSPQGSR	CL05_140204041711.raw		1	0			3.66412	0	10.3928	180	3	754.032	2260.08	1.25977	4873	0/0
	MPQTGLPGSPNAADAMGQNR	CL05_140204041711.raw		1	0			4.8975	0	5.88366	200	2	1006.97	2012.93	0.905013	5221	0/0
	TVLQNNTGGLSQQQIAQLQK	CL05_140204041711.raw		1	0			4.76793	0	15.0482	111	3	723.726	2169.16	0.377468	5672	0/0
	TVLQNNTGGLSQQQIAQLQK	CL05_140204041711.raw		1	0			4.81882	0	0	120	2	1085.09	2169.17	1.73427	5683	0/0
	AMNPAQFAGFQQQGPAAQQK	CL05_140204041711.raw		1	0			5.63573	0	3.78463	42	3	706.678	2118.02	0.868561	5939	0/0
	AMNPAQFAGFQQQGPAAQQK	CL05_140204041711.raw		1	0			3.58128	0	31.5632	200	3	706.677	2118.02	-0.601111	6042	0/0
	NDGNVNNIPETmINNLNTYIYDYFLK	CL05_140204041711.raw	M12(Oxidation)	1	0			3.69427	0	8.16664	63	3	1036.83	3108.47	1.22476	14137	0/0
	NDGNVNNIPETMINNLNTYIYDYFLK	CL05_140204041711.raw		1	0			4.67549	0	0	175	3	1031.49	3092.47	0.0209875	16855	0/0
	LREQQHNQLLR	CL06.raw		1	0	54.45	1.38072e-05		1	4.20622	125	3	478.939	1434.8	6.11328	271	7/116
	LREQQHNQLLR	CL06.raw		1	0	50.83	3.17766e-05		1	9.31918	199	2	717.905	1434.8	6.76074	282	9/116
	QYLQHTQNMMR	CL06.raw		1	0	30.78	0.00321445		0	25.3509	103	2	725.344	1449.68	6.17712	833	6/120
	NQQMHMMQQMQR	CL06.raw		1	0	26.82	0.00800031		0	10.1704	156	3	530.901	1590.69	8.93526	878	12/132
	NQQMHMMQQMQR	CL06.raw		1	0	40.56	0.000338148		0	45.5432	200	2	795.849	1590.69	9.82622	882	14/132
	EDMNGVEGDAIMTDSK	CL06.raw		1	0	36.3	0.000901793		0	43.4531	33	2	856.366	1711.72	5.68301	3049	10/168
	SIQVYAQNLALHHSR	CL06.raw		1	0	44.16	0.000147607		0	39.414	72	2	868.97	1736.93	7.6568	1914	9/160
	MPQTGLPGSPNAADAMGQNR	CL06.raw		1	0	50.14	3.72483e-05		0	0	37	2	1006.98	2012.94	8.54598	3210	11/220
	AMNPAQFAGFQQQGPAAQQK	CL06.raw		1	0	37.05	0.000758765		0	18.1199	11	3	706.683	2118.03	6.83365	3727	16/220
	AMNPAQFAGFQQQGPAAQQK	CL06.raw		1	0	37.92	0.000621022		0	0	19	2	1059.52	2118.03	7.12817	3736	13/220
	AmNPAQFAGFQQQGPAAQQK	CL06.raw	M2(Oxidation)	1	0	38.6	0.000531015		0	24.6722	14	3	712.013	2134.02	5.27554	2846	16/220
	AmNPAQFAGFQQQGPAAQQK	CL06.raw	M2(Oxidation)	1	0	39.84	0.000399448		0	2.97182	50	2	1067.52	2134.03	7.05508	2861	22/220
	TVLQNNTGGLSQQQIAQLQK	CL06.raw		1	0	36.68	0.000826242		0	2.4166	33	2	1085.09	2169.18	6.34881	3473	10/216
	TVLQNNTGGLSQQQIAQLQK	CL06.raw		1	0	68.22	5.79572e-07		0	54.5337	40	3	723.73	2169.18	6.53957	3467	17/216
	ADGQPPMPGQQGLPPGTSPQGSR	CL06.raw		1	0	46.14	9.72882e-05		0	8.08001	67	2	1130.55	2260.1	7.80106	2909	14/252
	GQGQAMPGQPNSQALLMQNGLNPR	CL06.raw		1	0	38.91	0.000565526		0	23.6927	20	3	836.418	2507.24	6.57956	4375	15/272
	NDGNVNNIPETMINNLNTYIYDYFLK	CL06.raw		1	0	27.46	0.0069041		0	4.70739	102	3	1031.5	3092.49	6.41564	9705	8/300
	AGMQTPGGQHGNHALQDYQMQLMLLEQQNK	CL06.raw		1	0	22.12	0.0236106		0	16.0377	5	4	842.405	3366.6	5.65888	4308	8/336
	LREQQHNQLLR	CL06.raw		1	0			3.82195	1	9.31918	199	2	717.905	1434.8	6.76074	282	0/0
	QYLQHTQNMMR	CL06.raw		1	0			3.14511	0	8.48149	48	3	483.899	1449.68	6.18889	832	0/0
	QYLQHTQNMMR	CL06.raw		1	0			2.99821	0	25.3509	103	2	725.344	1449.68	6.17712	833	0/0
	NQQMHMMQQMQR	CL06.raw		1	0			3.33131	0	10.1704	156	3	530.901	1590.69	8.93526	878	0/0
	NQQMHMMQQMQR	CL06.raw		1	0			3.48254	0	45.5432	200	2	795.849	1590.69	9.82622	882	0/0
	SIQVYAQNLALHHSR	CL06.raw		1	0			3.00275	0	49.1393	54	3	579.65	1736.93	8.70324	1889	0/0
	SIQVYAQNLALHHSR	CL06.raw		1	0			3.49274	0	39.414	72	2	868.97	1736.93	7.6568	1914	0/0
	AmNPAQFAGFQQQGPAAQQK	CL06.raw	M2(Oxidation)	1	0			4.05235	0	24.6722	14	3	712.013	2134.02	5.27554	2846	0/0
	AmNPAQFAGFQQQGPAAQQK	CL06.raw	M2(Oxidation)	1	0			5.52798	0	2.97182	50	2	1067.52	2134.03	7.05508	2861	0/0
	ADGQPPMPGQQGLPPGTSPQGSR	CL06.raw		1	0			3.08122	0	23.3362	23	3	754.036	2260.09	6.44484	2878	0/0
	ADGQPPmPGQQGLPPGTSPQGSR	CL06.raw	M7(Oxidation)	1	0			3.20573	0	4.33545	52	3	759.368	2276.09	7.40011	2907	0/0
	ADGQPPMPGQQGLPPGTSPQGSR	CL06.raw		1	0			3.45299	0	8.08001	67	2	1130.55	2260.1	7.80106	2909	0/0
	MPQTGLPGSPNAADAMGQNR	CL06.raw		1	0			3.80236	0	0	37	2	1006.98	2012.94	8.54598	3210	0/0
	TVLQNNTGGLSQQQIAQLQK	CL06.raw		1	0			5.00876	0	54.5337	40	3	723.73	2169.18	6.53957	3467	0/0
	TVLQNNTGGLSQQQIAQLQK	CL06.raw		1	0			3.9394	0	2.4166	33	2	1085.09	2169.18	6.34881	3473	0/0
	AMNPAQFAGFQQQGPAAQQK	CL06.raw		1	0			5.23722	0	18.1199	11	3	706.683	2118.03	6.83365	3727	0/0
	AMNPAQFAGFQQQGPAAQQK	CL06.raw		1	0			5.03394	0	0	19	2	1059.52	2118.03	7.12817	3736	0/0
	GQGQAmPGQPNSQALLMQNGLNPR	CL06.raw	M6(Oxidation)	0.1429	0			4.3368	0	33.3251	42	3	841.751	2523.24	7.65811	3828	0/0
	GQGQAMPGQPNSQALLmQNGLNPR	CL06.raw	M17(Oxidation)		0.1429			3.72027	0	33.3251	42	3	841.751	2523.24	7.65811	3828	0/0
	AGMQTPGGQHGNHALQDYQMQLMLLEQQNK	CL06.raw		1	0			3.00901	0	4.23757	52	3	1122.87	3366.6	5.13712	4313	0/0
	GQGQAMPGQPNSQALLMQNGLNPR	CL06.raw		1	0			4.41593	0	23.6927	20	3	836.418	2507.24	6.57956	4375	0/0
	NDGNVNNIPETMINNLNTYIYDYFLK	CL06.raw		1	0			3.96093	0	4.70739	102	3	1031.5	3092.49	6.41564	9705	0/0
	NGMVPANLQK	CL06_140204064334.raw		1	0	24.46	0.0170622		0	27.2137	42	2	536.285	1071.56	0.883102	3260	10/108
	LREQQHNQLLR	CL06_140204064334.raw		1	0	35.93	0.00121628		1	30.4945	200	2	717.901	1434.79	1.4859	273	13/116
	LREQQHNQLLR	CL06_140204064334.raw		1	0	25.89	0.0122754		1	21.0905	34	4	359.454	1434.79	1.72239	281	7/116
	QYLQHTQNMMR	CL06_140204064334.raw		1	0	28.07	0.00743078		0	20.3228	56	3	483.896	1449.67	1.26291	1803	14/120
	QYLQHTQNMMR	CL06_140204064334.raw		1	0	33.75	0.00200925		0	9.01628	105	2	725.341	1449.67	1.46165	1755	8/120
	NQQMHMMQQMQR	CL06_140204064334.raw		1	0	43.32	0.000221837		0	24.8286	159	3	530.898	1590.68	2.02863	1840	9/132
	LENGPMNGQQLAPNGR	CL06_140204064334.raw		1	0	32.5	0.00267938		0	42.3989	200	2	848.417	1695.83	1.55202	4389	10/172
	EDMNGVEGDAImTDSK	CL06_140204064334.raw	M12(Oxidation)	0.6429	0	42.49	0.000268556		0	34.1447	73	2	864.36	1727.71	1.36688	4766	11/168
	EDmNGVEGDAIMTDSK	CL06_140204064334.raw	M3(Oxidation)		0.6429	15.35	0.139006		0	34.1447	73	2	864.36	1727.71	1.36688	4766	14/168
	SIQVYAQNLALHHSR	CL06_140204064334.raw		1	0	37.6	0.000828008		0	33.161	29	4	434.986	1736.92	2.22983	4508	8/160
	REDMNGVEGDAIMTDSK	CL06_140204064334.raw		1	0	45.78	0.000125902		1	34.3508	47	3	623.277	1867.82	0.797618	4450	15/192
	REDmNGVEGDAIMTDSK	CL06_140204064334.raw	M4(Oxidation)	1	0	25.8	0.0125324		1	33.6992	200	3	628.61	1883.82	2.58296	3014	10/192
	REDmNGVEGDAImTDSK	CL06_140204064334.raw	M4(Oxidation); M13(Oxidation)	1	0	41	0.000378472		1	8.39597	200	3	633.941	1899.81	1.44682	1640	19/192
	MPQTGLPGSPNAADAMGQNR	CL06_140204064334.raw		1	0	76.95	9.61688e-08		0	0	144	2	1006.97	2012.93	0.298583	7201	27/220
	MPQTGLPGSPNAADAMGQNR	CL06_140204064334.raw		1	0	23.93	0.0192768		0	0	200	2	1006.97	2012.93	1.39016	7287	9/220
	MPQTGLPGSPNAADAmGQNR	CL06_140204064334.raw	M16(Oxidation)	1	0	35.98	0.00120236		0	0	200	2	1014.97	2028.92	0.696706	5369	12/220
	AMNPAQFAGFQQQGPAAQQK	CL06_140204064334.raw		1	0	53.95	1.91882e-05		0	14.7754	27	3	706.678	2118.02	0.263402	8188	11/220
	AMNPAQFAGFQQQGPAAQQK	CL06_140204064334.raw		1	0	55.36	1.38687e-05		0	0.843609	10	3	706.679	2118.02	1.38727	8283	11/220
	AmNPAQFAGFQQQGPAAQQK	CL06_140204064334.raw	M2(Oxidation)	1	0	78.15	7.29515e-08		0	0	44	2	1067.51	2134.01	0.419676	6430	23/220
	AmNPAQFAGFQQQGPAAQQK	CL06_140204064334.raw	M2(Oxidation)	1	0	79.79	5.00074e-08		0	17.7184	20	3	712.01	2134.02	0.727987	6475	13/220
	AmNPAQFAGFQQQGPAAQQK	CL06_140204064334.raw	M2(Oxidation)	1	0	54.76	1.59233e-05		0	30.7648	38	3	712.01	2134.02	1.58602	6381	13/220
	TVLQNNTGGLSQQQIAQLQK	CL06_140204064334.raw		1	0	87.23	9.01642e-09		0	1.80408	32	2	1085.09	2169.16	0.383667	7853	10/216
	TVLQNNTGGLSQQQIAQLQK	CL06_140204064334.raw		1	0	56.59	1.0448e-05		0	10.48	6	3	723.726	2169.16	0.799533	7852	10/216
	TVLQNNTGGLSQQQIAQLQK	CL06_140204064334.raw		1	0	39.18	0.000575485		0	23.6075	16	3	723.727	2169.17	1.98131	7948	14/216
	TSPQSQNAAPPTPQQANKPAPK	CL06_140204064334.raw		1	0	25.16	0.0145223		0	32.2035	200	2	1129.57	2258.14	-4.58069	1625	13/240
	TSPQSQNAAPPTPQQANKPAPK	CL06_140204064334.raw		1	0	31.97	0.00302715		0	18.44	54	3	753.39	2258.16	1.41376	1580	10/240
	TSPQSQNAAPPTPQQANKPAPK	CL06_140204064334.raw		1	0	31.26	0.00356479		0	1.41606	4	3	753.39	2258.16	1.57594	1659	13/240
	ADGQPPMPGQQGLPPGTSPQGSR	CL06_140204064334.raw		1	0	28.18	0.00724493		0	0	10	3	754.031	2260.08	0.530618	6667	21/252
	ADGQPPMPGQQGLPPGTSPQGSR	CL06_140204064334.raw		1	0	30.79	0.00397223		0	22.8922	48	2	1130.54	2260.08	1.10369	6622	10/252
	ADGQPPMPGQQGLPPGTSPQGSR	CL06_140204064334.raw		1	0	39.2	0.000572841		0	0	95	2	1130.54	2260.08	2.07589	6741	10/252
	GQGQAMPGQPNSQALLMQNGLNPR	CL06_140204064334.raw		1	0	23.91	0.0193658		0	39.3514	109	3	836.411	2507.22	-2.91445	9588	12/272
	GQGQAMPGQPNSQALLMQNGLNPR	CL06_140204064334.raw		1	0	35.25	0.00142244		0	3.01568	75	3	836.413	2507.23	0.444988	9597	18/272
	GQGQAmPGQPNSQALLMQNGLNPR	CL06_140204064334.raw	M6(Oxidation)	1	0	39.67	0.000514084		0	19.2323	145	3	841.745	2523.22	0.764191	8439	21/272
	NDGNVNNIPETMINNLNTYIYDYFLK	CL06_140204064334.raw		1	0	22.85	0.0247192		0	30.1764	200	3	1031.5	3092.48	2.86307	20341	8/300
	NDGNVNNIPETMINNLNTYIYDYFLK	CL06_140204064334.raw		1	0	23.31	0.0222349		0	15.491	200	3	1031.5	3092.48	4.16568	20381	12/300
	NDGNVNNIPETmINNLNTYIYDYFLK	CL06_140204064334.raw	M12(Oxidation)	1	0	39.93	0.000484211		0	31.1994	200	3	1036.82	3108.45	-2.78082	17470	20/300
	NDGNVNNIPETmINNLNTYIYDYFLK	CL06_140204064334.raw	M12(Oxidation)	1	0	32.18	0.00288426		0	10.8314	60	3	1036.83	3108.46	0.0466534	17585	17/300
	NDGNVNNIPETmINNLNTYIYDYFLK	CL06_140204064334.raw	M12(Oxidation)	1	0	33.69	0.0020372		0	10.4001	67	3	1036.83	3108.47	1.81381	17496	20/300
	AGMQTPGGQHGNHALQDYQMQLMLLEQQNK	CL06_140204064334.raw		1	0	41.33	0.00035078		0	16.4351	115	3	1122.87	3366.58	1.87379	9807	23/336
	GMPDAMGGPNGMRPPSSNPAFSGPQMGQPIPAGAVNR	CL06_140204064334.raw		1	0	39.14	0.00058081		0	5.79665	66	4	912.93	3648.7	0.897964	10979	14/396
	GMPDAMGGPNGMRPPSSNPAFSGPQMGQPIPAGAVNR	CL06_140204064334.raw		1	0	41.28	0.000354841		0	17.2496	127	4	912.932	3648.7	3.17296	10951	16/396
	GMPDAMGGPNGMRPPSSNPAFSGPQmGQPIPAGAVNR	CL06_140204064334.raw	M26(Oxidation)	1	0	33.93	0.00192768		0	19.579	163	4	916.923	3664.67	-5.04659	10067	16/396
	GMPDAMGGPNGmRPPSSNPAFSGPQMGQPIPAGAVNR	CL06_140204064334.raw	M12(Oxidation)	0.05	0	40.06	0.000469931		0	27.1324	147	4	916.932	3664.71	5.54595	10163	9/396
	GMPDAmGGPNGMRPPSSNPAFSGPQMGQPIPAGAVNR	CL06_140204064334.raw	M6(Oxidation)	0.05	0	39.84	0.00049435		0	27.1324	147	4	916.932	3664.71	5.54595	10163	9/396
	GmPDAMGGPNGMRPPSSNPAFSGPQMGQPIPAGAVNR	CL06_140204064334.raw	M2(Oxidation)		0.05	38.18	0.000724493		0	27.1324	147	4	916.932	3664.71	5.54595	10163	9/396
	GMPDAMGGPNGMRPPSSNPAFSGPQmGQPIPAGAVNR	CL06_140204064334.raw	M26(Oxidation)		0.475	20.71	0.0404608		0	27.1324	147	4	916.932	3664.71	5.54595	10163	12/396
	LENGPmNGQQLAPNGRGQGQAMPGQPNSQALLMQNGLNPR	CL06_140204064334.raw	M6(Oxidation)	1	0	27.41	0.00865036		1	46.0613	153	4	1050.75	4199.99	-7.91968	11369	14/460
	KQPAAAAAAANTAATPSSEAEHPPTTPTPSTPITPQHPSSFNK	CL06_140204064334.raw		1	0	35.1	0.00147243		1	1.84449	10	4	1070.28	4278.11	0.055349	6267	24/504
	KQPAAAAAAANTAATPSSEAEHPPTTPTPSTPITPQHPSSFNK	CL06_140204064334.raw		1	0	22.81	0.0249479		1	0.527621	2	5	856.428	4278.11	1.32195	6203	18/504
	VPSGNWQQQQGQPMGPQQSPAQQPQSTGTPQTQNSMPPPQAPPAGANAAR	CL06_140204064334.raw		1	0	24.76	0.0159233		0	0	20	5	1032.69	5159.43	1.46975	8651	20/572
	VPSGNWQQQQGQPMGPQQSPAQQPQSTGTPQTQNSMPPPQAPPAGANAAR	CL06_140204064334.raw		1	0	21.62	0.0328121		0	0	7	4	1290.61	5159.43	1.67347	8619	9/572
	LREQQHNQLLR	CL06_140204064334.raw		1	0			3.65255	1	32.7859	200	3	478.937	1434.8	1.83811	261	0/0
	LREQQHNQLLR	CL06_140204064334.raw		1	0			2.9521	1	30.4945	200	2	717.901	1434.79	1.4859	273	0/0
	LREQQHNQLLR	CL06_140204064334.raw		1	0			3.597	1	29.7932	123	3	478.936	1434.79	1.32764	324	0/0
	TSPQSQNAAPPTPQQANKPAPK	CL06_140204064334.raw		1	0			3.20329	0	32.2035	200	2	1129.57	2258.14	-4.58069	1625	0/0
	REDmNGVEGDAImTDSK	CL06_140204064334.raw	M4(Oxidation); M13(Oxidation)	1	0			3.97466	1	8.39597	200	3	633.941	1899.81	1.44682	1640	0/0
	NQQMHMMQQMQR	CL06_140204064334.raw		1	0			3.47232	0	24.8286	159	3	530.898	1590.68	2.02863	1840	0/0
	LENGPMNGQQLAPNGR	CL06_140204064334.raw		1	0			3.89712	0	42.3989	200	2	848.417	1695.83	1.55202	4389	0/0
	REDMNGVEGDAIMTDSK	CL06_140204064334.raw		1	0			4.60951	1	34.3508	47	3	623.277	1867.82	0.797618	4450	0/0
	EDMNGVEGDAImTDSK	CL06_140204064334.raw	M12(Oxidation)	1	0			3.83826	0	34.1447	73	2	864.36	1727.71	1.36688	4766	0/0
	MPQTGLPGSPNAADAmGQNR	CL06_140204064334.raw	M16(Oxidation)	1	0			3.44902	0	0	200	2	1014.97	2028.92	0.696706	5369	0/0
	AmNPAQFAGFQQQGPAAQQK	CL06_140204064334.raw	M2(Oxidation)	1	0			6.02211	0	30.7648	38	3	712.01	2134.02	1.58602	6381	0/0
	AmNPAQFAGFQQQGPAAQQK	CL06_140204064334.raw	M2(Oxidation)	1	0			5.2919	0	0	44	2	1067.51	2134.01	0.419676	6430	0/0
	AmNPAQFAGFQQQGPAAQQK	CL06_140204064334.raw	M2(Oxidation)	1	0			7.32735	0	17.7184	20	3	712.01	2134.02	0.727987	6475	0/0
	ADGQPPMPGQQGLPPGTSPQGSR	CL06_140204064334.raw		1	0			3.53953	0	22.8922	48	2	1130.54	2260.08	1.10369	6622	0/0
	ADGQPPMPGQQGLPPGTSPQGSR	CL06_140204064334.raw		1	0			3.73142	0	0	95	2	1130.54	2260.08	2.07589	6741	0/0
	MPQTGLPGSPNAADAMGQNR	CL06_140204064334.raw		1	0			5.8609	0	0	144	2	1006.97	2012.93	0.298583	7201	0/0
	GQGQAmPGQPNSQALLmQNGLNPR	CL06_140204064334.raw	M6(Oxidation); M17(Oxidation)	1	0			4.02247	0	26.9639	101	3	847.076	2539.21	0.286152	7240	0/0
	MPQTGLPGSPNAADAMGQNR	CL06_140204064334.raw		1	0			3.67164	0	0	200	2	1006.97	2012.93	1.39016	7287	0/0
	TVLQNNTGGLSQQQIAQLQK	CL06_140204064334.raw		1	0			4.91644	0	10.48	6	3	723.726	2169.16	0.799533	7852	0/0
	TVLQNNTGGLSQQQIAQLQK	CL06_140204064334.raw		1	0			5.86832	0	1.80408	32	2	1085.09	2169.16	0.383667	7853	0/0
	TVLQNNTGGLSQQQIAQLQK	CL06_140204064334.raw		1	0			3.70256	0	23.6075	16	3	723.727	2169.17	1.98131	7948	0/0
	AMNPAQFAGFQQQGPAAQQK	CL06_140204064334.raw		1	0			5.70303	0	14.7754	27	3	706.678	2118.02	0.263402	8188	0/0
	AMNPAQFAGFQQQGPAAQQK	CL06_140204064334.raw		1	0			5.44569	0	0.843609	10	3	706.679	2118.02	1.38727	8283	0/0
	GQGQAmPGQPNSQALLMQNGLNPR	CL06_140204064334.raw	M6(Oxidation)	1	0			4.41074	0	19.2323	145	3	841.745	2523.22	0.764191	8439	0/0
	VPSGNWQQQQGQPMGPQQSPAQQPQSTGTPQTQNSMPPPQAPPAGANAAR	CL06_140204064334.raw		1	0			5.06543	0	0	7	4	1290.61	5159.43	1.67347	8619	0/0
	GQGQAMPGQPNSQALLMQNGLNPR	CL06_140204064334.raw		1	0			4.22576	0	39.3514	109	3	836.411	2507.22	-2.91445	9588	0/0
	GQGQAMPGQPNSQALLMQNGLNPR	CL06_140204064334.raw		1	0			4.4295	0	3.01568	75	3	836.413	2507.23	0.444988	9597	0/0
	AGMQTPGGQHGNHALQDYQMQLMLLEQQNK	CL06_140204064334.raw		1	0			3.37199	0	16.4351	115	3	1122.87	3366.58	1.87379	9807	0/0
	GSPAAMNFNGGQMPPDMAGGQFFMK	CL06_140204064334.raw		1	0			3.2614	0	49.1334	192	3	863.378	2588.12	0.409579	13273	0/0
	GSPAAMNFNGGQMPPDMAGGQFFMK	CL06_140204064334.raw		1	0			3.5537	0	31.5061	200	3	863.375	2588.11	-2.91561	13311	0/0
	NDGNVNNIPETmINNLNTYIYDYFLK	CL06_140204064334.raw	M12(Oxidation)	1	0			4.02813	0	31.1994	200	3	1036.82	3108.45	-2.78082	17470	0/0
	NDGNVNNIPETmINNLNTYIYDYFLK	CL06_140204064334.raw	M12(Oxidation)	1	0			4.1327	0	10.4001	67	3	1036.83	3108.47	1.81381	17496	0/0
	NDGNVNNIPETmINNLNTYIYDYFLK	CL06_140204064334.raw	M12(Oxidation)	1	0			3.3829	0	10.8314	60	3	1036.83	3108.46	0.0466534	17585	0/0
	NDGNVNNIPETmINNLNTYIYDYFLK	CL06_140204064334.raw	M12(Oxidation)	1	0			3.06991	0	47.74	200	3	1036.83	3108.46	-0.424591	17646	0/0
	NDGNVNNIPETMINNLNTYIYDYFLK	CL06_140204064334.raw		1	0			3.69665	0	23.6149	200	3	1031.49	3092.47	1.08677	20331	0/0
	NDGNVNNIPETMINNLNTYIYDYFLK	CL06_140204064334.raw		1	0			4.88855	0	30.1764	200	3	1031.5	3092.48	2.86307	20341	0/0
	NDGNVNNIPETMINNLNTYIYDYFLK	CL06_140204064334.raw		1	0			3.92996	0	15.491	200	3	1031.5	3092.48	4.16568	20381	0/0
	LREQQHNQLLR	CL07.raw		1	0	44.17	0.000763759		1	1.25265	200	3	478.939	1434.8	6.30471	47	6/116
	LREQQHNQLLR	CL07.raw		1	0	41.95	0.00127338		1	5.81469	200	2	717.905	1434.8	6.76074	55	9/116
	QYLQHTQNMMR	CL07.raw		1	0	42.37	0.001156		0	22.3914	104	2	725.345	1449.68	7.18757	528	8/120
	NQQMHMMQQMQR	CL07.raw		1	0	62.83	1.03982e-05		0	45.3048	200	2	795.847	1590.69	6.5264	551	10/132
	NQQMHMMQQMQR	CL07.raw		1	0	42.57	0.00110397		0	17.2544	200	3	530.9	1590.69	6.86328	550	11/132
	EDMNGVEGDAIMTDSK	CL07.raw		1	0	49.35	0.000231716		0	35.7169	97	2	856.369	1711.73	8.8208	2318	9/168
	REDMNGVEGDAIMTDSK	CL07.raw		1	0	22.09	0.123298		1	26.5529	86	3	623.281	1867.83	6.48342	1440	12/192
	MPQTGLPGSPNAADAMGQNR	CL07.raw		1	0	53.1	9.77139e-05		0	37.3764	66	2	1006.97	2012.94	6.48414	2465	10/220
	AMNPAQFAGFQQQGPAAQQK	CL07.raw		1	0	36.36	0.00461271		0	24.0066	16	3	706.683	2118.03	7.00655	2898	15/220
	AMNPAQFAGFQQQGPAAQQK	CL07.raw		1	0	25.18	0.060528		0	15.8748	59	3	706.684	2118.04	8.73555	3060	13/220
	AMNPAQFAGFQQQGPAAQQK	CL07.raw		1	0	64.15	7.67285e-06		0	1.04388	29	2	1059.52	2118.04	8.85717	2910	8/220
	AmNPAQFAGFQQQGPAAQQK	CL07.raw	M2(Oxidation)	1	0	48.79	0.000263607		0	17.7545	9	3	712.014	2134.03	7.16319	2194	14/220
	AmNPAQFAGFQQQGPAAQQK	CL07.raw	M2(Oxidation)	1	0	44.64	0.00068542		0	9.08503	55	2	1067.52	2134.03	9.11433	2206	7/220
	TVLQNNTGGLSQQQIAQLQK	CL07.raw		1	0	29.2	0.0239859		0	0	200	2	1085.09	2169.18	6.79901	2805	7/216
	TVLQNNTGGLSQQQIAQLQK	CL07.raw		1	0	72.94	1.01381e-06		0	39.2429	38	3	723.732	2169.18	8.48104	2681	18/216
	TVLQNNTGGLSQQQIAQLQK	CL07.raw		1	0	28.63	0.02735		0	30.4847	48	3	723.732	2169.18	9.32516	2834	19/216
	TVLQNNTGGLSQQQIAQLQK	CL07.raw		1	0	48.32	0.000293736		0	1.76954	13	2	1085.1	2169.18	9.50018	2699	10/216
	ADGQPPMPGQQGLPPGTSPQGSR	CL07.raw		1	0	27.83	0.0328819		0	9.32435	32	2	1130.55	2260.09	6.39678	2241	8/252
	ADGQPPMPGQQGLPPGTSPQGSR	CL07.raw		1	0	27.4	0.0363042		0	21.7598	23	3	754.036	2260.09	7.01196	2195	10/252
	NDGNVNNIPETmINNLNTYIYDYFLK	CL07.raw	M12(Oxidation)	1	0	25.78	0.0527177		0	2.13495	88	3	1036.83	3108.48	6.17279	6746	7/300
	AGMQTPGGQHGNHALQDYQMQLMLLEQQNK	CL07.raw		1	0	21.98	0.126461		0	6.55683	4	4	842.407	3366.61	8.55959	3381	8/336
	AGMQTPGGQHGNHALQDYQmQLmLLEQQNK	CL07.raw	M20(Oxidation); M23(Oxidation)	0.1852	0	26.85	0.0412056		0	1.06263	13	4	850.405	3398.6	9.10085	2952	7/336
	AGmQTPGGQHGNHALQDYQMQLmLLEQQNK	CL07.raw	M3(Oxidation); M23(Oxidation)		0.1852	22.36	0.115866		0	1.06263	13	4	850.405	3398.6	9.10085	2952	7/336
	AGmQTPGGQHGNHALQDYQmQLmLLEQQNK	CL07.raw	M3(Oxidation); M20(Oxidation); M23(Oxidation)	1	0	27.35	0.0367246		0	17.399	38	4	854.398	3414.57	1.96753	2689	6/336
	VPSGNWQQQQGQPMGPQQSPAQQPQSTGTPQTQNSMPPPQAPPAGANAAR	CL07.raw		1	0	23.02	0.0995306		0	0.309914	9	4	1290.62	5159.46	8.7713	2810	15/572
	LREQQHNQLLR	CL07.raw		1	0			3.95514	1	5.81469	200	2	717.905	1434.8	6.76074	55	0/0
	TSPQSQNAAPPTPQQANKPAPK	CL07.raw		1	0			3.63829	0	8.03637	73	3	753.395	2258.17	7.41411	376	0/0
	QYLQHTQNMmR	CL07.raw	M10(Oxidation)	0.0457	0			3.28172	0	40.141	200	2	733.341	1465.68	5.16494	521	0/0
	QYLQHTQNmMR	CL07.raw	M9(Oxidation)		0.0457			3.12937	0	40.141	200	2	733.341	1465.68	5.16494	521	0/0
	NQQMHMMQQMQR	CL07.raw		1	0			3.3764	0	17.2544	200	3	530.9	1590.69	6.86328	550	0/0
	NQQMHMMQQMQR	CL07.raw		1	0			4.01758	0	45.3048	200	2	795.847	1590.69	6.5264	551	0/0
	REDMNGVEGDAIMTDSK	CL07.raw		1	0			3.77288	1	26.5529	86	3	623.281	1867.83	6.48342	1440	0/0
	AmNPAQFAGFQQQGPAAQQK	CL07.raw	M2(Oxidation)	1	0			3.95436	0	17.7545	9	3	712.014	2134.03	7.16319	2194	0/0
	AmNPAQFAGFQQQGPAAQQK	CL07.raw	M2(Oxidation)	1	0			4.79771	0	9.08503	55	2	1067.52	2134.03	9.11433	2206	0/0
	ADGQPPMPGQQGLPPGTSPQGSR	CL07.raw		1	0			3.1803	0	9.32435	32	2	1130.55	2260.09	6.39678	2241	0/0
	EDMNGVEGDAIMTDSK	CL07.raw		1	0			3.20611	0	35.7169	97	2	856.369	1711.73	8.8208	2318	0/0
	ADGQPPMPGQQGLPPGTSPQGSR	CL07.raw		1	0			3.27067	0	19.5507	55	3	754.036	2260.09	7.49805	2349	0/0
	MPQTGLPGSPNAADAMGQNR	CL07.raw		1	0			4.32056	0	37.3764	66	2	1006.97	2012.94	6.48414	2465	0/0
	TVLQNNTGGLSQQQIAQLQK	CL07.raw		1	0			4.71625	0	39.2429	38	3	723.732	2169.18	8.48104	2681	0/0
	TVLQNNTGGLSQQQIAQLQK	CL07.raw		1	0			4.11236	0	1.76954	13	2	1085.1	2169.18	9.50018	2699	0/0
	TVLQNNTGGLSQQQIAQLQK	CL07.raw		1	0			3.51623	0	0	200	2	1085.09	2169.18	6.79901	2805	0/0
	TVLQNNTGGLSQQQIAQLQK	CL07.raw		1	0			3.78308	0	30.4847	48	3	723.732	2169.18	9.32516	2834	0/0
	AMNPAQFAGFQQQGPAAQQK	CL07.raw		1	0			4.19884	0	24.0066	16	3	706.683	2118.03	7.00655	2898	0/0
	AMNPAQFAGFQQQGPAAQQK	CL07.raw		1	0			4.91979	0	1.04388	29	2	1059.52	2118.04	8.85717	2910	0/0
	GQGQAMPGQPNSQALLmQNGLNPR	CL07.raw	M17(Oxidation)	0.164	0			3.72118	0	30.4613	55	3	841.753	2523.24	9.54485	2957	0/0
	GQGQAmPGQPNSQALLMQNGLNPR	CL07.raw	M6(Oxidation)		0.164			3.10823	0	30.4613	55	3	841.753	2523.24	9.54485	2957	0/0
	AMNPAQFAGFQQQGPAAQQK	CL07.raw		1	0			4.31252	0	15.3687	200	2	1059.52	2118.04	9.54877	3015	0/0
	AMNPAQFAGFQQQGPAAQQK	CL07.raw		1	0			4.01104	0	15.8748	59	3	706.684	2118.04	8.73555	3060	0/0
	GQGQAMPGQPNSQALLMQNGLNPR	CL07.raw		1	0			3.40578	0	22.5567	25	3	836.42	2507.25	8.77046	3427	0/0
	NGMVPANLQK	CL07_140204090958.raw		1	0	34.7	0.00676015		0	18.2563	17	2	536.285	1071.56	0.42743	2859	11/108
	LREQQHNQLLR	CL07_140204090958.raw		1	0	39.43	0.00227487		1	4.83338	129	2	717.901	1434.79	1.06051	158	8/116
	LREQQHNQLLR	CL07_140204090958.raw		1	0	38.18	0.00303359		1	11.8405	58	3	478.936	1434.79	1.26383	149	8/116
	LREQQHNQLLR	CL07_140204090958.raw		1	0	30.25	0.0188346		1	5.233	200	3	478.937	1434.8	1.96573	242	6/116
	QYLQHTQNMMR	CL07_140204090958.raw		1	0	24.87	0.0650065		0	1.16049	37	3	483.896	1449.67	1.19976	1414	12/120
	QYLQHTQNMMR	CL07_140204090958.raw		1	0	34.78	0.00663677		0	0	81	2	725.341	1449.67	1.29324	1431	6/120
	QYLQHTQNMMR	CL07_140204090958.raw		1	0	45.24	0.000596976		0	11.3063	200	2	725.343	1449.68	4.40882	1423	9/120
	QYLQHTQNMmR	CL07_140204090958.raw	M10(Oxidation)	1	0	22.71	0.106895		0	10.5103	162	3	489.228	1465.67	0.929004	917	13/120
	NQQMHMMQQMQR	CL07_140204090958.raw		1	0	42.56	0.00110651		0	61.0856	200	2	795.842	1590.68	0.540632	1514	9/132
	NQQMHMMQQMQR	CL07_140204090958.raw		1	0	29.28	0.0235481		0	16.2431	149	3	530.898	1590.68	1.45307	1602	9/132
	NQQMHMMQQMQR	CL07_140204090958.raw		1	0	37.66	0.00341945		0	62.7448	200	3	530.898	1590.68	1.91352	1502	8/132
	LENGPMNGQQLAPNGR	CL07_140204090958.raw		1	0	29.28	0.0235481		0	11.2689	163	2	848.413	1695.82	-2.47902	3806	8/172
	EDmNGVEGDAIMTDSK	CL07_140204090958.raw	M3(Oxidation)	0.2903	0	30.58	0.0174565		0	74.6636	62	2	864.359	1727.71	0.0244464	4170	9/168
	EDMNGVEGDAImTDSK	CL07_140204090958.raw	M12(Oxidation)		0.2903	22.14	0.121887		0	74.6636	62	2	864.359	1727.71	0.0244464	4170	10/168
	EDmNGVEGDAImTDSK	CL07_140204090958.raw	M3(Oxidation); M12(Oxidation)	1	0	50.71	0.000169417		0	25.4841	200	2	872.355	1743.7	-1.39997	2440	10/168
	REDMNGVEGDAIMTDSK	CL07_140204090958.raw		1	0	39.04	0.00248861		1	47.8491	82	3	623.275	1867.81	-3.71186	4460	7/192
	REDMNGVEGDAIMTDSK	CL07_140204090958.raw		1	0	18.29	0.295772		1	85.2258	47	3	623.278	1867.82	1.38581	4487	7/192
	ALVKDESIKLNTEPPTK	CL07_140204090958.raw		1	0	24.41	0.0722698		2	43.8267	102	3	628.353	1883.04	-2.50389	3863	10/180
	REDmNGVEGDAIMTDSK	CL07_140204090958.raw	M4(Oxidation)	1	0	38.75	0.00266046		1	33.0031	97	3	628.609	1883.81	0.347378	2550	20/192
	REDmNGVEGDAImTDSK	CL07_140204090958.raw	M4(Oxidation); M13(Oxidation)	1	0	45.28	0.000591502		1	17.4377	156	3	633.942	1899.81	2.507	1306	15/192
	MPQTGLPGSPNAADAMGQNR	CL07_140204090958.raw		1	0	53.42	9.0773e-05		0	0	29	2	1006.97	2012.93	1.08694	6330	10/220
	MPQTGLPGSPNAADAMGQNR	CL07_140204090958.raw		1	0	36.02	0.00498835		0	38.6251	20	3	671.648	2012.93	1.38348	6328	19/220
	MPQTGLPGSPNAADAmGQNR	CL07_140204090958.raw	M16(Oxidation)	1	0	52.58	0.000110143		0	4.06318	61	3	676.979	2028.92	-0.212397	4643	13/220
	MPQTGLPGSPNAADAmGQNR	CL07_140204090958.raw	M16(Oxidation)	1	0	64.42	7.21035e-06		0	13.1248	121	2	1014.97	2028.93	2.0805	4663	11/220
	mPQTGLPGSPNAADAMGQNR	CL07_140204090958.raw	M1(Oxidation)	1	0	38.72	0.0026789		0	66.8879	135	3	676.981	2028.93	2.40478	5221	24/220
	mPQTGLPGSPNAADAMGQNR	CL07_140204090958.raw	M1(Oxidation)	1	0	49.91	0.000203684		0	36.2256	200	3	676.982	2028.93	3.57799	5252	18/220
	AMNPAQFAGFQQQGPAAQQK	CL07_140204090958.raw		1	0	50.12	0.000194069		0	9.47581	55	3	706.678	2118.02	0.695659	7283	20/220
	AMNPAQFAGFQQQGPAAQQK	CL07_140204090958.raw		1	0	57.87	3.25804e-05		0	0	32	2	1059.51	2118.02	1.24953	7155	22/220
	AMNPAQFAGFQQQGPAAQQK	CL07_140204090958.raw		1	0	56.64	4.32471e-05		0	1.8227	8	3	706.679	2118.02	1.30082	7154	17/220
	AMNPAQFAGFQQQGPAAQQK	CL07_140204090958.raw		1	0	42.1	0.00123015		0	9.13189	122	3	706.68	2118.02	2.94338	7351	13/220
	EDMNGVEGDAIMTDSKDGDK	CL07_140204090958.raw		1	0	23.01	0.09976		1	13.4737	169	3	709.632	2126.88	-1.74167	4482	10/216
	AmNPAQFAGFQQQGPAAQQK	CL07_140204090958.raw	M2(Oxidation)	1	0	76.61	4.35468e-07		0	0	93	2	1067.51	2134.01	-1.75401	5619	12/220
	AmNPAQFAGFQQQGPAAQQK	CL07_140204090958.raw	M2(Oxidation)	1	0	70.11	1.94517e-06		0	19.6582	26	3	712.009	2134.01	-0.902276	5603	12/220
	AmNPAQFAGFQQQGPAAQQK	CL07_140204090958.raw	M2(Oxidation)	1	0	55.5	5.62285e-05		0	17.1019	64	3	712.009	2134.01	0.127365	5730	12/220
	AmNPAQFAGFQQQGPAAQQK	CL07_140204090958.raw	M2(Oxidation)	1	0	23.9	0.0812749		0	41.1046	200	3	712.01	2134.02	1.157	7020	13/220
	TVLQNNTGGLSQQQIAQLQK	CL07_140204090958.raw		1	0	74.38	7.27707e-07		0	0	200	2	1085.08	2169.16	0.0460152	6846	13/216
	TVLQNNTGGLSQQQIAQLQK	CL07_140204090958.raw		1	0	81.87	1.29705e-07		0	1.07206	20	2	1085.09	2169.16	0.383667	6854	12/216
	TVLQNNTGGLSQQQIAQLQK	CL07_140204090958.raw		1	0	51.81	0.000131509		0	15.248	29	3	723.726	2169.16	0.799533	6840	21/216
	TVLQNNTGGLSQQQIAQLQK	CL07_140204090958.raw		1	0	60.78	1.66708e-05		0	17.7173	17	3	723.727	2169.17	1.8969	6961	16/216
	TSPQSQNAAPPTPQQANKPAPK	CL07_140204090958.raw		1	0	34.26	0.00748095		0	45.7893	200	2	1129.58	2258.15	-1.8778	1288	7/240
	TSPQSQNAAPPTPQQANKPAPK	CL07_140204090958.raw		1	0	34.05	0.00785157		0	0	27	3	753.39	2258.16	1.25159	1402	16/240
	TSPQSQNAAPPTPQQANKPAPK	CL07_140204090958.raw		1	0	41.12	0.00154155		0	1.7213	1	3	753.39	2258.16	1.57594	1294	20/240
	TSPQSQNAAPPTPQQANKPAPK	CL07_140204090958.raw		1	0	25.94	0.0508109		0	8.87841	148	3	753.39	2258.16	1.65702	1634	16/240
	ADGQPPMPGQQGLPPGTSPQGSR	CL07_140204090958.raw		1	0	33.05	0.00988454		0	1.71799	9	3	754.031	2260.08	0.692653	5871	18/252
	ADGQPPmPGQQGLPPGTSPQGSR	CL07_140204090958.raw	M7(Oxidation)	1	0	32.09	0.0123298		0	0	200	2	1138.54	2276.08	1.39929	4368	12/252
	GQGQAMPGQPNSQALLMQNGLNPR	CL07_140204090958.raw		1	0	63.29	9.35312e-06		0	72.7416	23	3	836.414	2507.23	1.46742	8403	16/272
	GQGQAmPGQPNSQALLMQNGLNPR	CL07_140204090958.raw	M6(Oxidation)	1	0	30.15	0.0192733		0	22.8147	91	3	841.746	2523.22	1.1996	7336	21/272
	GSPAAMNFNGGQMPPDMAGGQFFMK	CL07_140204090958.raw		1	0	41.46	0.00142547		0	22.2643	107	3	863.378	2588.12	-0.368654	11811	17/264
	GSPAAMNFNGGQMPPDMAGGQFFMK	CL07_140204090958.raw		1	0	15.81	0.523548		0	53.8659	90	3	863.378	2588.12	0.0558369	11763	15/264
	GSPAAMNFNGGQMPPDMAGGQFFmK	CL07_140204090958.raw	M24(Oxidation)	0.5143	0	34.85	0.00653065		0	26.6258	200	3	868.711	2604.12	1.8441	10928	21/264
	GSPAAMNFNGGQMPPDmAGGQFFMK	CL07_140204090958.raw	M17(Oxidation)		0.5143	16.57	0.439498		0	26.6258	200	3	868.711	2604.12	1.8441	10928	14/264
	AGMQTPGGQHGNHALQDYQMQLMLLEQQNK	CL07_140204090958.raw		1	0	21.9	0.128812		0	0	73	4	842.402	3366.59	2.39555	8705	9/336
	AGMQTPGGQHGNHALQDYQmQLmLLEQQNK	CL07_140204090958.raw	M20(Oxidation); M23(Oxidation)	1	0	36.63	0.00433468		0	6.39506	200	3	1133.52	3398.56	-2.94566	7650	13/336
	AGmQTPGGQHGNHALQDYQMQLmLLEQQNK	CL07_140204090958.raw	M3(Oxidation); M23(Oxidation)	1	0	19.09	0.246012		0	11.4481	10	4	850.396	3398.56	-1.2435	7620	15/336
	GMPDAMGGPNGMRPPSSNPAFSGPQMGQPIPAGAVNR	CL07_140204090958.raw		1	0	42.85	0.00103504		0	25.5735	114	4	912.926	3648.68	-3.11675	9629	11/396
	GMPDAMGGPNGMRPPSSNPAFSGPQMGQPIPAGAVNR	CL07_140204090958.raw		1	0	25.61	0.0548222		0	82.1438	31	4	912.929	3648.7	0.697229	9635	6/396
	GMPDAMGGPNGMRPPSSNPAFSGPQmGQPIPAGAVNR	CL07_140204090958.raw	M26(Oxidation)	1	0	46.49	0.000447669		0	2.05738	37	4	916.928	3664.69	0.14978	8794	16/396
	GMPDAMGGPNGmRPPSSNPAFSGPQMGQPIPAGAVNR	CL07_140204090958.raw	M12(Oxidation)	0.1389	0	36.33	0.00464469		0	0	102	4	916.931	3664.7	3.54738	8703	22/396
	GMPDAmGGPNGMRPPSSNPAFSGPQMGQPIPAGAVNR	CL07_140204090958.raw	M6(Oxidation)		0.1389	30.78	0.0166708		0	0	102	4	916.931	3664.7	3.54738	8703	21/396
	GmPDAMGGPNGMRPPSSNPAFSGPQMGQPIPAGAVNR	CL07_140204090958.raw	M2(Oxidation)		0.1389	30.78	0.0166708		0	0	102	4	916.931	3664.7	3.54738	8703	21/396
	VPSGNWQQQQGQPMGPQQSPAQQPQSTGTPQTQNSMPPPQAPPAGANAAR	CL07_140204090958.raw		1	0	25.85	0.0518748		0	6.02373	81	6	860.743	5159.42	-0.0825603	7466	31/572
	VPSGNWQQQQGQPMGPQQSPAQQPQSTGTPQTQNSMPPPQAPPAGANAAR	CL07_140204090958.raw		1	0	19.54	0.221797		0	0.751672	11	5	1032.69	5159.42	0.405069	7420	10/572
	VPSGNWQQQQGQPMGPQQSPAQQPQSTGTPQTQNSMPPPQAPPAGANAAR	CL07_140204090958.raw		1	0	30.38	0.0182792		0	0	9	4	1290.61	5159.43	2.05202	7419	13/572
	VPSGNWQQQQGQPMGPQQSPAQQPQSTGTPQTQNSmPPPQAPPAGANAAR	CL07_140204090958.raw	M36(Oxidation)	1	0	36.71	0.00425556		0	0	103	5	1035.89	5175.41	-0.665685	6663	16/572
	VPSGNWQQQQGQPmGPQQSPAQQPQSTGTPQTQNSMPPPQAPPAGANAAR	CL07_140204090958.raw	M14(Oxidation)	1	0	27.01	0.0397152		0	6.15447	54	5	1035.89	5175.43	2.04677	6947	23/572
	LREQQHNQLLR	CL07_140204090958.raw		1	0			3.53496	1	11.8405	58	3	478.936	1434.79	1.26383	149	0/0
	LREQQHNQLLR	CL07_140204090958.raw		1	0			3.92414	1	4.83338	129	2	717.901	1434.79	1.06051	158	0/0
	LREQQHNQLLR	CL07_140204090958.raw		1	0			3.35912	1	5.233	200	3	478.937	1434.8	1.96573	242	0/0
	TSPQSQNAAPPTPQQANKPAPK	CL07_140204090958.raw		1	0			3.71458	0	45.7893	200	2	1129.58	2258.15	-1.8778	1288	0/0
	REDmNGVEGDAImTDSK	CL07_140204090958.raw	M4(Oxidation); M13(Oxidation)	1	0			4.40948	1	17.4377	156	3	633.942	1899.81	2.507	1306	0/0
	QYLQHTQNMMR	CL07_140204090958.raw		1	0			3.39483	0	11.3063	200	2	725.343	1449.68	4.40882	1423	0/0
	QYLQHTQNMMR	CL07_140204090958.raw		1	0			3.1246	0	0	81	2	725.341	1449.67	1.29324	1431	0/0
	NQQMHMMQQMQR	CL07_140204090958.raw		1	0			4.07653	0	62.7448	200	3	530.898	1590.68	1.91352	1502	0/0
	NQQMHMMQQMQR	CL07_140204090958.raw		1	0			3.88573	0	61.0856	200	2	795.842	1590.68	0.540632	1514	0/0
	NQQMHMMQQMQR	CL07_140204090958.raw		1	0			3.405	0	16.2431	149	3	530.898	1590.68	1.45307	1602	0/0
	EDmNGVEGDAImTDSK	CL07_140204090958.raw	M3(Oxidation); M12(Oxidation)	1	0			3.70677	0	25.4841	200	2	872.355	1743.7	-1.39997	2440	0/0
	REDmNGVEGDAIMTDSK	CL07_140204090958.raw	M4(Oxidation)	0.181	0			4.19973	1	33.0031	97	3	628.609	1883.81	0.347378	2550	0/0
	REDMNGVEGDAImTDSK	CL07_140204090958.raw	M13(Oxidation)		0.181			3.44436	1	33.0031	97	3	628.609	1883.81	0.347378	2550	0/0
	LENGPMNGQQLAPNGR	CL07_140204090958.raw		1	0			3.40548	0	11.2689	163	2	848.413	1695.82	-2.47902	3806	0/0
	ALVKDESIKLNTEPPTK	CL07_140204090958.raw		1	0			3.53631	2	43.8267	102	3	628.353	1883.04	-2.50389	3863	0/0
	EDmNGVEGDAIMTDSK	CL07_140204090958.raw	M3(Oxidation)	0.0056	0			3.54766	0	74.6636	62	2	864.359	1727.71	0.0244464	4170	0/0
	EDMNGVEGDAImTDSK	CL07_140204090958.raw	M12(Oxidation)		0.0056			3.52585	0	74.6636	62	2	864.359	1727.71	0.0244464	4170	0/0
	ADGQPPmPGQQGLPPGTSPQGSR	CL07_140204090958.raw	M7(Oxidation)	1	0			3.7329	0	0	200	2	1138.54	2276.08	1.39929	4368	0/0
	REDMNGVEGDAIMTDSK	CL07_140204090958.raw		1	0			3.37385	1	47.8491	82	3	623.275	1867.81	-3.71186	4460	0/0
	REDMNGVEGDAIMTDSK	CL07_140204090958.raw		1	0			3.37188	1	85.2258	47	3	623.278	1867.82	1.38581	4487	0/0
	MPQTGLPGSPNAADAmGQNR	CL07_140204090958.raw	M16(Oxidation)	1	0			5.20264	0	4.06318	61	3	676.979	2028.92	-0.212397	4643	0/0
	MPQTGLPGSPNAADAmGQNR	CL07_140204090958.raw	M16(Oxidation)	1	0			4.35175	0	13.1248	121	2	1014.97	2028.93	2.0805	4663	0/0
	mPQTGLPGSPNAADAMGQNR	CL07_140204090958.raw	M1(Oxidation)	1	0			4.31942	0	66.8879	135	3	676.981	2028.93	2.40478	5221	0/0
	mPQTGLPGSPNAADAMGQNR	CL07_140204090958.raw	M1(Oxidation)	1	0			4.10176	0	36.2256	200	3	676.982	2028.93	3.57799	5252	0/0
	AmNPAQFAGFQQQGPAAQQK	CL07_140204090958.raw	M2(Oxidation)	1	0			6.56345	0	19.6582	26	3	712.009	2134.01	-0.902276	5603	0/0
	AmNPAQFAGFQQQGPAAQQK	CL07_140204090958.raw	M2(Oxidation)	1	0			5.76935	0	0	93	2	1067.51	2134.01	-1.75401	5619	0/0
	AmNPAQFAGFQQQGPAAQQK	CL07_140204090958.raw	M2(Oxidation)	1	0			6.06047	0	17.1019	64	3	712.009	2134.01	0.127365	5730	0/0
	GQGQAmPGQPNSQALLmQNGLNPR	CL07_140204090958.raw	M6(Oxidation); M17(Oxidation)	1	0			4.0564	0	27.9832	112	3	847.076	2539.21	0.286152	6298	0/0
	MPQTGLPGSPNAADAMGQNR	CL07_140204090958.raw		1	0			4.64237	0	38.6251	20	3	671.648	2012.93	1.38348	6328	0/0
	MPQTGLPGSPNAADAMGQNR	CL07_140204090958.raw		1	0			4.25085	0	0	29	2	1006.97	2012.93	1.08694	6330	0/0
	TVLQNNTGGLSQQQIAQLQK	CL07_140204090958.raw		1	0			3.90525	0	15.248	29	3	723.726	2169.16	0.799533	6840	0/0
	TVLQNNTGGLSQQQIAQLQK	CL07_140204090958.raw		1	0			4.30607	0	0	200	2	1085.08	2169.16	0.0460152	6846	0/0
	TVLQNNTGGLSQQQIAQLQK	CL07_140204090958.raw		1	0			3.65152	0	1.07206	20	2	1085.09	2169.16	0.383667	6854	0/0
	TVLQNNTGGLSQQQIAQLQK	CL07_140204090958.raw		1	0			4.27931	0	17.7173	17	3	723.727	2169.17	1.8969	6961	0/0
	AmNPAQFAGFQQQGPAAQQK	CL07_140204090958.raw	M2(Oxidation)	1	0			4.34539	0	41.1046	200	3	712.01	2134.02	1.157	7020	0/0
	AMNPAQFAGFQQQGPAAQQK	CL07_140204090958.raw		1	0			4.61434	0	1.8227	8	3	706.679	2118.02	1.30082	7154	0/0
	AMNPAQFAGFQQQGPAAQQK	CL07_140204090958.raw		1	0			5.71263	0	0	32	2	1059.51	2118.02	1.24953	7155	0/0
	AMNPAQFAGFQQQGPAAQQK	CL07_140204090958.raw		1	0			5.32171	0	9.47581	55	3	706.678	2118.02	0.695659	7283	0/0
	GQGQAmPGQPNSQALLMQNGLNPR	CL07_140204090958.raw	M6(Oxidation)	1	0			4.80746	0	22.8147	91	3	841.746	2523.22	1.1996	7336	0/0
	AMNPAQFAGFQQQGPAAQQK	CL07_140204090958.raw		1	0			4.48013	0	9.13189	122	3	706.68	2118.02	2.94338	7351	0/0
	AGMQTPGGQHGNHALQDYQmQLmLLEQQNK	CL07_140204090958.raw	M20(Oxidation); M23(Oxidation)	1	0			5.78528	0	6.39506	200	3	1133.52	3398.56	-2.94566	7650	0/0
	GQGQAMPGQPNSQALLMQNGLNPR	CL07_140204090958.raw		1	0			4.53845	0	72.7416	23	3	836.414	2507.23	1.46742	8403	0/0
	GSPAAMNFNGGQmPPDMAGGQFFMK	CL07_140204090958.raw	M13(Oxidation)	0.006	0			3.35659	0	20.8245	200	3	868.708	2604.11	-1.39033	10626	0/0
	GSPAAmNFNGGQMPPDMAGGQFFMK	CL07_140204090958.raw	M6(Oxidation)		0.006			3.33998	0	20.8245	200	3	868.708	2604.11	-1.39033	10626	0/0
	GSPAAMNFNGGQmPPDMAGGQFFMK	CL07_140204090958.raw	M13(Oxidation)	1	0			3.44421	0	14.77	200	3	868.715	2604.13	6.13322	10737	0/0
	GSPAAMNFNGGQMPPDMAGGQFFMK	CL07_140204090958.raw		1	0			3.56667	0	22.2643	107	3	863.378	2588.12	-0.368654	11811	0/0
	GSPAAMNFNGGQMPPDMAGGQFFMK	CL07_140204090958.raw		1	0			3.56053	0	34.6455	200	3	863.381	2588.13	3.94699	11877	0/0
	LREQQHNQLLR	CL08.raw		1	0	66.59	6.46877e-07		1	21.641	200	3	478.939	1434.8	6.04948	283	8/116
	LREQQHNQLLR	CL08.raw		1	0	45.71	7.92177e-05		1	21.2751	200	2	717.904	1434.8	6.25027	291	13/116
	LREQQHNQLLR	CL08.raw		1	0	42.71	0.00015806		1	54.9376	200	3	478.939	1434.8	6.94279	381	12/116
	QYLQHTQNMMR	CL08.raw		1	0	33.09	0.0014232		0	22.8905	105	2	725.344	1449.68	6.00871	850	6/120
	NQQMHMMQQMQR	CL08.raw		1	0	45.65	7.89343e-05		0	19.9878	145	2	795.847	1590.69	6.44966	893	6/132
	NQQMHMMQQMQR	CL08.raw		1	0	51.96	1.84614e-05		0	33.215	200	3	530.9	1590.69	6.74817	886	12/132
	EDMNGVEGDAIMTDSK	CL08.raw		1	0	39.26	0.000343768		0	41.3744	43	2	856.368	1711.73	7.96504	2930	10/168
	REDMNGVEGDAIMTDSK	CL08.raw		1	0	35.86	0.000752083		1	33.1303	118	3	623.282	1867.83	8.346	1899	8/192
	MPQTGLPGSPNAADAMGQNR	CL08.raw		1	0	28.15	0.0044388		0	0	33	2	1006.98	2012.94	7.51506	3071	9/220
	AMNPAQFAGFQQQGPAAQQK	CL08.raw		1	0	48	5.8641e-05		0	34.8991	15	3	706.683	2118.03	7.17946	3533	16/220
	AMNPAQFAGFQQQGPAAQQK	CL08.raw		1	0	42.5	0.000194008		0	1.43978	26	2	1059.52	2118.04	8.28084	3544	11/220
	AmNPAQFAGFQQQGPAAQQK	CL08.raw	M2(Oxidation)	1	0	44.11	0.000149438		0	5.35637	71	2	1067.52	2134.03	7.7415	2754	10/220
	AmNPAQFAGFQQQGPAAQQK	CL08.raw	M2(Oxidation)	1	0	61.79	2.81442e-06		0	31.1698	30	3	712.016	2134.03	9.05083	2743	10/220
	TSPQSQNAAPPTPQQANKPAPK	CL08.raw		1	0	25.17	0.0106431		0	0	189	2	1129.59	2258.17	6.1227	730	7/240
	NDGNVNNIPETmINNLNTYIYDYFLK	CL08.raw	M12(Oxidation)	1	0	23.27	0.0136542		0	39.2764	143	3	1036.83	3108.47	3.10973	8028	8/300
	AGmQTPGGQHGNHALQDYQmQLmLLEQQNK	CL08.raw	M3(Oxidation); M20(Oxidation); M23(Oxidation)	1	0	29.48	0.00326788		0	5.94198	31	4	854.401	3414.58	6.32898	3317	7/336
	LREQQHNQLLR	CL08.raw		1	0			3.40035	1	21.641	200	3	478.939	1434.8	6.04948	283	0/0
	LREQQHNQLLR	CL08.raw		1	0			4.15497	1	21.2751	200	2	717.904	1434.8	6.25027	291	0/0
	QYLQHTQNMMR	CL08.raw		1	0			3.05952	0	7.87689	54	3	483.899	1449.68	6.06259	849	0/0
	QYLQHTQNMMR	CL08.raw		1	0			3.29747	0	22.8905	105	2	725.344	1449.68	6.00871	850	0/0
	NQQMHMMQQMQR	CL08.raw		1	0			3.55351	0	33.215	200	3	530.9	1590.69	6.74817	886	0/0
	NQQMHMMQQMQR	CL08.raw		1	0			3.99038	0	19.9878	145	2	795.847	1590.69	6.44966	893	0/0
	REDMNGVEGDAIMTDSK	CL08.raw		1	0			3.13898	1	33.1303	118	3	623.282	1867.83	8.346	1899	0/0
	ADGQPPmPGQQGLPPGTSPQGSR	CL08.raw	M7(Oxidation)	1	0			3.65737	0	40.5537	24	3	759.369	2276.09	9.08949	2069	0/0
	AmNPAQFAGFQQQGPAAQQK	CL08.raw	M2(Oxidation)	1	0			3.67146	0	31.1698	30	3	712.016	2134.03	9.05083	2743	0/0
	AmNPAQFAGFQQQGPAAQQK	CL08.raw	M2(Oxidation)	1	0			4.51367	0	5.35637	71	2	1067.52	2134.03	7.7415	2754	0/0
	ADGQPPMPGQQGLPPGTSPQGSR	CL08.raw		1	0			3.56228	0	26.7476	50	3	754.037	2260.1	8.95634	2765	0/0
	EDMNGVEGDAIMTDSK	CL08.raw		1	0			3.65897	0	41.3744	43	2	856.368	1711.73	7.96504	2930	0/0
	ADGQPPMPGQQGLPPGTSPQGSR	CL08.raw		1	0			3.08089	0	40.6031	71	3	754.036	2260.09	7.66009	2934	0/0
	MPQTGLPGSPNAADAMGQNR	CL08.raw		1	0			3.35386	0	0	33	2	1006.98	2012.94	7.51506	3071	0/0
	AMNPAQFAGFQQQGPAAQQK	CL08.raw		1	0			5.3974	0	34.8991	15	3	706.683	2118.03	7.17946	3533	0/0
	AMNPAQFAGFQQQGPAAQQK	CL08.raw		1	0			4.37287	0	1.43978	26	2	1059.52	2118.04	8.28084	3544	0/0
	GQGQAMPGQPNSQALLmQNGLNPR	CL08.raw	M17(Oxidation)	0.0054	0			3.66799	0	39.0798	71	3	841.753	2523.24	9.54485	3599	0/0
	GQGQAmPGQPNSQALLMQNGLNPR	CL08.raw	M6(Oxidation)		0.0054			3.64666	0	39.0798	71	3	841.753	2523.24	9.54485	3599	0/0
	NDGNVNNIPETmINNLNTYIYDYFLK	CL08.raw	M12(Oxidation)	1	0			3.95609	0	39.2764	143	3	1036.83	3108.47	3.10973	8028	0/0
	LREQQHNQLLR	CL08_140204113621.raw		1	0	26.97	0.00743364		1	17.9113	111	4	359.454	1434.79	0.1059	244	12/116
	LREQQHNQLLR	CL08_140204113621.raw		1	0	38.28	0.000549796		1	11.1296	200	2	717.9	1434.79	0.37988	229	10/116
	LREQQHNQLLR	CL08_140204113621.raw		1	0	29.31	0.00386824		1	21.9465	200	3	478.937	1434.8	2.85905	220	7/116
	LENGPMNGQQLAPNGR	CL08_140204113621.raw		1	0	34.38	0.00147725		0	0	200	2	848.419	1695.83	4.86322	3555	7/172
	EDMNGVEGDAImTDSK	CL08_140204113621.raw	M12(Oxidation)	1	0	31.38	0.00139984		0	36.1766	200	2	864.357	1727.71	-2.44846	3830	11/168
	REDMNGVEGDAIMTDSK	CL08_140204113621.raw		1	0	32.03	0.00120525		1	40.7308	200	3	623.279	1867.82	3.73856	3592	14/192
	MPQTGLPGSPNAADAMGQNR	CL08_140204113621.raw		1	0	50.19	2.15369e-05		0	1.48855	200	2	1006.98	2012.95	9.5769	5477	14/220
	AMNPAQFAGFQQQGPAAQQK	CL08_140204113621.raw		1	0	68.64	4.44512e-07		0	0.34015	128	2	1059.51	2118.02	1.24953	6176	15/220
	AmNPAQFAGFQQQGPAAQQK	CL08_140204113621.raw	M2(Oxidation)	1	0	51.57	2.2292e-05		0	0	99	2	1067.51	2134.01	-1.63961	4964	20/220
	AmNPAQFAGFQQQGPAAQQK	CL08_140204113621.raw	M2(Oxidation)	1	0	53.81	1.3933e-05		0	4.75315	66	3	712.009	2134.01	0.127365	4946	19/220
	TVLQNNTGGLSQQQIAQLQK	CL08_140204113621.raw		1	0	31.96	0.00152831		0	1.80324	200	2	1085.1	2169.18	9.50018	5987	13/216
	TSPQSQNAAPPTPQQANKPAPK	CL08_140204113621.raw		1	0	33.43	0.00163419		0	45.7187	200	3	753.387	2258.15	-2.64056	1388	10/240
	TSPQSQNAAPPTPQQANKPAPK	CL08_140204113621.raw		1	0	27.99	0.00595705		0	0.982855	74	3	753.388	2258.15	-1.66752	1461	13/240
	ADGQPPMPGQQGLPPGTSPQGSR	CL08_140204113621.raw		1	0	37.99	0.000627476		0	2.66285	57	3	754.032	2260.08	1.82689	5093	20/252
	ADGQPPMPGQQGLPPGTSPQGSR	CL08_140204113621.raw		1	0	29.6	0.00433109		0	0	200	2	1130.55	2260.08	2.72403	5142	9/252
	ADGQPPMPGQQGLPPGTSPQGSR	CL08_140204113621.raw		1	0	30.4	0.00369364		0	12.0896	200	3	754.038	2260.1	9.92853	5188	16/252
	GSPAAMNFNGGQMPPDMAGGQFFmK	CL08_140204113621.raw	M24(Oxidation)	1	0	21.53	0.0135231		0	41.0343	200	3	868.709	2604.11	-0.757508	9575	19/264
	NDGNVNNIPETmINNLNTYIYDYFLK	CL08_140204113621.raw	M12(Oxidation)	1	0	26.09	0.00473235		0	3.58314	200	3	1036.82	3108.46	-0.660213	14814	19/300
	NDGNVNNIPETmINNLNTYIYDYFLK	CL08_140204113621.raw	M12(Oxidation)	1	0	30.34	0.00189563		0	11.9287	200	3	1036.83	3108.46	0.753519	14708	18/300
	GMPDAMGGPNGMRPPSSNPAFSGPQMGQPIPAGAVNR	CL08_140204113621.raw		1	0	47.53	3.39686e-05		0	4.0112	68	4	912.932	3648.7	3.17296	8298	24/396
	GMPDAMGGPNGmRPPSSNPAFSGPQMGQPIPAGAVNR	CL08_140204113621.raw	M12(Oxidation)	1	0	25.1	0.00594398		0	39.7356	200	4	916.927	3664.69	-0.583037	7413	31/396
	GmPDAMGGPNGMRPPSSNPAFSGPQMGQPIPAGAVNR	CL08_140204113621.raw	M2(Oxidation)	0.0345	0	29.12	0.00235547		0	6.9602	200	4	916.928	3664.69	0.616118	7584	22/396
	GMPDAmGGPNGMRPPSSNPAFSGPQMGQPIPAGAVNR	CL08_140204113621.raw	M6(Oxidation)		0.0345	28.35	0.0028124		0	6.9602	200	4	916.928	3664.69	0.616118	7584	8/396
	GMPDAMGGPNGmRPPSSNPAFSGPQMGQPIPAGAVNR	CL08_140204113621.raw	M12(Oxidation)		0.069	26.97	0.00386436		0	6.9602	200	4	916.928	3664.69	0.616118	7584	8/396
	LENGPmNGQQLAPNGRGQGQAMPGQPNSQALLMQNGLNPR	CL08_140204113621.raw	M6(Oxidation)	1	0	34.42	0.000957736		1	88.4665	165	4	1050.76	4200.02	-1.99053	8750	15/460
	VPSGNWQQQQGQPMGPQQSPAQQPQSTGTPQTQNSMPPPQAPPAGANAAR	CL08_140204113621.raw		1	0	34.35	0.000706443		0	0	166	4	1290.61	5159.44	3.09304	6495	12/572
	LREQQHNQLLR	CL08_140204113621.raw		1	0			4.08571	1	21.9465	200	3	478.937	1434.8	2.85905	220	0/0
	LREQQHNQLLR	CL08_140204113621.raw		1	0			3.26731	1	11.1296	200	2	717.9	1434.79	0.37988	229	0/0
	LREQQHNQLLR	CL08_140204113621.raw		1	0			3.53949	1	7.97266	200	3	478.937	1434.8	1.90192	279	0/0
	LREQQHNQLLR	CL08_140204113621.raw		1	0			3.61753	1	67.9538	200	3	478.935	1434.79	-1.22472	426	0/0
	REDMNGVEGDAIMTDSK	CL08_140204113621.raw		1	0			3.4073	1	40.7308	200	3	623.279	1867.82	3.73856	3592	0/0
	EDMNGVEGDAImTDSK	CL08_140204113621.raw	M12(Oxidation)	0.1441	0			3.40447	0	36.1766	200	2	864.357	1727.71	-2.44846	3830	0/0
	EDmNGVEGDAIMTDSK	CL08_140204113621.raw	M3(Oxidation)		0.1441			2.9099	0	36.1766	200	2	864.357	1727.71	-2.44846	3830	0/0
	AmNPAQFAGFQQQGPAAQQK	CL08_140204113621.raw	M2(Oxidation)	1	0			5.92633	0	4.75315	66	3	712.009	2134.01	0.127365	4946	0/0
	AmNPAQFAGFQQQGPAAQQK	CL08_140204113621.raw	M2(Oxidation)	1	0			5.54784	0	0	99	2	1067.51	2134.01	-1.63961	4964	0/0
	KQPAAAAAAANTAATPSSEAEHPPTTPTPSTPITPQHPSSFNK	CL08_140204113621.raw		1	0			3.49251	1	10.6773	200	4	1070.28	4278.11	-0.287056	4970	0/0
	ADGQPPMPGQQGLPPGTSPQGSR	CL08_140204113621.raw		1	0			3.1	0	2.66285	57	3	754.032	2260.08	1.82689	5093	0/0
	ADGQPPMPGQQGLPPGTSPQGSR	CL08_140204113621.raw		1	0			3.7255	0	0	200	2	1130.55	2260.08	2.72403	5142	0/0
	KQPAAAAAAANTAATPSSEAEHPPTTPTPSTPITPQHPSSFNK	CL08_140204113621.raw		1	0			3.90052	1	12.716	200	5	856.433	4278.14	7.17132	5310	0/0
	MPQTGLPGSPNAADAMGQNR	CL08_140204113621.raw		1	0			4.29201	0	1.48855	200	2	1006.98	2012.95	9.5769	5477	0/0
	TVLQNNTGGLSQQQIAQLQK	CL08_140204113621.raw		1	0			3.76727	0	1.80324	200	2	1085.1	2169.18	9.50018	5987	0/0
	AMNPAQFAGFQQQGPAAQQK	CL08_140204113621.raw		1	0			6.36867	0	0.34015	128	2	1059.51	2118.02	1.24953	6176	0/0
	AGMQTPGGQHGNHALQDYQmQLmLLEQQNK	CL08_140204113621.raw	M20(Oxidation); M23(Oxidation)	1	0			3.47255	0	0	200	4	850.398	3398.57	0.839758	6384	0/0
	VPSGNWQQQQGQPMGPQQSPAQQPQSTGTPQTQNSMPPPQAPPAGANAAR	CL08_140204113621.raw		1	0			4.78313	0	0	166	4	1290.61	5159.44	3.09304	6495	0/0
	AGMQTPGGQHGNHALQDYQmQLMLLEQQNK	CL08_140204113621.raw	M20(Oxidation)	1	0			3.46285	0	14.6297	200	4	846.4	3382.58	1.79442	6911	0/0
	AGMQTPGGQHGNHALQDYQMQLMLLEQQNK	CL08_140204113621.raw		1	0			3.64816	0	1.3016	53	4	842.402	3366.59	2.75815	7308	0/0
	GMPDAmGGPNGMRPPSSNPAFSGPQMGQPIPAGAVNR	CL08_140204113621.raw	M6(Oxidation)	0.0243	0			4.52403	0	39.7356	200	4	916.927	3664.69	-0.583037	7413	0/0
	GmPDAMGGPNGMRPPSSNPAFSGPQMGQPIPAGAVNR	CL08_140204113621.raw	M2(Oxidation)		0.0243			4.41287	0	39.7356	200	4	916.927	3664.69	-0.583037	7413	0/0
	GMPDAMGGPNGmRPPSSNPAFSGPQMGQPIPAGAVNR	CL08_140204113621.raw	M12(Oxidation)	0.1	0			3.4967	0	28.7381	200	3	1222.23	3664.68	-1.89511	7431	0/0
	GMPDAmGGPNGMRPPSSNPAFSGPQMGQPIPAGAVNR	CL08_140204113621.raw	M6(Oxidation)		0.1			3.15286	0	28.7381	200	3	1222.23	3664.68	-1.89511	7431	0/0
	AGMQTPGGQHGNHALQDYQMQLMLLEQQNK	CL08_140204113621.raw		1	0			3.6737	0	28.6782	200	4	842.398	3366.57	-2.3907	7459	0/0
	GMPDAMGGPNGMRPPSSNPAFSGPQmGQPIPAGAVNR	CL08_140204113621.raw	M26(Oxidation)	0.0471	0			4.03414	0	27.4304	200	4	916.929	3664.69	1.88189	7502	0/0
	GMPDAMGGPNGmRPPSSNPAFSGPQMGQPIPAGAVNR	CL08_140204113621.raw	M12(Oxidation)		0.0471			3.83527	0	27.4304	200	4	916.929	3664.69	1.88189	7502	0/0
	GMPDAmGGPNGMRPPSSNPAFSGPQMGQPIPAGAVNR	CL08_140204113621.raw	M6(Oxidation)	0.018	0			3.89225	0	10.9098	200	4	916.927	3664.69	-0.316558	7573	0/0
	GmPDAMGGPNGMRPPSSNPAFSGPQMGQPIPAGAVNR	CL08_140204113621.raw	M2(Oxidation)		0.018			3.82367	0	10.9098	200	4	916.927	3664.69	-0.316558	7573	0/0
	GMPDAmGGPNGMRPPSSNPAFSGPQMGQPIPAGAVNR	CL08_140204113621.raw	M6(Oxidation)	0.0678	0			3.69291	0	6.9602	200	4	916.928	3664.69	0.616118	7584	0/0
	GMPDAMGGPNGmRPPSSNPAFSGPQMGQPIPAGAVNR	CL08_140204113621.raw	M12(Oxidation)		0.0678			3.44469	0	6.9602	200	4	916.928	3664.69	0.616118	7584	0/0
	GMPDAMGGPNGMRPPSSNPAFSGPQMGQPIPAGAVNR	CL08_140204113621.raw		1	0			3.51805	0	4.0112	68	4	912.932	3648.7	3.17296	8298	0/0
	LENGPmNGQQLAPNGRGQGQAMPGQPNSQALLMQNGLNPR	CL08_140204113621.raw	M6(Oxidation)	0.0771	0			3.88705	1	88.4665	165	4	1050.76	4200.02	-1.99053	8750	0/0
	LENGPMNGQQLAPNGRGQGQAmPGQPNSQALLMQNGLNPR	CL08_140204113621.raw	M22(Oxidation)		0.0771			3.59361	1	88.4665	165	4	1050.76	4200.02	-1.99053	8750	0/0
	GSPAAMNFNGGQMPPDMAGGQFFmK	CL08_140204113621.raw	M24(Oxidation)	1	0			3.51133	0	41.0343	200	3	868.709	2604.11	-0.757508	9575	0/0
	GSPAAMNFNGGQMPPDMAGGQFFMK	CL08_140204113621.raw		1	0			3.18013	0	59.9752	200	3	863.376	2588.11	-2.20812	10506	0/0
	NDGNVNNIPETmINNLNTYIYDYFLK	CL08_140204113621.raw	M12(Oxidation)	1	0			3.51541	0	11.9287	200	3	1036.83	3108.46	0.753519	14708	0/0
	NDGNVNNIPETmINNLNTYIYDYFLK	CL08_140204113621.raw	M12(Oxidation)	1	0			3.80669	0	2.22518	52	3	1036.83	3108.47	1.34257	14719	0/0
	NDGNVNNIPETmINNLNTYIYDYFLK	CL08_140204113621.raw	M12(Oxidation)	1	0			4.63899	0	3.58314	200	3	1036.82	3108.46	-0.660213	14814	0/0
	NDGNVNNIPETmINNLNTYIYDYFLK	CL08_140204113621.raw	M12(Oxidation)	1	0			3.57416	0	0	85	3	1036.83	3108.47	0.98914	14883	0/0
	NDGNVNNIPETmINNLNTYIYDYFLK	CL08_140204113621.raw	M12(Oxidation)	1	0			3.0949	0	0	200	3	1036.83	3108.46	-0.188969	14897	0/0
	NDGNVNNIPETMINNLNTYIYDYFLK	CL08_140204113621.raw		1	0			3.52307	0	9.33055	200	3	1031.49	3092.45	-4.83427	16880	0/0
	NDGNVNNIPETMINNLNTYIYDYFLK	CL08_140204113621.raw		1	0			4.04061	0	76.8935	200	3	1031.5	3092.47	1.67887	17655	0/0
	NDGNVNNIPETMINNLNTYIYDYFLK	CL08_140204113621.raw		1	0			3.30244	0	14.6819	200	3	1031.5	3092.47	1.32361	17720	0/0
AFUA_2G12910	PtaB protein, putative	19.89	11	11	320						0								0								0								0								0
	Sequence	Spectrum File	Modifications	ΔScore	ΔCn	IonScore	Exp Value	XCorr	# Missed Cleavages	Isolation Interference [%]	Ion Inject Time [ms]	Charge	m/z [Da]	MH+ [Da]	ΔM [ppm]	First Scan	Ions Matched
	FYSPVGVLR	CL04.raw		1	0	37.88	0.000821496		0	14.4695	16	2	519.296	1037.58	5.81023	3676	8/64
	QIQmLVEGAR	CL04.raw	M4(Oxidation)	1	0	29.06	0.00707742		0	36.9168	89	2	580.812	1160.62	6.42806	1713	8/108
	QFEISTPALAR	CL04.raw		1	0	38.75	0.000672365		0	4.93966	27	2	616.84	1232.67	7.49081	3685	6/120
	YYLTQFTSGIR	CL04.raw		1	0	49.5	5.72229e-05		0	17.8348	42	2	674.854	1348.7	7.98078	4083	7/104
	SQLQPLELSEQK	CL04.raw		1	0	41.93	0.000339841		0	36.6619	23	2	700.38	1399.75	6.66653	2827	10/128
	GEAQDLLYWQAFVDK	CL04.raw		1	0	53.6	2.20092e-05		0	3.32289	15	2	891.944	1782.88	5.88672	6206	11/156
	VENDDTGGPEVNGTATQGAAK	CL04.raw		1	0	39.44	0.000573595		0	12.1462	200	2	1015.97	2030.94	5.2064	1055	7/232
	VENDDTGGPEVNGTATQGAAK	CL04.raw		1	0	52.54	2.80935e-05		0	12.8676	104	3	677.651	2030.94	6.55215	1051	15/232
	VENDDTGGPEVNGTATQGAAK	CL04.raw		1	0			4.10498	0	12.8676	104	3	677.651	2030.94	6.55215	1051	0/0
	VENDDTGGPEVNGTATQGAAK	CL04.raw		1	0			4.76347	0	12.1462	200	2	1015.97	2030.94	5.2064	1055	0/0
	SQLQPLELSEQK	CL04.raw		1	0			3.41145	0	36.6619	23	2	700.38	1399.75	6.66653	2827	0/0
	NLVNTLQSQNPNPGFMPSPMNPAMQQGQNLR	CL04.raw		1	0			3.65366	0	7.12168	49	4	856.671	3423.66	7.20215	5485	0/0
	GEAQDLLYWQAFVDK	CL04.raw		1	0			3.48534	0	3.32289	15	2	891.944	1782.88	5.88672	6206	0/0
	GEAQDLLYWQAFVDK	CL04.raw		1	0			3.62953	0	3.27782	57	3	594.966	1782.88	7.35123	6211	0/0
	GEAQDLLYWQAFVDKFYSPVGVLR	CL04.raw		1	0			3.25034	1	31.665	200	3	934.485	2801.44	4.16219	7683	0/0
	GTSILALLTFAEHLSNFTSR	CL04.raw		1	0			3.0786	0	51.7134	200	3	726.728	2178.17	6.80842	7804	0/0
	FYSPVGVLR	CL04_140204015045.raw		1	0	29.68	0.00430586		0	23.2344	19	2	519.294	1037.58	2.39843	7299	7/64
	QFEISTPALAR	CL04_140204015045.raw		1	0	40.31	0.000442276		0	16.546	29	2	616.836	1232.66	1.252	7378	7/120
	YYLTQFTSGIR	CL04_140204015045.raw		1	0	38.34	0.000725446		0	4.38452	94	2	674.849	1348.69	0.740019	8203	6/104
	YYLTQFTSGIR	CL04_140204015045.raw		1	0	27.55	0.00878962		0	73.8937	200	2	674.85	1348.69	1.82614	8307	7/104
	SQLQPLELSEQK	CL04_140204015045.raw		1	0	38.06	0.000742495		0	22.4841	55	2	700.376	1399.74	1.34682	5662	10/128
	SQLQPLELSEQK	CL04_140204015045.raw		1	0	32.18	0.00317804		0	46.4839	200	2	700.38	1399.75	6.49212	5587	10/128
	GEAQDLLYWQAFVDK	CL04_140204015045.raw		1	0	65.56	8.89508e-07		0	0	166	2	891.939	1782.87	0.203877	12585	21/156
	GEAQDLLYWQAFVDK	CL04_140204015045.raw		1	0	64.02	1.38697e-06		0	4.53861	57	2	891.939	1782.87	0.820092	12660	18/156
	GEAQDLLYWQAFVDK	CL04_140204015045.raw		1	0	47.39	6.83961e-05		0	7.18001	114	3	594.963	1782.87	2.42155	12605	15/156
	GEAQDLLYWQAFVDK	CL04_140204015045.raw		1	0	31.68	0.00261493		0	30.7595	200	2	891.942	1782.88	3.55882	12697	13/156
	VENDDTGGPEVNGTATQGAAK	CL04_140204015045.raw		1	0	67.01	6.33521e-07		0	9.7705	146	2	1015.97	2030.93	-0.323297	2234	9/232
	VENDDTGGPEVNGTATQGAAK	CL04_140204015045.raw		1	0	56.6	6.96243e-06		0	20.2079	200	3	677.649	2030.93	3.03599	2220	18/232
	GTSILALLTFAEHLSNFTSR	CL04_140204015045.raw		1	0	49.78	3.94486e-05		0	2.71129	131	3	726.724	2178.16	1.09208	16417	11/168
	ASTVKVENDDTGGPEVNGTATQGAAK	CL04_140204015045.raw		1	0	38.19	0.000621991		1	24.1864	200	3	839.743	2517.21	2.85868	2780	28/284
	NLVNTLQSQNPNPGFMPSPMNPAMQQGQNLR	CL04_140204015045.raw		1	0	45.75	8.78039e-05		0	11.8122	42	3	1141.88	3423.63	-0.192315	11460	12/360
	NLVNTLQSQNPNPGFMPSPMNPAMQQGQNLR	CL04_140204015045.raw		1	0	49.07	4.14997e-05		0	20.5017	87	4	856.665	3423.64	0.998204	11464	23/360
	VENDDTGGPEVNGTATQGAAK	CL04_140204015045.raw		1	0			4.13241	0	20.2079	200	3	677.649	2030.93	3.03599	2220	0/0
	VENDDTGGPEVNGTATQGAAK	CL04_140204015045.raw		1	0			6.69829	0	9.7705	146	2	1015.97	2030.93	-0.323297	2234	0/0
	ASTVKVENDDTGGPEVNGTATQGAAK	CL04_140204015045.raw		1	0			4.76504	1	24.1864	200	3	839.743	2517.21	2.85868	2780	0/0
	SQLQPLELSEQK	CL04_140204015045.raw		1	0			3.32502	0	46.4839	200	2	700.38	1399.75	6.49212	5587	0/0
	SQLQPLELSEQK	CL04_140204015045.raw		1	0			3.54877	0	22.4841	55	2	700.376	1399.74	1.34682	5662	0/0
	NLVNTLQSQNPNPGFMPSPMNPAMQQGQNLR	CL04_140204015045.raw		1	0			5.02559	0	11.8122	42	3	1141.88	3423.63	-0.192315	11460	0/0
	GEAQDLLYWQAFVDK	CL04_140204015045.raw		1	0			5.24744	0	0	166	2	891.939	1782.87	0.203877	12585	0/0
	GEAQDLLYWQAFVDK	CL04_140204015045.raw		1	0			5.87074	0	7.18001	114	3	594.963	1782.87	2.42155	12605	0/0
	GEAQDLLYWQAFVDK	CL04_140204015045.raw		1	0			4.36032	0	4.53861	57	2	891.939	1782.87	0.820092	12660	0/0
	GEAQDLLYWQAFVDK	CL04_140204015045.raw		1	0			3.20238	0	30.7595	200	2	891.942	1782.88	3.55882	12697	0/0
	FYSPVGVLR	CL05.raw		1	0	28.44	0.028573		0	23.2139	30	2	519.296	1037.59	6.86906	2980	7/64
	QFEISTPALAR	CL05.raw		1	0	38.12	0.00307579		0	57.1291	13	2	616.84	1232.67	7.58984	3001	6/120
	YYLTQFTSGIR	CL05.raw		1	0	42.18	0.00120769		0	24.1502	33	2	674.853	1348.7	6.53264	3356	6/104
	SQLQPLELSEQK	CL05.raw		1	0	45.27	0.000592866		0	28.2182	34	2	700.38	1399.75	7.53861	2144	9/128
	GEAQDLLYWQAFVDK	CL05.raw		1	0	29.92	0.0203215		0	15.2839	92	3	594.965	1782.88	5.70801	5331	11/156
	GEAQDLLYWQAFVDK	CL05.raw		1	0	51.33	0.000146878		0	10.6342	33	2	891.944	1782.88	6.02366	5322	8/156
	GTSILALLTFAEHLSNFTSR	CL05.raw		1	0	21.26	0.149265		0	22.3547	37	3	726.729	2178.17	7.81718	7016	8/168
	SQLQPLELSEQK	CL05.raw		1	0			3.04873	0	28.2182	34	2	700.38	1399.75	7.53861	2144	0/0
	GEAQDLLYWQAFVDK	CL05.raw		1	0			3.16067	0	10.6342	33	2	891.944	1782.88	6.02366	5322	0/0
	GTSILALLTFAEHLSNFTSR	CL05.raw		1	0			3.76732	0	22.3547	37	3	726.729	2178.17	7.81718	7016	0/0
	QFEISTPALAR	CL05_140204041711.raw		1	0	53.42	9.0773e-05		0	4.29355	52	2	616.836	1232.66	0.954907	6221	7/120
	YYLTQFTSGIR	CL05_140204041711.raw		1	0	38.37	0.00290373		0	7.02416	154	2	674.849	1348.69	1.55461	6932	8/104
	SQLQPLELSEQK	CL05_140204041711.raw		1	0	50.1	0.000194965		0	35.5965	200	2	700.377	1399.75	3.00379	4620	16/128
	GEAQDLLYWQAFVDK	CL05_140204041711.raw		1	0	56.17	4.819e-05		0	8.58592	84	2	891.94	1782.87	1.77865	10814	17/156
	VENDDTGGPEVNGTATQGAAK	CL05_140204041711.raw		1	0	34.63	0.00687		0	33.3874	200	2	1015.97	2030.93	1.23945	1811	12/232
	GTSILALLTFAEHLSNFTSR	CL05_140204041711.raw		1	0	37.51	0.00353962		0	6.60784	200	2	1089.58	2178.16	-0.0506225	14524	13/168
	GTSILALLTFAEHLSNFTSR	CL05_140204041711.raw		1	0	41.3	0.00147896		0	6.22792	200	2	1089.58	2178.16	0.95815	14509	8/168
	GTSILALLTFAEHLSNFTSR	CL05_140204041711.raw		1	0	23.49	0.0893216		0	21.184	200	3	726.724	2178.16	1.00802	14601	6/168
	GTSILALLTFAEHLSNFTSR	CL05_140204041711.raw		1	0	49.2	0.000239859		0	5.18028	60	3	726.724	2178.16	1.51241	14489	11/168
	GEAQDLLYWQAFVDKFYSPVGVLR	CL05_140204041711.raw		1	0	33.91	0.0081088		1	23.4644	53	3	934.483	2801.44	1.93992	14260	12/264
	NLVNTLQSQNPNPGFMPSPMNPAMQQGQNLR	CL05_140204041711.raw		1	0	39.6	0.00218754		0	8.81911	167	4	856.665	3423.64	0.213792	9821	19/360
	NLVNTLQSQNPNPGFMPSPMNPAMQQGQNLR	CL05_140204041711.raw		1	0	29.36	0.0231183		0	0	200	4	856.665	3423.64	0.712964	9831	21/360
	VENDDTGGPEVNGTATQGAAK	CL05_140204041711.raw		1	0			3.36928	0	33.3874	200	2	1015.97	2030.93	1.23945	1811	0/0
	SQLQPLELSEQK	CL05_140204041711.raw		1	0			3.47349	0	35.5965	200	2	700.377	1399.75	3.00379	4620	0/0
	YYLTQFTSGIR	CL05_140204041711.raw		1	0			3.13952	0	7.02416	154	2	674.849	1348.69	1.55461	6932	0/0
	GEAQDLLYWQAFVDK	CL05_140204041711.raw		1	0			5.02533	0	8.58592	84	2	891.94	1782.87	1.77865	10814	0/0
	GEAQDLLYWQAFVDK	CL05_140204041711.raw		1	0			2.93893	0	48.1651	200	2	891.941	1782.88	3.28495	10931	0/0
	GEAQDLLYWQAFVDKFYSPVGVLR	CL05_140204041711.raw		1	0			3.65852	1	23.4644	53	3	934.483	2801.44	1.93992	14260	0/0
	GTSILALLTFAEHLSNFTSR	CL05_140204041711.raw		1	0			3.28406	0	5.18028	60	3	726.724	2178.16	1.51241	14489	0/0
	GTSILALLTFAEHLSNFTSR	CL05_140204041711.raw		1	0			3.5809	0	6.22792	200	2	1089.58	2178.16	0.95815	14509	0/0
	GTSILALLTFAEHLSNFTSR	CL05_140204041711.raw		1	0			4.37803	0	6.60784	200	2	1089.58	2178.16	-0.0506225	14524	0/0
	FYSPVGVLR	CL06.raw		1	0	41.06	0.000301375		0	35.8398	40	2	519.296	1037.58	6.75141	3963	5/64
	QIQmLVEGAR	CL06.raw	M4(Oxidation)	1	0	26.45	0.0129085		0	47.1508	131	2	580.812	1160.62	6.95394	1683	6/108
	QFEISTPALAR	CL06.raw		1	0	38.57	0.00059073		0	31.1496	15	2	616.838	1232.67	5.0151	3980	6/120
	SQLQPLELSEQK	CL06.raw		1	0	45.85	0.000126108		0	25.1724	17	2	700.381	1399.75	8.41069	2933	15/128
	GEAQDLLYWQAFVDK	CL06.raw		1	0	41.48	0.00029871		0	7.16045	8	2	891.945	1782.88	7.05067	6948	8/156
	GEAQDLLYWQAFVDK	CL06.raw		1	0	36.32	0.000980052		0	6.2662	31	3	594.966	1782.88	7.35123	6952	16/156
	VENDDTGGPEVNGTATQGAAK	CL06.raw		1	0	62.27	2.2809e-06		0	4.08795	133	2	1015.98	2030.94	8.33186	1044	9/232
	GTSILALLTFAEHLSNFTSR	CL06.raw		1	0	47.15	7.41493e-05		0	20.2255	200	2	1089.59	2178.17	7.01074	8925	11/168
	NLVNTLQSQNPNPGFMPSPMNPAMQQGQNLR	CL06.raw		1	0	43.59	0.000177196		0	4.84282	17	4	856.67	3423.66	6.7743	6102	24/360
	VENDDTGGPEVNGTATQGAAK	CL06.raw		1	0			4.39938	0	4.08795	133	2	1015.98	2030.94	8.33186	1044	0/0
	SQLQPLELSEQK	CL06.raw		1	0			3.64239	0	25.1724	17	2	700.381	1399.75	8.41069	2933	0/0
	NLVNTLQSQNPNPGFMPSPmNPAMQQGQNLR	CL06.raw	M20(Oxidation)	1	0			3.63849	0	39.6771	37	4	860.67	3439.66	7.86624	5538	0/0
	NLVNTLQSQNPNPGFMPSPMNPAmQQGQNLR	CL06.raw	M24(Oxidation)	0.1145	0			3.57958	0	18.9479	56	3	1147.23	3439.66	8.77512	5758	0/0
	NLVNTLQSQNPNPGFMPSPmNPAMQQGQNLR	CL06.raw	M20(Oxidation)		0.1145			3.16937	0	18.9479	56	3	1147.23	3439.66	8.77512	5758	0/0
	NLVNTLQSQNPNPGFMPSPMNPAMQQGQNLR	CL06.raw		1	0			4.12905	0	3.03461	28	3	1141.89	3423.66	7.08129	6098	0/0
	GEAQDLLYWQAFVDK	CL06.raw		1	0			3.53225	0	7.16045	8	2	891.945	1782.88	7.05067	6948	0/0
	GEAQDLLYWQAFVDK	CL06.raw		1	0			3.15039	0	6.2662	31	3	594.966	1782.88	7.35123	6952	0/0
	GTSILALLTFAEHLSNFTSR	CL06.raw		1	0			3.22952	0	20.2255	200	2	1089.59	2178.17	7.01074	8925	0/0
	FYSPVGVLR	CL06_140204064334.raw		1	0	28.03	0.00749953		0	24.49	17	2	519.294	1037.58	2.16313	8414	6/64
	FYSPVGVLR	CL06_140204064334.raw		1	0	30.36	0.00438565		0	17.515	16	2	519.294	1037.58	2.39843	8507	6/64
	QIQMLVEGAR	CL06_140204064334.raw		1	0	44.5	0.000205792		0	5.52223	9	2	572.812	1144.62	1.54215	5627	9/108
	QFEISTPALAR	CL06_140204064334.raw		1	0	42.11	0.000293112		0	1.67653	7	2	616.836	1232.67	1.35102	8555	8/120
	YYLTQFTSGIR	CL06_140204064334.raw		1	0	38.39	0.000724386		0	2.83316	14	2	674.849	1348.69	1.55461	9577	7/104
	YYLTQFTSGIR	CL06_140204064334.raw		1	0	38.68	0.000664043		0	15.5923	69	2	674.85	1348.69	3.00277	9499	6/104
	SQLQPLELSEQK	CL06_140204064334.raw		1	0	43.99	0.000190123		0	9.01423	30	2	700.376	1399.74	1.1724	6284	10/128
	SQLQPLELSEQK	CL06_140204064334.raw		1	0	35.33	0.00142148		0	12.4262	13	2	700.376	1399.75	1.95728	6379	9/128
	GEAQDLLYWQAFVDK	CL06_140204064334.raw		1	0	55.61	1.30929e-05		0	5.90354	70	2	891.939	1782.87	0.409282	14163	19/156
	GEAQDLLYWQAFVDK	CL06_140204064334.raw		1	0	46.89	9.75067e-05		0	3.7421	93	3	594.962	1782.87	1.18913	14100	10/156
	GEAQDLLYWQAFVDK	CL06_140204064334.raw		1	0	63.68	2.0419e-06		0	13.2173	123	2	891.94	1782.87	1.91558	14085	8/156
	VENDDTGGPEVNGTATQGAAK	CL06_140204064334.raw		1	0	88.9	6.13811e-09		0	4.82561	133	2	1015.97	2030.93	0.578289	2356	17/232
	VENDDTGGPEVNGTATQGAAK	CL06_140204064334.raw		1	0	64.45	1.71015e-06		0	17.5295	138	3	677.648	2030.93	0.872196	2373	21/232
	GTSILALLTFAEHLSNFTSR	CL06_140204064334.raw		1	0	47.66	8.16647e-05		0	2.91428	65	3	726.723	2178.15	-0.252946	17976	10/168
	GTSILALLTFAEHLSNFTSR	CL06_140204064334.raw		1	0	53.05	2.36066e-05		0	13.5652	200	3	726.724	2178.16	1.34428	17920	11/168
	GTSILALLTFAEHLSNFTSR	CL06_140204064334.raw		1	0	38.15	0.000729515		0	17.6275	200	3	726.725	2178.16	1.7646	18046	11/168
	GTSILALLTFAEHLSNFTSR	CL06_140204064334.raw		1	0	39.18	0.000575485		0	0	200	2	1089.59	2178.16	3.98446	17946	10/168
	ASTVKVENDDTGGPEVNGTATQGAAK	CL06_140204064334.raw		1	0	69.53	5.30926e-07		1	71.4823	170	3	839.742	2517.21	2.34949	2997	26/284
	GEAQDLLYWQAFVDKFYSPVGVLR	CL06_140204064334.raw		1	0	47.98	7.58638e-05		1	5.9812	171	3	934.484	2801.44	2.20136	17711	14/264
	GEAQDLLYWQAFVDKFYSPVGVLR	CL06_140204064334.raw		1	0	24.86	0.0155609		1	24.0724	200	3	934.486	2801.44	4.61972	17694	8/264
	NLVNTLQSQNPNPGFMPSPMNPAMQQGQNLR	CL06_140204064334.raw		1	0	45.19	0.000144223		0	0	26	4	856.664	3423.64	-0.14276	12979	17/360
	NLVNTLQSQNPNPGFMPSPMNPAMQQGQNLR	CL06_140204064334.raw		1	0	51.81	3.14076e-05		0	2.99087	28	3	1141.88	3423.64	0.235547	12963	21/360
	NLVNTLQSQNPNPGFMPSPMNPAmQQGQNLR	CL06_140204064334.raw	M24(Oxidation)	0.2326	0	43.04	0.000236611		0	0	76	3	1147.21	3439.63	-0.381065	12293	13/360
	NLVNTLQSQNPNPGFMPSPmNPAMQQGQNLR	CL06_140204064334.raw	M20(Oxidation)		0.2326	32.59	0.00262443		0	0	76	3	1147.21	3439.63	-0.381065	12293	14/360
	NLVNTLQSQNPNPGFmPSPMNPAMQQGQNLR	CL06_140204064334.raw	M16(Oxidation)		0.4186	25.1	0.0147243		0	0	76	3	1147.21	3439.63	-0.381065	12293	10/360
	NLVNTLQSQNPNPGFmPSPMNPAMQQGQNLR	CL06_140204064334.raw	M16(Oxidation)	0.3269	0	51.85	3.11196e-05		0	14.6212	133	4	860.665	3439.64	2.32996	11686	17/360
	NLVNTLQSQNPNPGFMPSPmNPAMQQGQNLR	CL06_140204064334.raw	M20(Oxidation)	0.3269	0	51.74	3.19179e-05		0	14.6212	133	4	860.665	3439.64	2.32996	11686	17/360
	NLVNTLQSQNPNPGFMPSPMNPAmQQGQNLR	CL06_140204064334.raw	M24(Oxidation)		0.3269	34.71	0.00161077		0	14.6212	133	4	860.665	3439.64	2.32996	11686	15/360
	NLVNTLQSQNPNPGFMPSPmNPAMQQGQNLR	CL06_140204064334.raw	M20(Oxidation)	0.0588	0	34.37	0.00174194		0	33.5546	193	4	860.665	3439.64	2.47191	11916	30/360
	NLVNTLQSQNPNPGFMPSPMNPAmQQGQNLR	CL06_140204064334.raw	M24(Oxidation)		0.0588	32.2	0.00287101		0	33.5546	193	4	860.665	3439.64	2.47191	11916	29/360
	NLVNTLQSQNPNPGFmPSPMNPAMQQGQNLR	CL06_140204064334.raw	M16(Oxidation)		0.1176	30.21	0.00453977		0	33.5546	193	4	860.665	3439.64	2.47191	11916	26/360
	NLVNTLQSQNPNPGFMPSPMNPAmQQGQNLR	CL06_140204064334.raw	M24(Oxidation)	1	0	26.13	0.0116154		0	33.4402	137	4	860.667	3439.64	4.10441	12317	27/360
	NLVNTLQSQNPNPGFmPSPmNPAMQQGQNLR	CL06_140204064334.raw	M16(Oxidation); M20(Oxidation)	1	0	24.04	0.0187947		0	20.6979	166	4	864.662	3455.63	0.752733	10716	20/360
	NLVNTLQSQNPNPGFmPSPmNPAMQQGQNLR	CL06_140204064334.raw	M16(Oxidation); M20(Oxidation)	0.2188	0	32.14	0.00291095		0	15.9827	163	4	864.663	3455.63	1.60053	10696	21/360
	NLVNTLQSQNPNPGFmPSPMNPAmQQGQNLR	CL06_140204064334.raw	M16(Oxidation); M24(Oxidation)		0.2188	24.74	0.0159968		0	15.9827	163	4	864.663	3455.63	1.60053	10696	11/360
	NLVNTLQSQNPNPGFmPSPmNPAMQQGQNLR	CL06_140204064334.raw	M16(Oxidation); M20(Oxidation)	0.2321	0	56.36	1.10163e-05		0	10.1407	159	3	1152.55	3455.63	1.86936	10700	14/360
	NLVNTLQSQNPNPGFmPSPMNPAmQQGQNLR	CL06_140204064334.raw	M16(Oxidation); M24(Oxidation)		0.2321	43.38	0.000218793		0	10.1407	159	3	1152.55	3455.63	1.86936	10700	19/360
	NLVNTLQSQNPNPGFMPSPmNPAmQQGQNLR	CL06_140204064334.raw	M20(Oxidation); M24(Oxidation)		0.4286	31.52	0.00335764		0	10.1407	159	3	1152.55	3455.63	1.86936	10700	15/360
	NLVNTLQSQNPNPGFmPSPmNPAMQQGQNLR	CL06_140204064334.raw	M16(Oxidation); M20(Oxidation)	0.1944	0	35.58	0.00131836		0	7.61428	105	3	1152.55	3455.65	6.95613	10710	15/360
	NLVNTLQSQNPNPGFmPSPMNPAmQQGQNLR	CL06_140204064334.raw	M16(Oxidation); M24(Oxidation)		0.1944	29.36	0.00552121		0	7.61428	105	3	1152.55	3455.65	6.95613	10710	14/360
	NLVNTLQSQNPNPGFmPSPmNPAmQQGQNLR	CL06_140204064334.raw	M16(Oxidation); M20(Oxidation); M24(Oxidation)	1	0	24.34	0.0175402		0	48.8338	151	4	868.663	3471.63	2.42497	9968	27/360
	VENDDTGGPEVNGTATQGAAK	CL06_140204064334.raw		1	0			6.34796	0	4.82561	133	2	1015.97	2030.93	0.578289	2356	0/0
	VENDDTGGPEVNGTATQGAAK	CL06_140204064334.raw		1	0			4.29114	0	17.5295	138	3	677.648	2030.93	0.872196	2373	0/0
	ASTVKVENDDTGGPEVNGTATQGAAK	CL06_140204064334.raw		1	0			6.13903	1	71.4823	170	3	839.742	2517.21	2.34949	2997	0/0
	SQLQPLELSEQK	CL06_140204064334.raw		1	0			3.11877	0	12.4262	13	2	700.376	1399.75	1.95728	6379	0/0
	YYLTQFTSGIR	CL06_140204064334.raw		1	0			3.30691	0	2.83316	14	2	674.849	1348.69	1.55461	9577	0/0
	NLVNTLQSQNPNPGFmPSPmNPAMQQGQNLR	CL06_140204064334.raw	M16(Oxidation); M20(Oxidation)	0.2425	0			4.32608	0	10.1407	159	3	1152.55	3455.63	1.86936	10700	0/0
	NLVNTLQSQNPNPGFMPSPmNPAmQQGQNLR	CL06_140204064334.raw	M20(Oxidation); M24(Oxidation)		0.2425			3.27572	0	10.1407	159	3	1152.55	3455.63	1.86936	10700	0/0
	NLVNTLQSQNPNPGFmPSPmNPAMQQGQNLR	CL06_140204064334.raw	M16(Oxidation); M20(Oxidation)	0.3669	0			4.9631	0	7.61428	105	3	1152.55	3455.65	6.95613	10710	0/0
	NLVNTLQSQNPNPGFMPSPmNPAmQQGQNLR	CL06_140204064334.raw	M20(Oxidation); M24(Oxidation)		0.3669			3.14307	0	7.61428	105	3	1152.55	3455.65	6.95613	10710	0/0
	NLVNTLQSQNPNPGFMPSPMNPAmQQGQNLR	CL06_140204064334.raw	M24(Oxidation)	0.1481	0			4.66259	0	0	76	3	1147.21	3439.63	-0.381065	12293	0/0
	NLVNTLQSQNPNPGFMPSPmNPAMQQGQNLR	CL06_140204064334.raw	M20(Oxidation)		0.1481			3.97164	0	0	76	3	1147.21	3439.63	-0.381065	12293	0/0
	NLVNTLQSQNPNPGFMPSPMNPAMQQGQNLR	CL06_140204064334.raw		1	0			4.47481	0	2.99087	28	3	1141.88	3423.64	0.235547	12963	0/0
	GEAQDLLYWQAFVDK	CL06_140204064334.raw		1	0			4.28156	0	13.2173	123	2	891.94	1782.87	1.91558	14085	0/0
	GEAQDLLYWQAFVDK	CL06_140204064334.raw		1	0			5.16347	0	3.7421	93	3	594.962	1782.87	1.18913	14100	0/0
	GEAQDLLYWQAFVDK	CL06_140204064334.raw		1	0			4.74473	0	5.90354	70	2	891.939	1782.87	0.409282	14163	0/0
	GEAQDLLYWQAFVDKFYSPVGVLR	CL06_140204064334.raw		1	0			3.9032	1	5.9812	171	3	934.484	2801.44	2.20136	17711	0/0
	GTSILALLTFAEHLSNFTSR	CL06_140204064334.raw		1	0			4.04487	0	0	200	2	1089.59	2178.16	3.98446	17946	0/0
	GTSILALLTFAEHLSNFTSR	CL06_140204064334.raw		1	0			3.05922	0	2.91428	65	3	726.723	2178.15	-0.252946	17976	0/0
	FYSPVGVLR	CL07.raw		1	0	45.02	0.000627996		0	9.32436	12	2	519.297	1037.59	8.86907	3140	7/64
	QIQmLVEGAR	CL07.raw	M4(Oxidation)	1	0	42.17	0.00121048		0	34.9102	177	2	580.812	1160.62	6.63842	1247	6/108
	QFEISTPALAR	CL07.raw		1	0	41.65	0.00136445		0	3.81673	5	2	616.84	1232.67	7.29276	3150	6/120
	YYLTQFTSGIR	CL07.raw		1	0	49.89	0.000204624		0	29.8885	85	2	674.854	1348.7	8.07129	3519	7/104
	SQLQPLELSEQK	CL07.raw		1	0	50.61	0.000173363		0	34.8409	44	2	700.381	1399.76	8.93393	2285	18/128
	GEAQDLLYWQAFVDK	CL07.raw		1	0	22.82	0.104221		0	5.32705	29	3	594.965	1782.88	5.60531	5514	5/156
	GEAQDLLYWQAFVDK	CL07.raw		1	0	46.09	0.000490859		0	7.17358	42	2	891.944	1782.88	5.68132	5505	8/156
	VENDDTGGPEVNGTATQGAAK	CL07.raw		1	0	46.45	0.000451811		0	5.25816	106	3	677.652	2030.94	7.2734	664	19/232
	VENDDTGGPEVNGTATQGAAK	CL07.raw		1	0	52.36	0.000115866		0	4.05807	126	2	1015.97	2030.94	7.43029	662	8/232
	NLVNTLQSQNPNPGFMPSPMNPAMQQGQNLR	CL07.raw		1	0	33.24	0.00946143		0	4.33477	30	4	856.67	3423.66	6.84561	4832	14/360
	NLVNTLQSQNPNPGFmPSPMNPAmQQGQNLR	CL07.raw	M16(Oxidation); M24(Oxidation)	1	0	20.18	0.191406		0	6.51752	40	4	864.67	3455.66	9.51327	4085	13/360
	VENDDTGGPEVNGTATQGAAK	CL07.raw		1	0			5.01662	0	4.05807	126	2	1015.97	2030.94	7.43029	662	0/0
	VENDDTGGPEVNGTATQGAAK	CL07.raw		1	0			4.23377	0	5.25816	106	3	677.652	2030.94	7.2734	664	0/0
	ASTVKVENDDTGGPEVNGTATQGAAK	CL07.raw		1	0			3.71032	1	31.0289	200	3	839.747	2517.23	7.36861	829	0/0
	QIQmLVEGAR	CL07.raw	M4(Oxidation)	1	0			2.97477	0	34.9102	177	2	580.812	1160.62	6.63842	1247	0/0
	SQLQPLELSEQK	CL07.raw		1	0			3.29337	0	34.8409	44	2	700.381	1399.76	8.93393	2285	0/0
	YYLTQFTSGIR	CL07.raw		1	0			2.82307	0	29.8885	85	2	674.854	1348.7	8.07129	3519	0/0
	NLVNTLQSQNPNPGFMPSPmNPAmQQGQNLR	CL07.raw	M20(Oxidation); M24(Oxidation)	1	0			3.46616	0	6.51752	40	4	864.67	3455.66	9.51327	4085	0/0
	NLVNTLQSQNPNPGFmPSPmNPAMQQGQNLR	CL07.raw	M16(Oxidation); M20(Oxidation)	1	0			3.99581	0	11.8095	99	4	864.666	3455.64	4.85042	4122	0/0
	NLVNTLQSQNPNPGFMPSPMNPAMQQGQNLR	CL07.raw		1	0			3.27498	0	35.6227	32	3	1141.89	3423.66	5.69076	4833	0/0
	NLVNTLQSQNPNPGFMPSPMNPAMQQGQNLR	CL07.raw		1	0			3.16641	0	6.95117	14	3	1141.89	3423.66	6.54647	4844	0/0
	GEAQDLLYWQAFVDK	CL07.raw		1	0			4.43416	0	7.17358	42	2	891.944	1782.88	5.68132	5505	0/0
	GEAQDLLYWQAFVDK	CL07.raw		1	0			3.06508	0	5.32705	29	3	594.965	1782.88	5.60531	5514	0/0
	GEAQDLLYWQAFVDK	CL07.raw		1	0			3.47391	0	43.8759	121	2	891.942	1782.88	4.38043	5638	0/0
	FYSPVGVLR	CL07_140204090958.raw		1	0	39.67	0.00215257		0	9.35403	7	2	519.293	1037.58	0.751345	7388	7/64
	QIQMLVEGAR	CL07_140204090958.raw		1	0	41.64	0.00136759		0	4.41177	5	2	572.811	1144.61	0.155731	5022	9/108
	QIQmLVEGAR	CL07_140204090958.raw	M4(Oxidation)	1	0	29.37	0.0230652		0	15.5135	21	2	580.808	1160.61	0.222615	3214	5/108
	QFEISTPALAR	CL07_140204090958.raw		1	0	31.26	0.0149265		0	26.9361	174	2	616.834	1232.66	-1.81793	7634	7/120
	QFEISTPALAR	CL07_140204090958.raw		1	0	39.4	0.00229064		0	0.901198	5	2	616.836	1232.66	0.855877	7496	6/120
	YYLTQFTSGIR	CL07_140204090958.raw		1	0	42.16	0.00121327		0	26.2066	45	2	674.849	1348.69	1.37359	8466	8/104
	YYLTQFTSGIR	CL07_140204090958.raw		1	0	39.46	0.00225921		0	9.67693	54	2	674.849	1348.69	1.4641	8340	9/104
	SQLQPLELSEQK	CL07_140204090958.raw		1	0	45.75	0.000530831		0	4.33026	4	2	700.375	1399.74	0.474731	5630	10/128
	GEAQDLLYWQAFVDK	CL07_140204090958.raw		1	0	43.67	0.000856952		0	49.5877	200	2	891.939	1782.87	0.203877	12804	7/156
	GEAQDLLYWQAFVDK	CL07_140204090958.raw		1	0	50.24	0.00018878		0	11.0021	87	2	891.939	1782.87	0.340814	12576	9/156
	GEAQDLLYWQAFVDK	CL07_140204090958.raw		1	0	45.6	0.000549486		0	7.68501	95	3	594.962	1782.87	0.983721	12591	13/156
	GEAQDLLYWQAFVDK	CL07_140204090958.raw		1	0	52.42	0.000114276		0	0	200	2	891.94	1782.87	1.36784	12746	11/156
	GEAQDLLYWQAFVDK	CL07_140204090958.raw		1	0	59.87	2.05569e-05		0	1.67742	43	2	891.94	1782.87	1.91558	12679	20/156
	VENDDTGGPEVNGTATQGAAK	CL07_140204090958.raw		1	0	63.22	9.5051e-06		0	20.3652	75	2	1015.97	2030.93	-0.323297	1956	11/232
	VENDDTGGPEVNGTATQGAAK	CL07_140204090958.raw		1	0	86.28	4.69847e-08		0	0	200	2	1015.97	2030.93	-0.203085	1903	10/232
	VENDDTGGPEVNGTATQGAAK	CL07_140204090958.raw		1	0	77.6	3.46702e-07		0	10.5636	51	2	1015.97	2030.93	0.938923	1916	10/232
	VENDDTGGPEVNGTATQGAAK	CL07_140204090958.raw		1	0	51.46	0.000142547		0	63.236	41	3	677.648	2030.93	1.50331	1917	19/232
	ASTVKVENDDTGGPEVNGTATQGAAK	CL07_140204090958.raw		1	0	47.9	0.000323561		1	5.13608	40	3	839.74	2517.21	-0.414685	2521	17/284
	ASTVKVENDDTGGPEVNGTATQGAAK	CL07_140204090958.raw		1	0	35.91	0.00511631		1	7.63604	200	3	839.741	2517.21	0.603697	2565	17/284
	NLVNTLQSQNPNPGFMPSPMNPAMQQGQNLR	CL07_140204090958.raw		1	0	41.07	0.0015594		0	10.0536	70	4	856.665	3423.64	0.641653	11477	27/360
	NLVNTLQSQNPNPGFMPSPmNPAMQQGQNLR	CL07_140204090958.raw	M20(Oxidation)	0.2857	0	41.72	0.00134263		0	22.2625	106	4	860.662	3439.63	-0.793102	10520	19/360
	NLVNTLQSQNPNPGFmPSPMNPAMQQGQNLR	CL07_140204090958.raw	M16(Oxidation)		0.2857	29.95	0.0201816		0	22.2625	106	4	860.662	3439.63	-0.793102	10520	17/360
	NLVNTLQSQNPNPGFmPSPMNPAMQQGQNLR	CL07_140204090958.raw	M16(Oxidation)	0.1333	0	29.76	0.0210842		0	0	62	4	860.663	3439.63	-0.154293	10301	13/360
	NLVNTLQSQNPNPGFMPSPmNPAMQQGQNLR	CL07_140204090958.raw	M20(Oxidation)		0.1333	26.36	0.0461271		0	0	62	4	860.663	3439.63	-0.154293	10301	16/360
	NLVNTLQSQNPNPGFMPSPMNPAmQQGQNLR	CL07_140204090958.raw	M24(Oxidation)	1	0	35.01	0.00629443		0	20.7438	50	4	860.664	3439.63	1.1943	10890	20/360
	NLVNTLQSQNPNPGFMPSPmNPAMQQGQNLR	CL07_140204090958.raw	M20(Oxidation)	0.1944	0	35.83	0.00521143		0	8.84991	72	4	860.666	3439.64	3.67855	10552	30/360
	NLVNTLQSQNPNPGFmPSPMNPAMQQGQNLR	CL07_140204090958.raw	M16(Oxidation)		0.1944	28.85	0.025999		0	8.84991	72	4	860.666	3439.64	3.67855	10552	30/360
	NLVNTLQSQNPNPGFMPSPMNPAmQQGQNLR	CL07_140204090958.raw	M24(Oxidation)		0.3333	24.34	0.073444		0	8.84991	72	4	860.666	3439.64	3.67855	10552	11/360
	NLVNTLQSQNPNPGFmPSPMNPAmQQGQNLR	CL07_140204090958.raw	M16(Oxidation); M24(Oxidation)	0.2727	0	88.39	2.89039e-08		0	0	200	3	1152.54	3455.61	-3.95929	9644	13/360
	NLVNTLQSQNPNPGFMPSPmNPAmQQGQNLR	CL07_140204090958.raw	M20(Oxidation); M24(Oxidation)		0.2727	63.85	8.2216e-06		0	0	200	3	1152.54	3455.61	-3.95929	9644	11/360
	NLVNTLQSQNPNPGFmPSPmNPAMQQGQNLR	CL07_140204090958.raw	M16(Oxidation); M20(Oxidation)		0.3182	60.04	1.97677e-05		0	0	200	3	1152.54	3455.61	-3.95929	9644	14/360
	NLVNTLQSQNPNPGFMPSPmNPAmQQGQNLR	CL07_140204090958.raw	M20(Oxidation); M24(Oxidation)	1	0	29.85	0.0206517		0	12.1829	118	4	864.663	3455.63	1.74183	9898	28/360
	NLVNTLQSQNPNPGFmPSPMNPAmQQGQNLR	CL07_140204090958.raw	M16(Oxidation); M24(Oxidation)	1	0	29.63	0.0217248		0	12.1829	118	4	864.663	3455.63	1.74183	9898	27/360
	NLVNTLQSQNPNPGFmPSPmNPAMQQGQNLR	CL07_140204090958.raw	M16(Oxidation); M20(Oxidation)	0.1765	0	34.31	0.00739531		0	24.7074	105	4	864.664	3455.63	2.37768	9371	21/360
	NLVNTLQSQNPNPGFmPSPMNPAmQQGQNLR	CL07_140204090958.raw	M16(Oxidation); M24(Oxidation)		0.1765	28.31	0.0294413		0	24.7074	105	4	864.664	3455.63	2.37768	9371	26/360
	NLVNTLQSQNPNPGFmPSPmNPAMQQGQNLR	CL07_140204090958.raw	M16(Oxidation); M20(Oxidation)	0.125	0	32.39	0.0115069		0	47.4372	79	4	864.668	3455.65	7.1112	9378	20/360
	NLVNTLQSQNPNPGFmPSPMNPAmQQGQNLR	CL07_140204090958.raw	M16(Oxidation); M24(Oxidation)		0.125	28.18	0.0303359		0	47.4372	79	4	864.668	3455.65	7.1112	9378	19/360
	NLVNTLQSQNPNPGFMPSPmNPAmQQGQNLR	CL07_140204090958.raw	M20(Oxidation); M24(Oxidation)		0.2812	23.36	0.0920358		0	47.4372	79	4	864.668	3455.65	7.1112	9378	24/360
	VENDDTGGPEVNGTATQGAAK	CL07_140204090958.raw		1	0			6.23339	0	0	200	2	1015.97	2030.93	-0.203085	1903	0/0
	VENDDTGGPEVNGTATQGAAK	CL07_140204090958.raw		1	0			5.87518	0	10.5636	51	2	1015.97	2030.93	0.938923	1916	0/0
	VENDDTGGPEVNGTATQGAAK	CL07_140204090958.raw		1	0			5.87731	0	63.236	41	3	677.648	2030.93	1.50331	1917	0/0
	VENDDTGGPEVNGTATQGAAK	CL07_140204090958.raw		1	0			4.89166	0	20.3652	75	2	1015.97	2030.93	-0.323297	1956	0/0
	ASTVKVENDDTGGPEVNGTATQGAAK	CL07_140204090958.raw		1	0			5.30652	1	5.13608	40	3	839.74	2517.21	-0.414685	2521	0/0
	ASTVKVENDDTGGPEVNGTATQGAAK	CL07_140204090958.raw		1	0			5.29456	1	7.63604	200	3	839.741	2517.21	0.603697	2565	0/0
	SQLQPLELSEQK	CL07_140204090958.raw		1	0			3.36965	0	4.33026	4	2	700.375	1399.74	0.474731	5630	0/0
	NLVNTLQSQNPNPGFmPSPmNPAMQQGQNLR	CL07_140204090958.raw	M16(Oxidation); M20(Oxidation)	0.1352	0			4.28557	0	0	200	3	1152.54	3455.61	-3.95929	9644	0/0
	NLVNTLQSQNPNPGFMPSPmNPAmQQGQNLR	CL07_140204090958.raw	M20(Oxidation); M24(Oxidation)		0.1352			3.71412	0	0	200	3	1152.54	3455.61	-3.95929	9644	0/0
	GEAQDLLYWQAFVDK	CL07_140204090958.raw		1	0			3.95256	0	11.0021	87	2	891.939	1782.87	0.340814	12576	0/0
	GEAQDLLYWQAFVDK	CL07_140204090958.raw		1	0			4.22857	0	7.68501	95	3	594.962	1782.87	0.983721	12591	0/0
	GEAQDLLYWQAFVDK	CL07_140204090958.raw		1	0			4.8694	0	1.67742	43	2	891.94	1782.87	1.91558	12679	0/0
	GEAQDLLYWQAFVDK	CL07_140204090958.raw		1	0			4.72418	0	0	200	2	891.94	1782.87	1.36784	12746	0/0
	GEAQDLLYWQAFVDK	CL07_140204090958.raw		1	0			4.11949	0	49.5877	200	2	891.939	1782.87	0.203877	12804	0/0
	FYSPVGVLR	CL08.raw		1	0	41.48	0.000206189		0	18.3424	17	2	519.296	1037.58	6.51612	3752	7/64
	QIQMLVEGAR	CL08.raw		1	0	38.26	0.000932997		0	40.9389	8	2	572.815	1144.62	6.55454	2618	7/108
	QIQmLVEGAR	CL08.raw	M4(Oxidation)	1	0	25.47	0.0139058		0	42.6957	125	2	580.812	1160.62	7.05912	1653	6/108
	QFEISTPALAR	CL08.raw		1	0	52.76	2.30404e-05		0	76.0663	63	2	616.839	1232.67	6.00539	3759	7/120
	YYLTQFTSGIR	CL08.raw		1	0	49.42	6.34297e-05		0	14.2477	28	2	674.855	1348.7	9.2479	4191	7/104
	SQLQPLELSEQK	CL08.raw		1	0	42.47	0.000300107		0	22.8772	14	2	700.38	1399.75	7.62582	2827	8/128
	GEAQDLLYWQAFVDK	CL08.raw		1	0	32.38	0.0023991		0	18.8617	50	3	594.966	1782.88	7.55664	6427	8/156
	GEAQDLLYWQAFVDK	CL08.raw		1	0	40.37	0.000404066		0	27.6054	66	2	891.946	1782.88	8.42002	6413	8/156
	VENDDTGGPEVNGTATQGAAK	CL08.raw		1	0	49.53	3.23047e-05		0	73.3706	117	3	677.652	2030.94	6.82262	1072	20/232
	VENDDTGGPEVNGTATQGAAK	CL08.raw		1	0	52.25	1.72689e-05		0	0	131	2	1015.97	2030.94	7.24997	1059	10/232
	ASTVKVENDDTGGPEVNGTATQGAAK	CL08.raw		1	0	39.64	0.000516052		1	11.6686	100	3	839.745	2517.22	5.84105	1225	16/284
	NLVNTLQSQNPNPGFMPSPMNPAMQQGQNLR	CL08.raw		1	0	30.33	0.00366098		0	0	22	4	856.671	3423.66	7.84394	5677	14/360
	NLVNTLQSQNPNPGFMPSPmNPAmQQGQNLR	CL08.raw	M20(Oxidation); M24(Oxidation)	0.2143	0	27.77	0.00484469		0	54.8912	60	4	864.67	3455.66	9.58392	4821	13/360
	NLVNTLQSQNPNPGFmPSPMNPAmQQGQNLR	CL08.raw	M16(Oxidation); M24(Oxidation)		0.2143	22.06	0.0180412		0	54.8912	60	4	864.67	3455.66	9.58392	4821	12/360
	VENDDTGGPEVNGTATQGAAK	CL08.raw		1	0			4.86123	0	0	131	2	1015.97	2030.94	7.24997	1059	0/0
	VENDDTGGPEVNGTATQGAAK	CL08.raw		1	0			4.38	0	73.3706	117	3	677.652	2030.94	6.82262	1072	0/0
	ASTVKVENDDTGGPEVNGTATQGAAK	CL08.raw		1	0			4.65263	1	11.6686	100	3	839.745	2517.22	5.84105	1225	0/0
	SQLQPLELSEQK	CL08.raw		0.2506	0			4.02952	0	22.8772	14	2	700.38	1399.75	7.62582	2827	0/0
	YYLTQFTSGIR	CL08.raw		1	0			3.10131	0	14.2477	28	2	674.855	1348.7	9.2479	4191	0/0
	NLVNTLQSQNPNPGFMPSPmNPAmQQGQNLR	CL08.raw	M20(Oxidation); M24(Oxidation)	1	0			3.13465	0	4.89483	37	3	1152.55	3455.65	7.0621	4834	0/0
	NLVNTLQSQNPNPGFMPSPMNPAmQQGQNLR	CL08.raw	M24(Oxidation)	0.1212	0			3.96141	0	9.65419	61	3	1147.22	3439.66	8.56218	5354	0/0
	NLVNTLQSQNPNPGFMPSPmNPAMQQGQNLR	CL08.raw	M20(Oxidation)		0.1212			3.47659	0	9.65419	61	3	1147.22	3439.66	8.56218	5354	0/0
	GEAQDLLYWQAFVDK	CL08.raw		1	0			4.3741	0	27.6054	66	2	891.946	1782.88	8.42002	6413	0/0
	GEAQDLLYWQAFVDK	CL08.raw		1	0			3.25855	0	18.8617	50	3	594.966	1782.88	7.55664	6427	0/0
	QIQmLVEGAR	CL08_140204113621.raw	M4(Oxidation)	1	0	33.94	0.00197786		0	25.872	200	2	580.813	1160.62	7.69018	3015	5/108
	SQLQPLELSEQK	CL08_140204113621.raw		1	0	53.15	2.29982e-05		0	0.819246	51	2	700.374	1399.74	-1.96713	4916	10/128
	GEAQDLLYWQAFVDK	CL08_140204113621.raw		1	0	55.07	9.95749e-06		0	0	22	2	891.939	1782.87	0.0669402	11317	16/156
	GEAQDLLYWQAFVDK	CL08_140204113621.raw		1	0	71.4	2.3182e-07		0	8.73608	76	2	891.939	1782.87	0.0669402	11246	18/156
	GEAQDLLYWQAFVDK	CL08_140204113621.raw		1	0	53.11	1.68585e-05		0	14.6037	140	3	594.962	1782.87	1.49723	11259	18/156
	VENDDTGGPEVNGTATQGAAK	CL08_140204113621.raw		1	0	59.22	2.30185e-06		0	0	200	2	1015.96	2030.92	-2.54722	2017	10/232
	VENDDTGGPEVNGTATQGAAK	CL08_140204113621.raw		1	0	55.14	5.88948e-06		0	17.6009	200	3	677.652	2030.94	7.90451	2012	19/232
	VENDDTGGPEVNGTATQGAAK	CL08_140204113621.raw		1	0	59.44	2.18815e-06		0	9.72593	200	2	1015.97	2030.94	7.91113	2002	20/232
	GTSILALLTFAEHLSNFTSR	CL08_140204113621.raw		1	0	35.64	0.00103701		0	13.1735	200	3	726.723	2178.15	-0.589204	15307	15/168
	GTSILALLTFAEHLSNFTSR	CL08_140204113621.raw		1	0	40.38	0.000352745		0	53.2196	200	3	726.724	2178.16	0.419569	15378	11/168
	GTSILALLTFAEHLSNFTSR	CL08_140204113621.raw		1	0	32.78	0.00200347		0	0	200	3	726.724	2178.16	1.26021	15169	20/168
	GTSILALLTFAEHLSNFTSR	CL08_140204113621.raw		1	0	41.66	0.000249054		0	0	121	3	726.725	2178.16	2.6893	15237	12/168
	ASTVKVENDDTGGPEVNGTATQGAAK	CL08_140204113621.raw		1	0	30.04	0.00391379		1	3.66582	200	3	839.74	2517.2	-0.996618	2517	24/284
	GEAQDLLYWQAFVDKFYSPVGVLR	CL08_140204113621.raw		1	0	44.83	0.000136473		1	27.1097	200	3	934.483	2801.43	1.41703	14932	13/264
	GEAQDLLYWQAFVDKFYSPVGVLR	CL08_140204113621.raw		1	0	34.84	0.001378		1	14.0787	66	3	934.483	2801.43	1.74383	15002	12/264
	NLVNTLQSQNPNPGFMPSPMNPAMQQGQNLR	CL08_140204113621.raw		1	0	42.95	0.000172377		0	20.3192	34	3	1141.88	3423.64	0.449478	10134	11/360
	NLVNTLQSQNPNPGFMPSPMNPAMQQGQNLR	CL08_140204113621.raw		1	0	60.18	3.54978e-06		0	2.43646	88	4	856.666	3423.64	1.78262	10140	16/360
	NLVNTLQSQNPNPGFMPSPMNPAmQQGQNLR	CL08_140204113621.raw	M24(Oxidation)	0.3585	0	53.38	1.21687e-05		0	25.3783	200	4	860.66	3439.62	-3.56129	9504	19/360
	NLVNTLQSQNPNPGFmPSPMNPAMQQGQNLR	CL08_140204113621.raw	M16(Oxidation)		0.3585	33.71	0.00112784		0	25.3783	200	4	860.66	3439.62	-3.56129	9504	25/360
	NLVNTLQSQNPNPGFMPSPmNPAMQQGQNLR	CL08_140204113621.raw	M20(Oxidation)		0.3585	33.64	0.00114616		0	25.3783	200	4	860.66	3439.62	-3.56129	9504	16/360
	NLVNTLQSQNPNPGFmPSPMNPAMQQGQNLR	CL08_140204113621.raw	M16(Oxidation)	0.2653	0	48.8	4.15251e-05		0	2.98693	170	4	860.662	3439.63	-1.43191	8946	22/360
	NLVNTLQSQNPNPGFMPSPmNPAMQQGQNLR	CL08_140204113621.raw	M20(Oxidation)		0.2653	35.65	0.000857651		0	2.98693	170	4	860.662	3439.63	-1.43191	8946	15/360
	NLVNTLQSQNPNPGFMPSPMNPAmQQGQNLR	CL08_140204113621.raw	M24(Oxidation)		0.449	26.99	0.00629956		0	2.98693	170	4	860.662	3439.63	-1.43191	8946	14/360
	NLVNTLQSQNPNPGFMPSPmNPAMQQGQNLR	CL08_140204113621.raw	M20(Oxidation)	0.0417	0	48.22	5.19779e-05		0	0	141	4	860.663	3439.63	-0.225272	8958	23/360
	NLVNTLQSQNPNPGFmPSPMNPAMQQGQNLR	CL08_140204113621.raw	M16(Oxidation)		0.0417	46.35	7.99501e-05		0	0	141	4	860.663	3439.63	-0.225272	8958	22/360
	NLVNTLQSQNPNPGFMPSPMNPAmQQGQNLR	CL08_140204113621.raw	M24(Oxidation)		0.3333	31.76	0.00230048		0	0	141	4	860.663	3439.63	-0.225272	8958	18/360
	NLVNTLQSQNPNPGFMPSPMNPAmQQGQNLR	CL08_140204113621.raw	M24(Oxidation)	1	0	48.25	5.61088e-05		0	44.4865	116	4	860.665	3439.64	2.75583	9519	20/360
	NLVNTLQSQNPNPGFMPSPmNPAMQQGQNLR	CL08_140204113621.raw	M20(Oxidation)	0.0606	0	33.26	0.00181744		0	0	200	4	860.666	3439.64	3.46561	9151	30/360
	NLVNTLQSQNPNPGFMPSPMNPAmQQGQNLR	CL08_140204113621.raw	M24(Oxidation)		0.0606	30.66	0.0033072		0	0	200	4	860.666	3439.64	3.46561	9151	14/360
	NLVNTLQSQNPNPGFmPSPMNPAmQQGQNLR	CL08_140204113621.raw	M16(Oxidation); M24(Oxidation)	0.0588	0	34.16	0.00111275		0	6.1022	194	4	864.663	3455.63	1.38858	8054	18/360
	NLVNTLQSQNPNPGFmPSPmNPAMQQGQNLR	CL08_140204113621.raw	M16(Oxidation); M20(Oxidation)		0.0588	31.95	0.00185096		0	6.1022	194	4	864.663	3455.63	1.38858	8054	25/360
	NLVNTLQSQNPNPGFMPSPmNPAmQQGQNLR	CL08_140204113621.raw	M20(Oxidation); M24(Oxidation)		0.1176	30.47	0.00260254		0	6.1022	194	4	864.663	3455.63	1.38858	8054	18/360
	NLVNTLQSQNPNPGFmPSPMNPAmQQGQNLR	CL08_140204113621.raw	M16(Oxidation); M24(Oxidation)	1	0	28.74	0.00400979		0	45.6076	200	3	1152.55	3455.64	3.56496	8311	22/360
	NLVNTLQSQNPNPGFmPSPmNPAMQQGQNLR	CL08_140204113621.raw	M16(Oxidation); M20(Oxidation)	0.2821	0	38.77	0.000391581		0	0	155	3	1152.55	3455.64	3.88288	8052	16/360
	NLVNTLQSQNPNPGFmPSPMNPAmQQGQNLR	CL08_140204113621.raw	M16(Oxidation); M24(Oxidation)		0.2821	27.81	0.00488452		0	0	155	3	1152.55	3455.64	3.88288	8052	20/360
	NLVNTLQSQNPNPGFmPSPmNPAmQQGQNLR	CL08_140204113621.raw	M16(Oxidation); M20(Oxidation); M24(Oxidation)	1	0	40.49	0.000187594		0	0	200	3	1157.88	3471.62	0.0905503	7414	30/360
	NLVNTLQSQNPNPGFmPSPmNPAmQQGQNLR	CL08_140204113621.raw	M16(Oxidation); M20(Oxidation); M24(Oxidation)	1	0	29.57	0.00248418		0	0	200	3	1157.88	3471.63	2.51675	7460	11/360
	VENDDTGGPEVNGTATQGAAK	CL08_140204113621.raw		1	0			4.85577	0	9.72593	200	2	1015.97	2030.94	7.91113	2002	0/0
	VENDDTGGPEVNGTATQGAAK	CL08_140204113621.raw		1	0			4.43178	0	17.6009	200	3	677.652	2030.94	7.90451	2012	0/0
	VENDDTGGPEVNGTATQGAAK	CL08_140204113621.raw		1	0			4.35683	0	0	200	2	1015.96	2030.92	-2.54722	2017	0/0
	ASTVKVENDDTGGPEVNGTATQGAAK	CL08_140204113621.raw		1	0			3.94789	1	3.66582	200	3	839.74	2517.2	-0.996618	2517	0/0
	SQLQPLELSEQK	CL08_140204113621.raw		1	0			3.32828	0	0.819246	51	2	700.374	1399.74	-1.96713	4916	0/0
	NLVNTLQSQNPNPGFmPSPmNPAmQQGQNLR	CL08_140204113621.raw	M16(Oxidation); M20(Oxidation); M24(Oxidation)	1	0			4.3113	0	0	200	3	1157.88	3471.62	0.0905503	7414	0/0
	NLVNTLQSQNPNPGFmPSPmNPAmQQGQNLR	CL08_140204113621.raw	M16(Oxidation); M20(Oxidation); M24(Oxidation)	1	0			4.43695	0	0	200	3	1157.88	3471.63	2.51675	7460	0/0
	NLVNTLQSQNPNPGFmPSPmNPAMQQGQNLR	CL08_140204113621.raw	M16(Oxidation); M20(Oxidation)	1	0			4.13333	0	0	155	3	1152.55	3455.64	3.88288	8052	0/0
	NLVNTLQSQNPNPGFmPSPmNPAMQQGQNLR	CL08_140204113621.raw	M16(Oxidation); M20(Oxidation)	0.0486	0			4.3199	0	6.1022	194	4	864.663	3455.63	1.38858	8054	0/0
	NLVNTLQSQNPNPGFMPSPmNPAmQQGQNLR	CL08_140204113621.raw	M20(Oxidation); M24(Oxidation)		0.0486			4.10655	0	6.1022	194	4	864.663	3455.63	1.38858	8054	0/0
	NLVNTLQSQNPNPGFmPSPmNPAMQQGQNLR	CL08_140204113621.raw	M16(Oxidation); M20(Oxidation)	1	0			3.12393	0	4.30687	200	3	1152.55	3455.64	5.0486	8100	0/0
	NLVNTLQSQNPNPGFmPSPmNPAMQQGQNLR	CL08_140204113621.raw	M16(Oxidation); M20(Oxidation)	0.0489	0			3.27384	0	45.6076	200	3	1152.55	3455.64	3.56496	8311	0/0
	NLVNTLQSQNPNPGFMPSPmNPAmQQGQNLR	CL08_140204113621.raw	M20(Oxidation); M24(Oxidation)		0.0489			3.10534	0	45.6076	200	3	1152.55	3455.64	3.56496	8311	0/0
	NLVNTLQSQNPNPGFMPSPmNPAMQQGQNLR	CL08_140204113621.raw	M20(Oxidation)	0.002	0			4.88877	0	2.98693	170	4	860.662	3439.63	-1.43191	8946	0/0
	NLVNTLQSQNPNPGFmPSPMNPAMQQGQNLR	CL08_140204113621.raw	M16(Oxidation)		0.002			4.87537	0	2.98693	170	4	860.662	3439.63	-1.43191	8946	0/0
	NLVNTLQSQNPNPGFmPSPMNPAMQQGQNLR	CL08_140204113621.raw	M16(Oxidation)	0.1519	0			5.19857	0	0	141	4	860.663	3439.63	-0.225272	8958	0/0
	NLVNTLQSQNPNPGFMPSPmNPAMQQGQNLR	CL08_140204113621.raw	M20(Oxidation)		0.1519			4.41309	0	0	141	4	860.663	3439.63	-0.225272	8958	0/0
	NLVNTLQSQNPNPGFMPSPmNPAMQQGQNLR	CL08_140204113621.raw	M20(Oxidation)	0.2054	0			4.4813	0	0	200	4	860.666	3439.64	3.46561	9151	0/0
	NLVNTLQSQNPNPGFmPSPMNPAMQQGQNLR	CL08_140204113621.raw	M16(Oxidation)		0.2054			3.56331	0	0	200	4	860.666	3439.64	3.46561	9151	0/0
	NLVNTLQSQNPNPGFMPSPmNPAMQQGQNLR	CL08_140204113621.raw	M20(Oxidation)	1	0			3.55004	0	23.8049	200	4	860.665	3439.64	2.54289	9204	0/0
	NLVNTLQSQNPNPGFMPSPMNPAmQQGQNLR	CL08_140204113621.raw	M24(Oxidation)	0.0601	0			3.8327	0	25.3783	200	4	860.66	3439.62	-3.56129	9504	0/0
	NLVNTLQSQNPNPGFMPSPmNPAMQQGQNLR	CL08_140204113621.raw	M20(Oxidation)		0.0601			3.59519	0	25.3783	200	4	860.66	3439.62	-3.56129	9504	0/0
	NLVNTLQSQNPNPGFMPSPMNPAmQQGQNLR	CL08_140204113621.raw	M24(Oxidation)	0.1216	0			5.09703	0	44.4865	116	4	860.665	3439.64	2.75583	9519	0/0
	NLVNTLQSQNPNPGFMPSPmNPAMQQGQNLR	CL08_140204113621.raw	M20(Oxidation)		0.1216			4.47625	0	44.4865	116	4	860.665	3439.64	2.75583	9519	0/0
	NLVNTLQSQNPNPGFMPSPMNPAMQQGQNLR	CL08_140204113621.raw		1	0			5.19249	0	20.3192	34	3	1141.88	3423.64	0.449478	10134	0/0
	NLVNTLQSQNPNPGFMPSPMNPAMQQGQNLR	CL08_140204113621.raw		1	0			4.38602	0	2.43646	88	4	856.666	3423.64	1.78262	10140	0/0
	GEAQDLLYWQAFVDK	CL08_140204113621.raw		1	0			4.28086	0	8.73608	76	2	891.939	1782.87	0.0669402	11246	0/0
	GEAQDLLYWQAFVDK	CL08_140204113621.raw		1	0			3.72961	0	14.6037	140	3	594.962	1782.87	1.49723	11259	0/0
	GEAQDLLYWQAFVDK	CL08_140204113621.raw		1	0			4.43752	0	0	22	2	891.939	1782.87	0.0669402	11317	0/0
	GEAQDLLYWQAFVDK	CL08_140204113621.raw		1	0			3.38022	0	29.7523	200	2	891.942	1782.88	3.83269	11387	0/0
	GEAQDLLYWQAFVDKFYSPVGVLR	CL08_140204113621.raw		1	0			3.44463	1	27.1097	200	3	934.483	2801.43	1.41703	14932	0/0
	GEAQDLLYWQAFVDKFYSPVGVLR	CL08_140204113621.raw		1	0			3.1301	1	14.0787	66	3	934.483	2801.43	1.74383	15002	0/0
	GTSILALLTFAEHLSNFTSR	CL08_140204113621.raw		1	0			3.49122	0	0	200	3	726.724	2178.16	1.26021	15169	0/0
[truncated: 85 more columns]
